# Supplementary material for: Cell-intrinsic platinum response and associated genetic and gene expression signatures in ovarian cancer
Source: Cancer Gene Ther. 2025 Jul 19;32(9):985–96. doi: 10.1038/s41417-025-00941-5 (PMC12396967; doi:10.1038/s41417-025-00941-5)
Supplement: Supplementary file 3 — Supplemental Table 2 [file 41417_2025_941_MOESM3_ESM.xlsx]

## Sheet: Sheet1
Cell Line	Tumor Type		Isolated From	Patient Treatment Pre-isolation	Spheroid culture	PDX models
	Original Published Histology	Current Classification
59M	Endometrioid carcinoma with clear cell components1	Likely LGSC2,3, or possible HGSC4	Ascites1	None1	Compact spheroid34	No studies found
BIN67	SCCOHT5,6	SCCOHT7	Metastatic pelvic nodule5	Not specified	Compact spheroid35	Subcutaneous36
CAOV3	Adenocarcinoma8	HGSOC2,4,9	Primary tumor8	Not specified	Loose aggregate37	None39; Intraperitoneal40
CAOV4	Adenocarcinoma8	HGSOC2,4	Fallopian tube metastasis8	Not specified	No studies found	Subcutaneous, intraperitoneal, and intrabursal39
COV362	Endometrioid10	HGSOC2,4	Pleural effusion10	Not specified	No studies found	Subcutaneous40
COV434	Granulosa cell tumor10	SCCOHT11	Primary tumor10	Not specified	Compact spheroid35	Subcutaneous41,42
EFO21	Serous adenocarcinoma12	OCCC2	Ascites12	Not specified	No studies found	No studies found
EFO27	Serous papillary adenocarcinoma12	Endometrioid2	Solid omental metastasis12	Not specified	Compact aggregate37	No studies found
ES2	Clear cell carcinoma13	Likely LGSC2,3, or possible HGSC4, or Endometrioid9	Not specified	Not specified	Compact spheroid37,38	Intraperitoneal and intrabursal43
IGROV1	Endometrioid carcinoma with clear cell and undifferentiated components14	Mixed endometrioid/ OCCC2,4,9	Primary tumor14	Cobalt therapy to cervix and vagina14	Loose aggregate37	Subcutaneous39
JHOC5	Clear cell adenocarcinoma15	OCCC2,9	Recurrent pelvic tumor15	Cisplatin and cyclophosphamide15	No studies found	Intraperitoneal44
JHOC9	Clear cell carcinoma*	OCCC9	Not specified	Not specified	No studies found	No studies found
JHOS2	Serous adenocarcinoma16	HGSOC2,4	Primary tumor16	None16	No studies found	No studies found
JHOS4	Serous cystadenocarcinoma*	HGSOC2,4	Not specified	Not specified	No studies found	No studies found
KURAMOCHI	Undifferentiated ovarian carcinoma17	HGSOC2,4,9	Not specified	Not specified	Compact aggregate37	Minimal to no growth in intraperitoneal40,45
OAW28	Ovarian Adenocarcinoma1	HGSOC2,4	Ascites1	Cisplatin, Melphalan1	Loose aggregate34	No studies found
OAW42	Serous papillary cystadenocarcinoma15	OCCC2	Ascites15	Cisplatin15	Compact aggregate37	No studies found
OV90	Serous papillary cystadenocarcinoma18	Mucinous2,9	Ascites18	None19	Compact aggregate46,47	Intraperitoneal and intrabursal39; Subcutaneous and/or intraperitoneal46,48
OVCAR3	Papillary adenocarcinoma20	HGSOC2,4,9	Ascites20	Cyclophosphamide, doxorubicin, cisplatin20	Loose aggregate34,38,49	Intraperitoneal39; Subcutaneous and intraperitoneal40
OVCAR4	Adenocarcinoma21	HGSOC2,4,9	Ascites22	Cyclophosphamide, doxorubicin, cisplatin23	Loose aggregate50,51	Intraperitoneal39; Subcutaneous and intraperitoneal40
OVCAR8	Adenocarcinoma21	LGSC2	Not specified	Carboplatin24	Spheroid52	Subcutaneous, intraperitoneal, and intrabursal39; Subcutaneous and intraperitoneal40
		Possibly of lung origin4
OVISE	Clear cell adenocarcinoma25,26	OCCC2, possibly endometrioid9	Pelvic bone metastasis26	Cyclophosphamide, doxorubicin, cisplatin25	Tumorsphere formation53	Subcutaneous54,55,56
OVK18	Endometrioid carcinoma27	Dedifferentiated Carcinoma/	Ascites27	Unspecified chemotherapy and radiation27	No studies found	[OVK18#2 subclone] subcutaneous57,58
		Endometrioid2,11
OVMANA	Clear cell adenocarcinoma25	OCCC2	Primary tumor25	Cisplatin25	No studies found	No studies found
OVSAHO	Serous papillary adenocarcinoma25	HGSOC2,4	Abdominal* metastasis25	5-fluorouracil, mitomycin C, chromomycin A3, cyclophosphamide, doxorubicin, cisplatin25	Tumorsphere formation53	Intraperitoneal40,45
OVTOKO	Clear cell adenocarcinoma26	OCCC2,9	Splenic metastasis26	Cyclophosphamide, doxorubicin, cisplatin25	Spheroid59	Subcutaneous40
PEA1	Adenocarcinoma28	HGSOC29	Pleural effusion28	None28	Loose aggregate34	No subcutaneous growth60
PEA2	Adenocarcinoma28	HGSOC29	Ascites28	Cisplatin and prednimustine28	Loose aggregate34	No subcutaneous growth60
PEO1	Serous adenocarcinoma28	HGSOC30	Ascites28	5-fluorouracil, cisplatin, chlorambucil28	Compact aggregate34	Subcutaneous and intraperitoneal39,60
PEO4	Serous adenocarcinoma28	HGSOC30	Ascites28	5-fluorouracil, cisplatin, chlorambucil28	Compact aggregate34	None39; Subcutaneous60
PEO6	Serous adenocarcinoma28	HGSOC30	Ascites28	5-fluorouracil, cisplatin, chlorambucil28	Compact aggregate34	Subcutaneous60
RMGI	Clear cell carcinoma31	OCCC2	Ascites31	Not specified	No studies found	Subcutaneous54; Intraperitoneal61,62
SKOV3	Adenocarcinoma32	OCCC2, possibly Endometrioid9	Ascites32	Thiotepa1	Compact spheroid34,37,52; Loose aggregate38	Subcutaneous and intraperitoneal39,43,45,48
TOV112D	Endometrioid carcinoma19	Dedifferentiated Carcinoma/	Primary tumor19	None19	Loose aggregate37,46; compact spheroid47,63	Intraperitoneal39; Subcutaneous and/or intraperitoneal46,48
		Endometrioid2,9,11
TOV21G	Clear cell carcinoma19	OCCC4,10	Primary tumor19	None19	Loose aggregate37,46	Subcutaneous and/or intraperitoneal46,48
TYKnu	Undifferentiated ovarian carcinoma33	Likely LGSC2,3, or possible HGSC4	Primary tumor33	Not specified	Compact aggregate64	No studies found
References:
1	Hills, C. A. et al. Biological properties of ten human ovarian carcinoma cell lines: calibration in vitro against four platinum complexes. Br J Cancer 59, 527–534 (1989).
2	Barnes, B. M. et al. Distinct transcriptional programs stratify ovarian cancer cell lines into the five major histological subtypes. Genome Med 13, 140 (2021).
3	Coscia, F. et al. Integrative proteomic profiling of ovarian cancer cell lines reveals precursor cell associated proteins and functional status. Nat Commun 7, 12645 (2016).
4	Domcke, S., Sinha, R., Levine, D. A., Sander, C. & Schultz, N. Evaluating cell lines as tumour models by comparison of genomic profiles. Nat Commun 4, 2126 (2013).
5	Upchurch, K. S., Parker, L. M., Scully, R. E. & Krane, S. M. Differential cyclic AMP responses to calcitonin among human ovarian carcinoma cell lines: A calcitonin-responsive line derived from a rare tumor type. Journal of Bone and Mineral Research 1, 299–304 (1986).
6	Richard Dickersin, G., Kline, I. W. & Scully, R. E. Small cell carcinoma of the ovary with hypercalcemia: A report of eleven cases. Cancer 49, 188–197 (1982).
7	Witkowski, L. et al. Germline and somatic SMARCA4 mutations characterize small cell carcinoma of the ovary, hypercalcemic type. Nat Genet 46, 438–443 (2014).
8	Fogh, J. Human tumor lines for cancer research. Cancer Invest 4, 157–184 (1986).
9	Anglesio, M. S. et al. Type-specific cell line models for type-specific ovarian cancer research. PLoS One 8, e72162 (2013).
10	van den Berg-Bakker, C. A. M. et al. Establishment and characterization of 7 ovarian carcinoma cell lines and one granulosa tumor cell line: Growth features and cytogenetics. International Journal of Cancer 53, 613–620 (1993).
11	Karnezis, A. N. et al. Re-assigning the histologic identities of COV434 and TOV-112D ovarian cancer cell lines. Gynecol Oncol 160, 568–578 (2021).
12	Simon, W. E., Albrecht, M., Hänsel, M., Dietel, M. & Hölzel, F. Cell lines derived from human ovarian carcinomas: growth stimulation by gonadotropic and steroid hormones. J Natl Cancer Inst 70, 839–845 (1983).
13	Lau, D. H. M., Lewis, A. D. & Sikic, B. I. Association of DNA Cross-Linking With Potentiation of the Morpholino Derivative of Doxorubicin by Human Liver Microsomes. JNCI: Journal of the National Cancer Institute 81, 1034–1038 (1989).
14	Bénard, J. et al. Characterization of a Human Ovarian Adenocarcinoma Line, IGROV1, in Tissue Culture and in Nude Mice1. Cancer Research 45, 4970–4979 (1985).
15	Wilson, A. P. Characterization of a cell line derived from the ascites of a patient with papillary serous cystadenocarcinoma of the ovary. J Natl Cancer Inst 72, 513–521 (1984).
16	Yamada, K. et al. Establishment and characterization of cell lines derived from serous adenocarcinoma (JHOS-2) and clear cell adenocarcinoma (JHOC-5, JHOC-6) of human ovary. Hum Cell 12, 131–138 (1999).
17	Motoyama, T. [Biological characterization including sensitivity to mitomycin C of cultured human ovarian cancers (author’s transl)]. Nihon Sanka Fujinka Gakkai Zasshi 33, 1197–1204 (1981).
18	Lounis, H. et al. Mapping of chromosome 3p deletions in human epithelial ovarian tumors. Oncogene 17, 2359–2365 (1998).
19	Provencher, D. M. et al. Characterization of four novel epithelial ovarian cancer cell lines. In Vitro Cell Dev Biol Anim 36, 357–361 (2000).
20	Hamilton, T. C. et al. Characterization of a human ovarian carcinoma cell line (NIH:OVCAR-3) with androgen and estrogen receptors. Cancer Res 43, 5379–5389 (1983).
21	Schilder, R. J. et al. Metallothionein gene expression and resistance to cisplatin in human ovarian cancer. Int J Cancer 45, 416–422 (1990).
22	Pirker, R. et al. Characterization of immunotoxins active against ovarian cancer cell lines. J Clin Invest 76, 1261–1267 (1985).
23	Hamilton, T. C., Young, R. C. & Ozols, R. F. Experimental model systems of ovarian cancer: applications to the design and evaluation of new treatment approaches. Semin Oncol 11, 285–298 (1984).
24	Johnson, S. W., Laub, P. B., Beesley, J. S., Ozols, R. F. & Hamilton, T. C. Increased Platinum-DNA Damage Tolerance Is Associated with Cisplatin Resistance and Cross-Resistance to Various Chemotherapeutic Agents in Unrelated Human Ovarian Cancer Cell Lines1. Cancer Research 57, 850–856 (1997).
25	Yanagibashi, T. et al. Complexity of expression of the intermediate filaments of six new human ovarian carcinoma cell lines: new expression of cytokeratin 20. Br J Cancer 76, 829–835 (1997).
26	Gorai, I. et al. Establishment and Characterization of Two Human Ovarian Clear Cell Adenocarcinoma Lines from Metastatic Lesions with Different Properties. Gynecologic Oncology 57, 33–46 (1995).
27	Uehara, S., Abe, H., Hoshiai, H., Yajima, A. & Suzuki, M. Establishment and characterization of ovarian endometrioid carcinoma cell line. Gynecologic Oncology 17, 314–325 (1984).
28	Langdon, S. P. et al. Characterization and properties of nine human ovarian adenocarcinoma cell lines. Cancer Res 48, 6166–6172 (1988).
29	Cooke, S. L. et al. Genomic analysis of genetic heterogeneity and evolution in high-grade serous ovarian carcinoma. Oncogene 29, 4905–4913 (2010).
30	Goyeneche, A. et al. The Capacity of High-Grade Serous Ovarian Cancer Cells to Form Multicellular Structures Spontaneously along Disease Progression Correlates with Their Orthotopic Tumorigenicity in Immunosuppressed Mice. Cancers (Basel) 12, 699 (2020).
31	Nozawa, S., Tsukazaki, K., Sakayori, M., Jeng, C. H. & Iizuka, R. Establishment of a human ovarian clear cell carcinoma cell line (RMG-I) and its single cell cloning--with special reference to the stem cell of the tumor. Hum Cell 1, 426–435 (1988).
32	Fogh, J. & Trempe, G. New Human Tumor Cell Lines. in Human Tumor Cells in Vitro (ed. Fogh, J.) 115–159 (Springer US, Boston, MA, 1975). doi:10.1007/978-1-4757-1647-4_5.
33	Yoshiya, N. [Establishment of a cell line from human ovarian cancer (undifferentiated carcinoma of FIGO classification) and analysis of its cell-biological characteristics and sensitivity to anticancer drugs]. Nihon Sanka Fujinka Gakkai Zasshi 38, 1747–1753 (1986).
34	Heredia-Soto, V. et al. High-throughput 3-dimensional culture of epithelial ovarian cancer cells as preclinical model of disease. Oncotarget 9, 21893–21903 (2018).
35	Wang, Y. et al. Histone deacetylase inhibitors synergizes with catalytic inhibitors of EZH2 to exhibit anti-tumor activity in small cell carcinoma of the ovary, hypercalcemic type. Mol Cancer Ther 17, 2767–2779 (2018).
36	Wang, Y. et al. The histone methyltransferase EZH2 is a therapeutic target in small cell carcinoma of the ovary, hypercalcaemic type. J Pathol 242, 371–383 (2017).
37	Lee, J. M. et al. A three-dimensional microenvironment alters protein expression and chemosensitivity of epithelial ovarian cancer cells in vitro. Lab Invest 93, 528–542 (2013).
38	Sodek, K. L., Ringuette, M. J. & Brown, T. J. Compact spheroid formation by ovarian cancer cells is associated with contractile behavior and an invasive phenotype. Int J Cancer 124, 2060–2070 (2009).
39	Hernandez, L. et al. Characterization of ovarian cancer cell lines as in vivo models for preclinical studies. Gynecol Oncol 142, 332–340 (2016).
40	Mitra, A. K. et al. In vivo tumor growth of high-grade serous ovarian cancer cell lines. Gynecol Oncol 138, 372–377 (2015).
41	Gao, Y. et al. Establishment and characterization of a novel cell line (SCCOHT-CH-1) and PDX models derived from Chinese patients of small cell ovarian carcinoma of the hypercalcemic type. Hum Cell 36, 2214–2227 (2023).
42	Kersual, N. et al. The human Müllerian inhibiting substance type II receptor as immunotherapy target for ovarian cancer. Validation using the mAb 12G4. MAbs 6, 1314–1326 (2014).
43	Shaw, T. J., Senterman, M. K., Dawson, K., Crane, C. A. & Vanderhyden, B. C. Characterization of intraperitoneal, orthotopic, and metastatic xenograft models of human ovarian cancer. Mol Ther 10, 1032–1042 (2004).
44	Kato, N., Kurotaki, H., Uchigasaki, S., Fukase, M. & Kurose, A. Ovarian clear cell carcinoma with plasma cell-rich inflammatory stroma: a clear cell carcinoma subgroup with distinct clinicopathological features. Histopathology 68, 588–595 (2016).
45	Elias, K. M. et al. Beyond genomics: critical evaluation of cell line utility for ovarian cancer research. Gynecol Oncol 139, 97–103 (2015).
46	Brodeur, M. N. et al. Carboplatin response in preclinical models for ovarian cancer: comparison of 2D monolayers, spheroids, ex vivo tumors and in vivo models. Sci Rep 11, 18183 (2021).
47	Patra, B. et al. Carboplatin sensitivity in epithelial ovarian cancer cell lines: The impact of model systems. PLoS One 15, e0244549 (2020).
48	Provencher, D. M. et al. Characterization of four novel epithelial ovarian cancer cell lines. In Vitro Cell Dev Biol Anim 36, 357–361 (2000).
49	Raghavan, S. et al. Formation of stable small cell number three-dimensional ovarian cancer spheroids using hanging drop arrays for preclinical drug sensitivity assays. Gynecol Oncol 138, 181–189 (2015).
50	Yan, F. et al. Optical coherence tomography for multicellular tumor spheroid category recognition and drug screening classification via multi-spatial-superficial-parameter and machine learning. Biomed Opt Express 15, 2014–2047 (2024).
51	Pan, Y. et al. miR-509-3p is clinically significant and strongly attenuates cellular migration and multi-cellular spheroids in ovarian cancer. Oncotarget 7, 25930–25948 (2016).
52	Friedrich, J., Seidel, C., Ebner, R. & Kunz-Schughart, L. A. Spheroid-based drug screen: considerations and practical approach. Nat Protoc 4, 309–324 (2009).
53	Siraj, A. K. et al. Krupple-Like Factor 5 is a Potential Therapeutic Target and Prognostic Marker in Epithelial Ovarian Cancer. Front Pharmacol 11, 598880 (2020).
54	Makii, C. et al. Anti-tumor activity of dual inhibition of phosphatidylinositol 3-kinase and MDM2 against clear cell ovarian carcinoma. Gynecol Oncol 155, 331–339 (2019).
55	Yi, Y. et al. APELA promotes tumour growth and cell migration in ovarian cancer in a p53-dependent manner. Gynecol Oncol 147, 663–671 (2017).
56	Oishi, T. et al. The PI3K/mTOR dual inhibitor NVP-BEZ235 reduces the growth of ovarian clear cell carcinoma. Oncol Rep 32, 553–558 (2014).
57	Yang, C., Gao, S. & Kjems, J. Folic acid conjugated chitosan for targeted delivery of siRNA to activated macrophages in vitro and in vivo. J Mater Chem B 2, 8608–8615 (2014).
58	Yeasmin, S. et al. MKK4 acts as a potential tumor suppressor in ovarian cancer. Tumour Biol 32, 661–670 (2011).
59	Sato, M. et al. Spheroid cancer stem cells display reprogrammed metabolism and obtain energy by actively running the tricarboxylic acid (TCA) cycle. Oncotarget 7, 33297–33305 (2016).
60	Langdon, S. P. et al. Characterization and properties of nine human ovarian adenocarcinoma cell lines. Cancer Res 48, 6166–6172 (1988).
61	Bartholomeusz, C. et al. MEK1/2 inhibitor selumetinib (AZD6244) inhibits growth of ovarian clear cell carcinoma in a PEA-15-dependent manner in a mouse xenograft model. Mol Cancer Ther 11, 360–369 (2012).
62	Itamochi, H. et al. Adenovirus type 5 E1A gene therapy for ovarian clear cell carcinoma: a potential treatment strategy. Mol Cancer Ther 6, 227–235 (2007).
63	Das, T. et al. Empirical chemosensitivity testing in a spheroid model of ovarian cancer using a microfluidics-based multiplex platform. Biomicrofluidics 7, 11805 (2013).
64	Ha, J. H. et al. Unraveling Autocrine Signaling Pathways through Metabolic Fingerprinting in Serous Ovarian Cancer Cells. Biomedicines 9, 1927 (2021).
