# Supplementary material for: Cell-intrinsic platinum response and associated genetic and gene expression signatures in ovarian cancer
Source: Cancer Gene Ther. 2025 Jul 19;32(9):985–96. doi: 10.1038/s41417-025-00941-5 (PMC12396967; doi:10.1038/s41417-025-00941-5)
Supplement: Supplementary file 4 — Supplemental Table 3 [file 41417_2025_941_MOESM4_ESM.xlsx]

## Sheet: Supplemental Table 3A HRD
Cell line	HRD.sum	HRD CN signature	BRCA1	BRCA2	ATM	FANCA	MRE11	BRIP1	CHEK2	NBN	RAD52	CHEK1	RAD51C	RAD51B	PALB2	RAD51	BARD1	RAD50	FANCC	RAD54L
EFO21_OVARY	89	1					Amplification				Deep Deletion
CAOV3_OVARY	88	0			x				Amplification		Amplification
OVCAR8_OVARY	88	1			x												homdel_rec
SNU119_OVARY	87	1								Amplification
JHOS4_OVARY	83	0	0.887	0.589	0.339	Amplification	Amplification		homdel_rec	Amplification
OAW28_OVARY	76	0	x							x
OVCAR4_OVARY	74	1		x	0.344		Amplification			Amplification								Amplification
COV362_OVARY	72	1	0.964		x							homdel_rec
JHOS2_OVARY	69	0	0.875				Amplification				Amplification	homdel_rec				homdel_rec
OVKATE_OVARY	61	1	homdel_rec		x	homdel_rec		Amplification	homdel_rec		Deep Deletion		Amplification	homdel_rec
FUOV1_OVARY	51	0
OVSAHO_OVARY	50	1		homdel_rec								homdel_rec		x
JHOC5_OVARY	48	0	Amplification			0.61	x
59M_OVARY	47	1			x
OAW42_OVARY	46	0						0.159
ONCODG1_OVARY	45	0
KURAMOCHI_OVARY	42	1
NIHOVCAR3_OVARY	42	0		homdel_rec	homdel_rec	homdel_rec						homdel_rec			homdel_rec
COV318_OVARY	39	0								homdel_rec
RMGI_OVARY	38	0	Amplification	homdel_rec				Amplification					Amplification							x
SNU840_OVARY	38	0						x
COV644_OVARY	37	0
ES2_OVARY	37	0										homdel_rec
COV504_OVARY	36	0			homdel_rec		homdel_rec	Amplification	homdel_rec				Amplification
OVISE_OVARY	34	1	Amplification				0.211			Amplification
OVMANA_OVARY	31	0		0.271		homdel_rec													homdel_rec
MCAS_OVARY	29	0
OV90_OVARY	28	0							homdel_rec
RMUGS_OVARY	27	0														homdel_rec
JHOM1_OVARY	26	0			Amplification			x						Amplification
DOV13_OVARY	26	1			0.313				x
OV56_OVARY	22	0				homdel_rec
CAOV4_OVARY	21	0
JHOM2B_OVARY	19	0	homdel_rec	x				homdel_rec	homdel_rec				homdel_rec
OVTOKO_OVARY	16	0	Amplification
OV7_OVARY	16	0				homdel_rec					Deep Deletion
SKOV3_OVARY	15	0							homdel_rec		Deep Deletion
SNU8_OVARY	14	1						0.248
HEYA8_OVARY	14	0
TYKNU_OVARY	14	0
OC314_OVARY	14	0		0.55	0.637	0.714											0.264
TOV112D_OVARY	12	0
A2780_OVARY	11	0												homdel_rec
COLO704_OVARY	7	0					x
EFO27_OVARY	3	0				x
IGROV1_OVARY	3	0	0.454	0.368	0.494	x	x								x
TOV21G_OVARY	2	0								0.487								x	0.545
OVK18_OVARY	2	0	x				x										0.539		0.543
COV434_OVARY	0	0

## Sheet: Supplemental Table 3B ploidy
		Genome doubling		Diploidy
	ploidy	CN2	CN10/12	CN1	CN9	Fraction genome altered
TOV112D_OVARY	1.07	0	0	0	0	0.954955
JHOS4_OVARY	1.67	0	0	0	1	0.533927
COV504_OVARY	1.67	0	0	0	1	0.403561
CAOV3_OVARY	1.71	0	1	0	1	0.450633
RMUGS_OVARY	1.76	0	0	1	1	0.326664
COV362_OVARY	1.82	0	0	0	1	0.372573
JHOS2_OVARY	1.86	0	0	0	1	0.391021
OV7_OVARY	1.88	0	0	1	0	0.152767
SKOV3_OVARY	1.9	0	0	0	1	0.131568
OV90_OVARY	1.93	0	0	1	1	0.225563
MCAS_OVARY	1.94	0	0	1	1	0.141807
OV56_OVARY	1.94	0	0	1	0	0.0703702
IGROV1_OVARY	2	0	0	1	0	0.00842141
COV434_OVARY	2	0	0	1	0	0.000621622
A2780_OVARY	2.01	0	0	1	0	0.06158
OVKATE_OVARY	2.02	0	0	1	1	0.432585
EFO27_OVARY	2.02	0	0	1	0	0.0735604
HEYA8_OVARY	2.03	0	0	1	0	0.136353
TOV21G_OVARY	2.05	0	0	1	0	0.0490089
JHOM2B_OVARY	2.05	0	0	0	1	0.232055
OVK18_OVARY	2.09	0	0	1	0	0.0866105
RMGI_OVARY	2.18	0	0	0	0	0.237766
COLO704_OVARY	2.23	0	0	1	0	0.192299
OAW28_OVARY	2.46	0	0	0	0	0.473109
TYKNU_OVARY	2.5	1	1	0	0	0.511202
OVCAR8_OVARY	2.56	0	1	0	0	0.543409
CAOV4_OVARY	2.57	1	1	0	0	0.516365
59M_OVARY	2.6	0	1	0	0	0.579492
COV644_OVARY	2.62	0	0	0	1	0.557718
JHOM1_OVARY	2.7	1	1	0	0	0.507172
KURAMOCHI_OVARY	2.8	1	0	0	0	0.562798
JHOC5_OVARY	2.82	0	1	0	0	0.581913
EFO21_OVARY	2.88	0	0	0	0	0.694353
OVISE_OVARY	2.88	0	0	0	0	0.642669
OVSAHO_OVARY	2.89	0	1	0	0	0.532613
SNU8_OVARY	2.9	1	0	0	0	0.64434
OC314_OVARY	2.95	1	0	0	0	0.84873
FUOV1_OVARY	2.97	0	1	0	0	0.665285
OVCAR4_OVARY	2.99	0	0	0	0	0.576046
SNU840_OVARY	3.11	1	1	0	0	0.707348
SNU119_OVARY	3.12	0	0	0	0	0.623186
ONCODG1_OVARY	3.13	0	0	0	0	0.765327
DOV13_OVARY	3.21	1	0	0	0	0.898017
ES2_OVARY	3.23	1	0	0	0	0.87391
OVTOKO_OVARY	3.43	1	0	0	0	0.924312
NIHOVCAR3_OVARY	3.52	0	0	0	0	0.828907
OAW42_OVARY	3.78	1	0	0	0	0.884043
OVMANA_OVARY	3.83	1	0	0	0	0.942543
COV318_OVARY	3.96	0	0	0	0	0.922895	can plot this as waterfall plot of log2 transformed ploidy and color by tetraploid/genome doubling vs. diploidy
