# Supplementary material for: Cell-intrinsic platinum response and associated genetic and gene expression signatures in ovarian cancer
Source: Cancer Gene Ther. 2025 Jul 19;32(9):985–96. doi: 10.1038/s41417-025-00941-5 (PMC12396967; doi:10.1038/s41417-025-00941-5)
Supplement: Supplementary file 5 — Supplemental Table 4 [file 41417_2025_941_MOESM5_ESM.xlsx]

## Sheet: 4A
Cell Line	Carboplatin IC50 (uM)	Cisplatin IC50 (uM)
59M	79.21	9.65
BIN67	not tested	19.97
CAOV3	54.86	3.93
CAOV4	94.41	14.53
COV362	79.785	14.4
COV434	109.46	13.32
EFO21	138.9	13.62
EFO27	48.49	11.08
ES2	33.425	7.25
IGROV1	22.09	2.499
JHOC5	59.13	6.01
JHOC9	70.21	4.797
JHOS2	150.9	2.972
JHOS4	31.48	12.45
KURAMOCHI	48.29	7.2
OAW28	77.64	13.02
OAW42	17.49	1.668
OV90	31.835	4.739
OVCAR3	33.255	4.48
OVCAR3 ResA	130.1	21.91
OVCAR3 ResB	76	12.95
OVCAR4	22.75	3.04
OVCAR4 ResA	80.16	11.68
OVCAR4 ResB	102.845	15.81
OVCAR8	103.115	12.19
OVISE	41.56	6.569
OVK18	36.885	11.08
OVMANA	55.29	4.241
OVSAHO	41.685	4.03
OVTOKO	23.375	2.278
PEA1	87.67	7.84
PEA2	110.45	13.62
PEO1	47.9	5.071
PEO4	99.225	12.45
PEO6	93.33	11.08
RMGI	91.84	10.98
SKOV3	66.945	7.317
TOV112D	20.33	1.616
TOV21G	23.175	2.586
TYKnu	10.07	1.186
TYKnuCPr	56.63	10.86

## Sheet: 4B
	baseMean	log2FoldChange	lfcSE	stat	pvalue	padj
A1BG	23.5873	0.00919303	1.05815	0.00868781	0.993068	0.999033
A1BG-AS1	50.5892	0.176535	0.845348	0.208831	0.83458	0.992631
A1CF	0.0800813	-0.398748	3.35767	-0.118757	0.905468	NA
A2M	1064.65	-5.64416	1.52663	-3.69714	NA	NA
A2M-AS1	23.5457	2.13985	0.75842	2.82145	0.00478063	0.325398
A2ML1	10.7241	0.184429	1.52419	0.121001	0.90369	0.994591
A2MP1	0	NA	NA	NA	NA	NA
A3GALT2	0	NA	NA	NA	NA	NA
A4GALT	157.691	0.92832	0.829442	1.11921	0.26305	0.937748
A4GNT	0	NA	NA	NA	NA	NA
AA06	0	NA	NA	NA	NA	NA
AAAS	1139.74	-0.168234	0.33026	-0.509399	0.610472	0.977168
AACS	1253.86	0.0567323	0.49219	0.115265	0.908235	0.995052
AACSP1	1.01393	0.488432	2.07191	0.23574	0.813635	NA
AADAC	26.1345	1.37296	1.63138	0.841597	NA	NA
AADACL2	0.485234	-2.24273	3.3102	-0.677521	0.498075	NA
AADACL3	0	NA	NA	NA	NA	NA
AADACL4	0.686771	-0.879633	3.35767	-0.261977	0.793339	NA
AADAT	234.902	0.122172	0.653823	0.186859	0.851772	0.992631
AAED1	420.355	0.707632	0.473603	1.49415	0.135137	0.868496
AAGAB	3051.54	-0.169132	0.377121	-0.448483	0.653805	0.982814
AAK1	2668.02	-0.443421	0.31784	-1.39511	0.162983	0.890536
AAMDC	395.71	-0.896728	0.826616	-1.08482	0.278002	0.945551
AAMP	2649.18	-0.104766	0.373709	-0.280341	0.779216	0.987312
AANAT	1.03997	-3.21618	2.04558	-1.57226	0.11589	NA
AAR2	1229.57	0.17715	0.452871	0.391171	0.695671	0.985416
AARD	200.072	-0.0524894	0.919463	-0.057087	0.954476	0.996262
AARS	6033.17	0.405612	0.377931	1.07324	0.283163	0.945915
AARS2	662.385	-0.396736	0.422858	-0.938225	0.348129	0.963829
AARSD1	472.894	0.48339	0.436117	1.1084	0.267691	0.940636
AASDH	599.15	0.252666	0.436632	0.578671	0.562811	0.974602
AASDHPPT	2294.49	-0.000937973	0.386771	-0.00242514	0.998065	0.999602
AASS	284.321	0.155235	0.907421	0.171073	0.864167	0.992631
AATF	3254.59	0.250836	0.407158	0.616065	0.537851	0.973686
AATK	24.6388	-1.77987	1.0494	-1.69609	0.0898693	0.826856
AATK-AS1	0	NA	NA	NA	NA	NA
ABAT	313.936	0.131845	1.04254	0.126466	0.899363	0.993849
ABCA1	646.305	-0.0164061	0.912024	-0.0179887	0.985648	0.999033
ABCA10	28.8847	4.70019	1.28734	3.65108	NA	NA
ABCA11P	239.104	0.0373363	0.488086	0.0764954	0.939025	0.995474
ABCA12	31.853	1.00974	1.1107	0.909097	0.363299	0.965303
ABCA13	32.8417	3.15997	1.25985	2.50822	0.0121342	0.47075
ABCA17P	3.79145	-2.6504	1.80487	-1.46847	0.141975	0.86946
ABCA2	722.771	-0.0943776	0.40308	-0.234141	0.814876	0.990086
ABCA3	405.473	-0.140616	0.770647	-0.182465	0.855218	0.992631
ABCA4	488.597	-3.8422	1.27738	-3.00789	NA	NA
ABCA5	245.374	0.043065	0.6054	0.0711348	0.94329	0.995474
ABCA6	0.916923	3.18166	2.80277	1.13518	0.256298	NA
ABCA7	138.092	1.09516	0.450809	2.42932	0.0151271	0.516633
ABCA8	1.67405	0.524374	1.99795	0.262456	0.79297	NA
ABCA9	7.75893	2.90407	1.3535	2.1456	0.0319053	0.646239
ABCB1	39.5466	0.571474	1.38917	0.411378	0.680796	0.984844
ABCB10	955.849	-0.373457	0.486267	-0.768008	0.442483	0.968369
ABCB11	0.906453	-2.24073	3.28776	-0.681537	0.495532	NA
ABCB4	12.3177	1.41253	1.51604	0.931723	0.35148	0.963829
ABCB5	45.3214	-0.82193	1.58556	-0.518384	0.60419	0.97664
ABCB6	369.022	-0.687041	0.832691	-0.825085	0.409323	0.968369
ABCB7	1359.87	-0.326066	0.324308	-1.00542	0.314693	0.959912
ABCB8	447.144	-0.526428	0.568873	-0.925389	0.354764	0.963829
ABCB9	96.17	-0.436109	0.528732	-0.824821	0.409473	0.968369
ABCC1	3716.18	0.00434004	0.515611	0.00841728	0.993284	0.999033
ABCC10	225.138	-0.570179	0.423226	-1.34722	0.177909	0.900583
ABCC11	4.09362	0.551285	1.05706	0.521527	0.602	0.97664
ABCC12	0.293308	1.1461	3.34573	0.342556	0.731932	NA
ABCC13	1.4162	-2.02271	2.93917	-0.688193	0.491331	NA
ABCC2	25.7348	0.162421	0.807249	0.201203	0.84054	0.992631
ABCC3	805.813	0.707486	1.042	0.678969	0.497157	0.972
ABCC4	1647.89	-0.417889	0.822136	-0.508296	0.611245	0.977276
ABCC5	1071.35	-0.365394	0.462825	-0.789487	0.429828	0.968369
ABCC5-AS1	0.100443	0.803491	3.35767	0.2393	0.810873	NA
ABCC6	37.9428	-0.245885	0.824094	-0.298371	0.76542	0.987312
ABCC6P1	10.1162	-0.385131	1.2671	-0.303948	0.761168	0.987312
ABCC6P2	16.3538	-0.0381268	0.954388	-0.0399489	0.968134	0.998084
ABCC8	2.25542	-3.55574	2.77801	-1.27996	0.20056	0.916843
ABCC9	5.25022	-1.71364	2.19145	-0.781966	NA	NA
ABCD1	259.356	-0.283451	0.532718	-0.532084	0.594668	0.97664
ABCD2	0.545173	-2.39614	3.30445	-0.725124	0.468376	NA
ABCD3	3545.01	-0.849984	0.365635	-2.32468	0.0200893	0.542683
ABCD4	394.871	-0.407962	0.54644	-0.746581	0.455316	0.968369
ABCE1	6625.5	-0.248845	0.372746	-0.667599	0.50439	0.972
ABCF1	4369	-0.262178	0.463024	-0.566231	0.571237	0.97664
ABCF2	4280.28	-0.172025	0.445944	-0.385755	0.699678	0.985672
ABCF3	1416.78	-0.32843	0.287054	-1.14414	0.252565	0.932016
ABCG1	123.471	-2.10399	0.946	-2.22409	0.0261422	0.606895
ABCG2	128.535	1.8957	0.89095	2.12773	0.0333596	0.653909
ABCG4	12.9665	-1.43799	0.91206	-1.57664	0.114877	0.853359
ABCG5	0.752525	0.764955	3.24745	0.235556	0.813777	NA
ABCG8	0.5043	-0.260972	3.33292	-0.0783013	0.937588	NA
ABHD1	7.34323	-0.355209	0.825707	-0.430188	0.667059	0.983582
ABHD10	1208.29	-0.225746	0.316928	-0.712294	0.476283	0.969419
ABHD11	1117.88	-0.16556	0.517675	-0.319815	0.749109	0.987312
ABHD12	1543.14	-0.587583	0.461132	-1.27422	0.202586	0.918294
ABHD12B	4.31645	0.686047	1.83342	0.37419	0.708263	0.986277
ABHD13	821.671	-0.363295	0.557094	-0.652126	0.51432	0.972
ABHD14A	99.5812	0.291038	0.517656	0.562223	0.573964	0.97664
ABHD14A-ACY1	1.23066	2.94188	3.2596	0.902528	0.366777	NA
ABHD14B	568.892	0.794688	0.630394	1.26062	0.207446	0.919767
ABHD15	310.504	0.454027	0.417456	1.0876	0.27677	0.945551
ABHD16A	479.143	-0.119394	0.488057	-0.244631	0.806742	0.989082
ABHD16B	2.50383	1.49442	1.25579	1.19002	0.234037	0.930502
ABHD17A	244.745	0.0689235	0.305096	0.225907	0.821273	0.991665
ABHD17B	573.079	-0.230167	0.361449	-0.636789	0.524262	0.972945
ABHD17C	751.199	-0.956687	0.492448	-1.94272	0.0520501	0.728328
ABHD2	4512.56	0.168353	0.636958	0.264308	0.791543	0.987653
ABHD3	761.722	-0.176065	0.88399	-0.199171	0.842129	0.992631
ABHD4	678.356	0.141426	0.687383	0.205746	0.836989	0.992631
ABHD5	983.537	0.554106	0.47024	1.17835	0.238658	0.930775
ABHD6	122.69	-0.671711	0.762362	-0.881091	0.378268	0.967898
ABHD8	196.981	-0.764956	0.499039	-1.53286	0.125311	0.86489
ABI1	3127.46	0.191667	0.459078	0.417503	0.67631	0.983642
ABI2	3961.16	-0.409738	0.403442	-1.01561	0.309817	0.959104
ABI3	0.442441	0.0612599	2.80176	0.0218648	0.982556	NA
ABI3BP	22.1012	0.917429	1.18514	0.774113	0.438864	0.968369
ABL1	2415.73	0.574175	0.534818	1.07359	0.283007	0.945915
ABL2	2306.37	0.691796	0.458942	1.50737	0.131715	0.865987
ABLIM1	23946.5	-1.68839	0.885827	-1.906	0.0566502	0.749122
ABLIM2	63.594	-0.432835	0.667473	-0.648468	0.516682	0.972
ABLIM3	474.577	3.82988	1.51614	2.52608	0.0115345	0.460328
ABO	32.3976	-5.81195	3.17187	-1.83234	NA	NA
ABR	1897.84	1.15437	0.461978	2.49875	0.0124633	0.47605
ABRA	0.0800813	-0.398748	3.35767	-0.118757	0.905468	NA
ABRACL	1252.24	-0.0643188	0.425618	-0.151119	0.879882	0.992631
ABT1	905.959	-0.262253	0.409477	-0.640457	0.521876	0.972945
ABTB1	100.82	-0.0492142	0.713242	-0.0690006	0.944989	0.995474
ABTB2	667.033	1.07678	0.655088	1.64372	0.100234	0.839876
AC000099.1	0	NA	NA	NA	NA	NA
AC000124.1	0	NA	NA	NA	NA	NA
AC002116.7	15.925	-0.308665	0.560677	-0.550522	0.581961	0.97664
AC002398.5	0	NA	NA	NA	NA	NA
AC002454.1	19.4082	0.149214	1.04558	0.142709	0.88652	0.992631
AC002463.3	0	NA	NA	NA	NA	NA
AC002480.3	203.307	2.60406	1.42154	1.83186	0.0669727	0.775006
AC002511.1	0.170196	-0.879644	3.35767	-0.261981	0.793336	NA
AC003051.1	10.2262	7.46351	3.09519	2.41132	NA	NA
AC003102.3	85.7324	-1.00439	0.586056	-1.71382	0.0865615	0.820794
AC003665.1	58.107	0.80698	0.445594	1.81102	0.0701376	0.782668
AC003958.2	0.0794706	0.803491	3.35767	0.2393	0.810873	NA
AC003984.1	0.242814	0	3.35767	0	1	NA
AC004019.13	0.359368	0.525541	3.35256	0.156758	0.875436	NA
AC004053.1	0.0794706	0.803491	3.35767	0.2393	0.810873	NA
AC004603.4	0	NA	NA	NA	NA	NA
AC004862.6	0.100571	-0.398748	3.35767	-0.118757	0.905468	NA
AC004893.11	39.796	-0.641266	0.401896	-1.5956	0.110578	0.848601
AC005022.1	0.306525	2.22318	3.29812	0.674073	0.500265	NA
AC005029.1	0	NA	NA	NA	NA	NA
AC005062.2	4.54942	2.82881	1.20697	2.34374	0.0190917	0.534719
AC005235.1	0	NA	NA	NA	NA	NA
AC005264.2	0	NA	NA	NA	NA	NA
AC005358.3	0	NA	NA	NA	NA	NA
AC005550.4	0	NA	NA	NA	NA	NA
AC005592.2	9.95356	-0.34258	0.845799	-0.405037	0.68545	0.984989
AC005594.3	0.532292	-2.36447	3.24587	-0.728455	0.466335	NA
AC006004.1	0.238412	1.90108	3.32244	0.572194	0.56719	NA
AC006145.4	0	NA	NA	NA	NA	NA
AC006196.1	0.0911422	0.803491	3.35767	0.2393	0.810873	NA
AC006262.5	94.3532	0.977066	1.26716	0.77107	0.440665	0.968369
AC006272.1	1.72217	-0.463692	3.16977	-0.146286	0.883696	NA
AC006372.4	0.100571	-0.398748	3.35767	-0.118757	0.905468	NA
AC007038.7	6.46244	0.48559	0.9626	0.504456	0.613941	0.977276
AC007040.7	4.00034	-2.06646	1.25652	-1.64459	0.100055	0.839876
AC007099.1	0.0794706	0.803491	3.35767	0.2393	0.810873	NA
AC007131.1	0	NA	NA	NA	NA	NA
AC007163.3	0.963368	-1.33262	3.27763	-0.406579	0.684317	NA
AC007163.6	2.59158	-0.484597	1.1621	-0.417002	0.676677	0.983782
AC007246.3	86.72	1.31586	0.669966	1.96408	0.0495212	0.728328
AC007359.6	0	NA	NA	NA	NA	NA
AC007365.1	0.0800813	-0.398748	3.35767	-0.118757	0.905468	NA
AC007386.2	0.0901147	-0.398748	3.35767	-0.118757	0.905468	NA
AC007392.3	1.14215	0.461128	2.9105	0.158436	0.874113	NA
AC007392.4	0	NA	NA	NA	NA	NA
AC007403.2	0.0848272	-0.398748	3.35767	-0.118757	0.905468	NA
AC007405.4	1.61047	1.29626	1.91531	0.67679	0.498539	NA
AC007461.2	0	NA	NA	NA	NA	NA
AC007463.2	0	NA	NA	NA	NA	NA
AC007551.3	14.2152	1.34657	0.701369	1.91992	0.0548685	0.740048
AC007682.1	0	NA	NA	NA	NA	NA
AC007740.1	0.0848272	-0.398748	3.35767	-0.118757	0.905468	NA
AC007743.1	65.4453	0.753741	1.31837	0.571723	0.56751	0.975803
AC007750.5	0.252429	-1.34561	3.35499	-0.401078	0.688363	NA
AC007773.2	15.7523	-0.485141	0.928779	-0.522342	0.601432	0.97664
AC007879.2	4.73727	1.96212	1.6995	1.15453	0.248283	0.930776
AC007880.1	0	NA	NA	NA	NA	NA
AC007966.1	0.251551	1.48692	3.35258	0.443515	0.657393	NA
AC008697.1	3.72987	-0.148641	1.61564	-0.0920014	0.926697	0.995211
AC008703.1	0	NA	NA	NA	NA	NA
AC009120.4	0.158941	1.43579	3.35386	0.428101	0.668577	NA
AC009227.2	0	NA	NA	NA	NA	NA
AC009264.1	0	NA	NA	NA	NA	NA
AC009299.3	42.4927	-0.826671	2.75553	-0.300004	0.764174	0.987312
AC009473.1	3.03196	1.61615	1.4233	1.1355	0.256168	0.932377
AC009501.4	1.36757	1.10037	1.99953	0.550315	0.582103	NA
AC009518.4	0.252429	-1.34561	3.35499	-0.401078	0.688363	NA
AC009948.5	176.488	1.06215	0.471634	2.25206	0.0243184	0.593132
AC010091.1	0	NA	NA	NA	NA	NA
AC010127.3	1.65667	-4.00349	3.26979	-1.22439	0.220807	NA
AC010226.4	2.72948	-0.379062	1.14008	-0.332488	0.739521	0.987312
AC010524.2	32.6725	0.954724	1.44183	0.662162	0.507867	0.972
AC010731.4	0	NA	NA	NA	NA	NA
AC010890.1	9.04308	-0.794398	1.9119	-0.415502	NA	NA
AC010975.1	0.0800813	-0.398748	3.35767	-0.118757	0.905468	NA
AC010987.6	5.3566	-1.37907	1.673	-0.824306	0.409766	0.968369
AC011298.2	0	NA	NA	NA	NA	NA
AC011343.1	1.38922	-0.158427	1.83665	-0.0862591	0.93126	NA
AC011518.1	0	NA	NA	NA	NA	NA
AC011609.3	0	NA	NA	NA	NA	NA
AC011718.2	0.0794706	0.803491	3.35767	0.2393	0.810873	NA
AC011738.4	6.45462	-0.919938	1.49973	-0.613401	0.539611	0.973686
AC011747.4	7.87725	-2.20014	1.16915	-1.88184	0.0598581	0.758966
AC011747.7	13.3224	-1.04614	0.844227	-1.23916	0.215285	0.922568
AC011899.9	0	NA	NA	NA	NA	NA
AC012075.2	0.0800813	-0.398748	3.35767	-0.118757	0.905468	NA
AC012309.5	23.6335	0.522549	1.24563	0.419508	0.674845	0.983632
AC012314.8	11.303	-1.56933	1.23974	-1.26585	0.205567	0.919767
AC012494.1	0	NA	NA	NA	NA	NA
AC012507.3	0	NA	NA	NA	NA	NA
AC015922.6	0	NA	NA	NA	NA	NA
AC016582.2	0.422558	2.68561	3.27125	0.820976	0.41166	NA
AC016629.8	37.1761	0.177963	0.792965	0.224428	0.822424	0.99173
AC016738.3	0.17208	0.803496	3.35767	0.239302	0.810872	NA
AC016910.1	0	NA	NA	NA	NA	NA
AC016995.3	3.75115	0.000359534	1.40826	0.000255304	0.999796	1
AC017060.1	0.281609	1.08721	3.34856	0.324679	0.745424	NA
AC018464.3	0.579656	-0.679403	3.31524	-0.204933	0.837624	NA
AC018470.4	1.28306	3.03819	2.75763	1.10174	0.270574	NA
AC018647.3	0.489005	0.939292	3.32244	0.282712	0.777398	NA
AC018705.5	0	NA	NA	NA	NA	NA
AC018742.1	0.164909	-0.879644	3.35767	-0.261981	0.793336	NA
AC018799.1	0	NA	NA	NA	NA	NA
AC019048.1	0	NA	NA	NA	NA	NA
AC019118.2	0.105639	0.803491	3.35767	0.2393	0.810873	NA
AC020571.3	0.270639	-0.158302	3.35767	-0.0471463	0.962397	NA
AC022007.5	17.7146	0.370115	0.593008	0.624131	0.532541	0.973686
AC022173.2	0	NA	NA	NA	NA	NA
AC022311.1	0.100571	-0.398748	3.35767	-0.118757	0.905468	NA
AC024592.9	0	NA	NA	NA	NA	NA
AC027269.2	0	NA	NA	NA	NA	NA
AC037193.1	0	NA	NA	NA	NA	NA
AC058791.1	31.6073	-0.920567	1.08019	-0.852223	0.39409	0.968369
AC068831.10	6.92678	0.995863	0.827696	1.20317	0.228909	0.928162
AC068858.1	0	NA	NA	NA	NA	NA
AC069277.1	0	NA	NA	NA	NA	NA
AC072062.1	99.9567	1.3	0.85943	1.51263	0.130373	0.865569
AC073128.10	0.105639	0.803491	3.35767	0.2393	0.810873	NA
AC073133.1	0.821318	-0.366576	3.0562	-0.119945	0.904527	NA
AC073283.4	2.19265	2.00972	1.30316	1.5422	0.123025	0.86489
AC073321.3	0	NA	NA	NA	NA	NA
AC073628.1	0	NA	NA	NA	NA	NA
AC074138.3	15.4658	-0.258047	0.801604	-0.321914	0.747518	0.987312
AC074286.1	32.1632	1.65014	0.727283	2.26891	0.0232736	0.584703
AC074289.1	15.7943	-0.357607	0.692339	-0.51652	0.605491	0.97664
AC078941.1	1.51486	-3.52004	3.27656	-1.07431	0.282685	NA
AC079117.1	0	NA	NA	NA	NA	NA
AC079145.4	11.2985	0.657633	0.816342	0.805586	0.420482	0.968369
AC079586.1	0	NA	NA	NA	NA	NA
AC079610.2	1.36907	3.03783	2.69094	1.12891	0.258936	NA
AC079776.3	0	NA	NA	NA	NA	NA
AC087859.1	1.04534	1.23044	2.88452	0.426566	0.669696	NA
AC090044.1	0	NA	NA	NA	NA	NA
AC090505.6	2.97182	-0.619822	1.26854	-0.488611	0.625117	0.978538
AC091729.9	104.939	0.491101	0.569872	0.861775	0.388811	0.968369
AC091878.1	1.4971	-0.154762	2.13037	-0.0726456	0.942088	NA
AC091969.1	1.47577	-0.479446	2.04972	-0.233908	0.815057	NA
AC092295.7	22.5727	-0.433737	0.835271	-0.519277	0.603568	0.97664
AC093375.1	2.13681	-4.36975	3.07992	-1.41878	0.155962	0.883656
AC093391.2	18.7518	0.20154	0.713399	0.282507	0.777555	0.987312
AC093590.1	0.0901147	-0.398748	3.35767	-0.118757	0.905468	NA
AC093690.1	0.0841429	-0.398748	3.35767	-0.118757	0.905468	NA
AC095067.1	2.81531	-1.41454	1.19199	-1.1867	0.235345	0.930502
AC096559.1	0.276412	1.08721	3.34856	0.324679	0.745424	NA
AC097468.4	0.184586	0.322594	3.35767	0.0960768	0.92346	NA
AC097500.2	2.39618	0.458096	1.33433	0.343316	0.731361	0.987312
AC097662.2	31.6025	0.939311	0.530721	1.76988	0.0767477	0.798552
AC098823.3	1.87284	1.19463	2.75972	0.432879	0.665103	NA
AC099342.1	4.57291	1.66073	1.93735	0.85722	0.391323	0.968369
AC104024.1	1.75037	1.08182	2.2266	0.485862	0.627065	NA
AC104134.2	5.41373	-0.719176	0.799403	-0.899641	0.368312	0.96731
AC104653.1	4.36249	1.3025	1.42293	0.915367	0.359999	0.964194
AC104654.1	0.352871	-0.624269	3.35499	-0.186072	0.852388	NA
AC104654.2	2.356	-4.51242	3.26473	-1.38217	NA	NA
AC104655.2	5.08879	0.50385	0.85259	0.590965	0.554544	0.973783
AC104777.2	0	NA	NA	NA	NA	NA
AC104777.4	0	NA	NA	NA	NA	NA
AC104820.2	0	NA	NA	NA	NA	NA
AC105053.3	9.22492	-1.19342	1.70111	-0.701554	0.482957	0.970261
AC105253.1	0	NA	NA	NA	NA	NA
AC105339.1	0	NA	NA	NA	NA	NA
AC105760.3	0.0841429	-0.398748	3.35767	-0.118757	0.905468	NA
AC107070.1	0.164298	0.322594	3.35767	0.0960768	0.92346	NA
AC107622.1	0.0800813	-0.398748	3.35767	-0.118757	0.905468	NA
AC108142.1	21.2956	0.0314197	1.3927	0.0225602	0.982001	0.999033
AC109828.1	0.51417	0.0488693	2.37871	0.0205445	0.983609	NA
AC113607.2	0	NA	NA	NA	NA	NA
AC116035.1	0.547468	2.34989	3.11826	0.753591	0.451095	NA
AC125421.1	0	NA	NA	NA	NA	NA
AC131097.3	0.45812	1.17985	3.30379	0.35712	0.721002	NA
AC136896.1	0	NA	NA	NA	NA	NA
AC137932.6	1.44543	2.76387	2.59425	1.06539	0.286702	NA
AC144449.1	3.81654	0.00261325	0.983614	0.00265678	0.99788	0.999587
AC145110.1	0.0924228	-0.398748	3.35767	-0.118757	0.905468	NA
AC147651.4	0.242814	0	3.35767	0	1	NA
AC159540.1	16.0842	-0.572177	1.10825	-0.51629	0.605652	0.97664
AC159540.1-2	168.8	-1.70998	0.895534	-1.90945	0.0562038	0.748413
AC226118.1	12.7453	0.847842	0.95627	0.886613	0.375287	0.967898
ACAA1	1001.43	0.502021	0.310766	1.61543	0.106217	0.844826
ACAA2	1721.3	-1.02593	0.60465	-1.69673	0.0897479	0.826856
ACACA	5025.17	0.330269	0.43153	0.765344	0.444066	0.968369
ACACB	329.669	-0.167895	0.745805	-0.225119	0.821887	0.99173
ACAD10	388.008	0.487191	0.342268	1.42342	0.154614	0.88135
ACAD11	413.821	-0.877138	0.585733	-1.49751	0.134262	0.868496
ACAD8	386.745	-0.606147	0.584976	-1.03619	0.300113	0.955044
ACAD9	1584.23	0.00188548	0.322555	0.00584544	0.995336	0.999033
ACADL	81.8687	-0.720622	1.11176	-0.648182	0.516867	0.972
ACADM	2324.61	-0.514113	0.474189	-1.08419	0.278279	0.945551
ACADS	78.8305	0.0139345	0.570251	0.0244357	0.980505	0.999033
ACADSB	1009.09	-0.872828	0.584491	-1.49331	0.135355	0.868496
ACADVL	3285.4	0.589408	0.372938	1.58044	0.114005	0.853138
ACAN	1.92345	-2.91321	1.94149	-1.5005	0.133484	0.868496
ACAP1	3.41251	0.772778	1.42646	0.541745	0.587994	0.97664
ACAP2	3302.39	-0.172887	0.349566	-0.494575	0.6209	0.977954
ACAP3	256.808	0.700462	0.493739	1.41869	0.15599	0.883656
ACAT1	2197.22	-0.502611	0.491514	-1.02258	0.306508	0.957414
ACAT2	2850.81	-0.0403783	0.581473	-0.0694413	0.944638	0.995474
ACBD3	3063.56	-0.24116	0.387119	-0.62296	0.533311	0.973686
ACBD4	139.862	-0.297014	0.433827	-0.684637	0.493573	0.972
ACBD5	1540.7	-0.697369	0.326321	-2.13706	0.0325931	0.651341
ACBD6	1346.36	-0.412492	0.459339	-0.898013	0.369179	0.96744
ACBD7	706.745	-1.10289	0.635247	-1.73616	0.0825357	0.817926
ACCS	62.8633	1.0855	0.662756	1.63785	0.101453	0.839876
ACCSL	0.0848272	-0.398748	3.35767	-0.118757	0.905468	NA
ACD	211.532	0.579082	0.304255	1.90328	0.0570038	0.750183
ACE	40.7068	-0.41243	1.15882	-0.355906	0.721911	0.987159
ACE2	23.0401	0.937447	0.932643	1.00515	0.314824	0.959912
ACER1	0.0800813	-0.398748	3.35767	-0.118757	0.905468	NA
ACER2	105.787	-0.816846	0.781689	-1.04498	0.296034	0.951437
ACER3	1986	-0.311018	0.749077	-0.415202	0.677994	0.983994
ACHE	22.0959	3.33975	1.22067	2.73601	NA	NA
ACIN1	5178.01	-0.398414	0.32238	-1.23585	0.216513	0.922568
ACKR2	304.573	-1.57196	1.23769	-1.27008	0.204057	0.919406
ACKR3	155.278	1.96392	1.2634	1.55447	0.120073	0.859745
ACKR4	1.08139	0.125246	1.539	0.0813817	0.935138	NA
ACLY	8466.51	0.212016	0.489872	0.432798	0.665162	0.983582
ACMSD	0.211279	1.62897	3.34559	0.4869	0.626329	NA
ACN9	454.867	-0.531351	0.411236	-1.29208	0.196329	0.914172
ACO1	1828.19	0.578197	0.560564	1.03146	0.302327	0.955057
ACO2	3587.07	-0.384084	0.456096	-0.842112	0.399726	0.968369
ACOT1	62.3421	-0.0255905	0.720466	-0.0355194	0.971666	0.998084
ACOT11	189.369	-1.24784	0.652949	-1.91109	0.0559934	0.747267
ACOT12	0.180229	-0.879644	3.35767	-0.261981	0.793336	NA
ACOT13	1041.7	-0.108815	0.598296	-0.181876	0.85568	0.992631
ACOT2	227.132	0.399773	0.574106	0.696341	0.486215	0.971048
ACOT4	84.3959	-0.66008	1.01386	-0.651054	0.515012	0.972
ACOT6	0.265802	-0.158302	3.35767	-0.0471463	0.962397	NA
ACOT7	1583.01	-0.273433	0.487386	-0.56102	0.574784	0.97664
ACOT8	276.802	0.357857	0.49586	0.72169	0.470485	0.969419
ACOT9	1192.32	0.191867	0.326528	0.587596	0.556803	0.973809
ACOX1	1897.44	-0.254836	0.459184	-0.554976	0.578911	0.97664
ACOX2	28.426	2.21809	1.26515	1.75323	NA	NA
ACOX3	271.384	-0.126237	0.464351	-0.271858	0.785732	0.987312
ACOXL	77.8305	-0.880489	1.50581	-0.584727	0.558732	0.974602
ACP1	4389.39	0.314384	0.323366	0.972226	0.330938	0.960275
ACP2	697.151	-0.949726	0.609933	-1.5571	0.119447	0.8595
ACP5	43.216	-3.32866	1.86338	-1.78635	NA	NA
ACP6	629.96	0.189971	0.61026	0.311295	0.755576	0.987312
ACPL2	622.351	-1.25642	0.513684	-2.44589	0.0144494	0.505469
ACPP	112.627	-3.23338	1.15808	-2.79201	0.00523821	0.336455
ACPT	0.0794706	0.803491	3.35767	0.2393	0.810873	NA
ACR	1.62627	2.23945	1.88847	1.18586	0.235679	NA
ACRBP	7.00767	0.511188	1.04894	0.487339	0.626018	0.978538
ACRC	31.994	0.238501	0.74852	0.31863	0.750007	0.987312
ACRV1	2.5935	0.478579	2.75517	0.173702	0.8621	0.992631
ACSBG1	2.26434	-0.847616	1.54613	-0.548217	0.583543	0.97664
ACSBG2	2.08858	3.89476	3.12526	1.24622	0.212684	0.920194
ACSF2	905.632	0.584277	0.581287	1.00514	0.314828	0.959912
ACSF3	351.633	0.210869	0.475323	0.443632	0.657309	0.983582
ACSL1	1708.15	0.407612	0.582679	0.699548	0.48421	0.970779
ACSL3	5731.96	0.0620285	0.387692	0.159994	0.872886	0.992631
ACSL4	3764.75	0.695993	0.591448	1.17676	0.239291	0.930775
ACSL5	338.809	0.208266	1.02343	0.203499	0.838745	0.992631
ACSL6	15.4364	0.838194	1.4224	0.589283	0.555671	0.973783
ACSM1	2.66417	0.607524	1.20053	0.506045	0.612825	0.977276
ACSM2A	0	NA	NA	NA	NA	NA
ACSM2B	0	NA	NA	NA	NA	NA
ACSM3	60.8035	-0.00951751	0.703421	-0.0135303	0.989205	0.999033
ACSM4	0	NA	NA	NA	NA	NA
ACSM5	0.397353	2.62788	3.27416	0.802611	0.4222	NA
ACSS1	344.647	-0.840974	0.880181	-0.955456	0.339347	0.963829
ACSS2	1285.39	0.333006	0.582802	0.571388	0.567737	0.975923
ACSS3	471.641	-0.221057	0.755392	-0.292639	0.769798	0.987312
ACTA1	3.11934	-3.13811	1.9663	-1.59594	0.110501	0.848601
ACTA2	1220.18	0.829883	0.844833	0.982305	NA	NA
ACTA2-AS1	0.391508	0.667174	3.34559	0.199419	0.841935	NA
ACTB	100186	0.558394	0.437487	1.27637	0.201826	0.916912
ACTBL2	195.857	1.44649	0.875765	1.65168	0.0985988	0.835768
ACTC1	65.3114	6.03843	3.05538	1.97633	NA	NA
ACTG1	111690	-0.186667	0.374895	-0.497919	0.618541	0.977717
ACTG1P4	1.54375	-2.26618	1.71679	-1.32001	0.186832	NA
ACTG2	648.257	-1.88672	1.29834	-1.45318	0.146174	0.8746
ACTL10	24.0087	0.0841846	1.10841	0.0759509	0.939458	0.995474
ACTL6A	5165.99	0.0845264	0.285702	0.295855	0.767341	0.987312
ACTL6B	0	NA	NA	NA	NA	NA
ACTL7A	0.100443	0.803491	3.35767	0.2393	0.810873	NA
ACTL7B	0	NA	NA	NA	NA	NA
ACTL8	16.9445	2.38444	1.16709	2.04306	0.041046	0.689171
ACTL9	0	NA	NA	NA	NA	NA
ACTN1	10946.7	-0.207632	0.530284	-0.391549	0.695391	0.985398
ACTN1-AS1	0.26668	-1.38317	3.35371	-0.412428	0.680026	NA
ACTN2	9.11064	1.63163	0.993872	1.64169	0.100654	0.839876
ACTN3	0.163614	0.322594	3.35767	0.0960768	0.92346	NA
ACTN4	32685	0.178444	0.398169	0.448162	0.654037	0.982814
ACTR10	2070.52	0.289991	0.478664	0.605835	0.544624	0.973686
ACTR1A	3191.58	-0.410865	0.354328	-1.15956	0.246228	0.930776
ACTR1B	991.659	0.356169	0.374563	0.950892	0.341659	0.963829
ACTR2	19014.7	0.154456	0.246223	0.627302	0.530461	0.973686
ACTR3	16881.5	0.0144328	0.360006	0.0400906	0.968021	0.998084
ACTR3B	623.221	-0.82132	0.496422	-1.65448	0.0980302	0.835768
ACTR3BP2	0	NA	NA	NA	NA	NA
ACTR3BP5	0	NA	NA	NA	NA	NA
ACTR3C	100.009	-0.515589	1.24013	-0.415754	0.67759	0.983994
ACTR5	264.846	-0.326442	0.443135	-0.736664	0.461327	0.968382
ACTR6	1001.06	-0.1391	0.341416	-0.407422	0.683698	0.984844
ACTR8	959.473	-0.0681228	0.443307	-0.15367	0.87787	0.992631
ACTRT1	0	NA	NA	NA	NA	NA
ACTRT2	0	NA	NA	NA	NA	NA
ACTRT3	179.432	-0.665431	0.378415	-1.75847	0.078668	0.806201
ACVR1	715.544	0.441512	0.381735	1.15659	0.24744	0.930776
ACVR1B	855.695	-0.26831	0.420903	-0.637464	0.523822	0.972945
ACVR1C	39.2517	1.06453	0.961935	1.10666	0.268442	0.940754
ACVR2A	415.946	-0.163278	0.403261	-0.404894	0.685556	0.984989
ACVR2B	485.645	0.0444413	0.489874	0.0907199	0.927715	0.995211
ACVR2B-AS1	48.4665	-0.422857	0.739263	-0.571998	0.567324	0.975748
ACVRL1	11.9627	0.980782	1.15068	0.852348	0.394021	0.968369
ACY1	441.09	0.700171	0.416866	1.67961	0.0930334	0.829485
ACY3	3.64338	-0.635592	2.21954	-0.286362	0.774601	0.987312
ACYP1	174.561	-0.331936	0.507882	-0.65357	0.513389	0.972
ACYP2	164.378	0.296255	0.410487	0.721716	0.470469	0.969419
AD000090.2	104.359	-0.823689	0.859558	-0.95827	0.337926	0.963829
ADA	351.151	-0.190892	0.708448	-0.26945	0.787583	0.987312
ADAD1	0	NA	NA	NA	NA	NA
ADAD2	0	NA	NA	NA	NA	NA
ADAL	655.68	-0.472687	0.477124	-0.990702	0.321831	0.959912
ADAM10	8278.68	-0.13899	0.520787	-0.266884	0.789558	0.987407
ADAM11	36.2611	-0.719936	0.552337	-1.30344	0.192426	0.911827
ADAM12	181.026	3.69996	0.991386	3.7321	0.000189887	0.0513016
ADAM15	1970.44	0.164396	0.363102	0.452755	0.650725	0.982814
ADAM17	3036.2	0.50701	0.410659	1.23463	0.21697	0.922568
ADAM18	0	NA	NA	NA	NA	NA
ADAM19	905.263	0.592773	0.856452	0.692126	0.488858	0.97146
ADAM1A	102.867	0.3341	0.706695	0.472764	0.636381	0.980801
ADAM2	0.43988	-2.09021	3.31655	-0.630237	0.52854	NA
ADAM20	0.626206	-2.59767	3.10902	-0.835528	0.403421	NA
ADAM20P1	2.16748	0.714653	1.43663	0.497451	0.618871	0.977717
ADAM21	39.3196	-1.20302	1.13566	-1.05931	0.28946	0.948535
ADAM21P1	4.39722	-1.80731	1.31311	-1.37636	0.168709	0.894314
ADAM22	196.589	0.231632	0.817665	0.283285	0.776958	0.987312
ADAM23	60.9538	-0.81143	1.74964	-0.46377	0.642812	0.98114
ADAM28	74.6754	-0.672155	1.70446	-0.394351	0.693322	0.985398
ADAM29	0.0794706	0.803491	3.35767	0.2393	0.810873	NA
ADAM30	0	NA	NA	NA	NA	NA
ADAM32	22.3403	-2.10519	0.887841	-2.37114	0.0177335	0.521639
ADAM33	4.15238	-2.22666	2.5042	-0.889171	0.373911	0.967898
ADAM3A	0.381794	-1.87161	3.32687	-0.562574	0.573725	NA
ADAM5	0	NA	NA	NA	NA	NA
ADAM7	0.100443	0.803491	3.35767	0.2393	0.810873	NA
ADAM8	127.083	-0.236054	1.35609	-0.17407	0.861811	0.992631
ADAM9	9878.56	0.639766	0.540038	1.18467	0.236148	0.930502
ADAMDEC1	0.160163	-0.879644	3.35767	-0.261981	0.793336	NA
ADAMTS1	2780.83	-0.415176	0.872084	-0.476074	0.634022	0.979991
ADAMTS10	14.3166	-0.0840925	1.18949	-0.070696	0.94364	0.995474
ADAMTS12	469.539	3.70141	0.987421	3.74857	0.000177849	0.0488
ADAMTS13	27.1219	0.628939	0.816614	0.770179	0.441194	0.968369
ADAMTS14	75.7589	1.96661	0.860491	2.28545	0.0222863	0.571788
ADAMTS15	1083.49	-2.1143	1.06926	-1.97736	0.0480014	0.725274
ADAMTS16	50.7309	-0.520735	2.68065	-0.194257	0.845975	0.992631
ADAMTS17	83.1692	-0.546579	1.27745	-0.427867	0.668748	0.983582
ADAMTS18	192.131	1.19607	1.72445	0.693596	0.487936	0.971079
ADAMTS19	9.17374	-0.849653	1.56153	-0.544116	0.586362	0.97664
ADAMTS2	104.74	-0.855189	1.67432	-0.510769	NA	NA
ADAMTS20	1.80729	-1.77454	1.54811	-1.14626	0.251686	NA
ADAMTS3	268.464	1.08244	0.606001	1.7862	0.074067	0.790605
ADAMTS4	6.45386	-0.216362	1.40296	-0.154218	0.877438	0.992631
ADAMTS5	1180.98	-0.472098	1.40486	-0.336046	0.736836	0.987312
ADAMTS6	31.4119	2.19427	0.967979	2.26685	0.0233991	0.585344
ADAMTS7	49.3129	-0.628029	0.959834	-0.654311	0.512912	0.972
ADAMTS7P1	0.494976	0.322604	3.35767	0.0960798	0.923457	NA
ADAMTS8	31.815	-2.83162	1.56192	-1.81291	0.0698456	0.781247
ADAMTS9	696.136	2.42813	0.69827	3.47736	0.00050638	0.0926306
ADAMTS9-AS2	2.24219	1.95912	1.32656	1.47685	0.139717	0.869339
ADAMTSL1	11.4777	2.76897	1.11209	2.48988	0.0127786	0.479497
ADAMTSL2	2.66161	-2.92627	2.02125	-1.44775	0.147686	0.874705
ADAMTSL3	1005.11	0.341413	1.00377	0.340131	0.733758	0.987312
ADAMTSL4	175.919	-1.08978	1.34155	-0.812329	0.416603	0.968369
ADAMTSL4-AS1	3.64762	-0.320878	1.1155	-0.287653	0.773612	0.987312
ADAMTSL5	58.4188	0.0774923	0.532524	0.145519	0.884301	0.992631
ADAP1	358.301	0.808345	0.639468	1.26409	0.206198	0.919767
ADAP2	129.276	1.38745	0.89363	1.5526	0.120518	0.859745
ADAR	18701.7	0.439265	0.424614	1.03451	0.3009	0.955044
ADARB1	370.15	-0.463835	0.312785	-1.48292	0.138096	0.868496
ADARB2	0.481504	0.181345	3.34222	0.0542589	0.956729	NA
ADARB2-AS1	0.239879	1.43579	3.35386	0.428101	0.668578	NA
ADAT1	925.73	0.206436	0.603056	0.342316	0.732113	0.987312
ADAT2	224.548	-0.639351	0.424039	-1.50777	0.131614	0.865987
ADAT3	11.7551	-0.561155	0.636158	-0.882099	0.377723	0.967898
ADC	21.4752	-0.513866	0.907534	-0.566222	0.571243	0.97664
ADCK1	144.89	-0.357697	0.579588	-0.617156	0.537132	0.973686
ADCK2	814.986	-0.364068	0.475702	-0.765328	0.444077	0.968369
ADCK3	397.633	0.136769	0.516876	0.264608	0.791311	0.987653
ADCK4	289.708	-0.106494	0.509649	-0.208955	0.834483	0.992631
ADCK5	93.1343	0.366153	0.593461	0.616978	0.537249	0.973686
ADCY1	357.746	0.055374	0.817101	0.0677689	0.94597	0.995514
ADCY10	3.13675	-1.4288	1.34221	-1.06452	0.287093	0.946965
ADCY10P1	6.83956	0.138084	0.96231	0.143492	0.885902	0.992631
ADCY2	36.738	-3.21021	3.1023	-1.03478	NA	NA
ADCY3	1252.88	-0.242346	0.574154	-0.422092	0.672958	0.983632
ADCY4	1.04092	-0.123285	2.51007	-0.0491161	0.960827	NA
ADCY5	24.5885	-3.36794	1.09005	-3.08972	0.00200343	0.212407
ADCY6	1209.19	-0.182351	0.271765	-0.670986	0.502229	0.972
ADCY7	913.287	0.351138	0.716784	0.489879	0.624219	0.978538
ADCY8	1.77946	-3.23383	2.42761	-1.3321	0.182827	NA
ADCY9	907.275	0.17159	0.39	0.439973	0.659957	0.983582
ADCYAP1	20.6359	1.09637	1.8647	0.587957	0.556561	0.973783
ADCYAP1R1	13.1481	-3.72142	1.86614	-1.99418	NA	NA
ADD1	5318.1	0.229612	0.38886	0.590476	0.554872	0.973783
ADD2	1182.93	1.24832	1.22801	1.01654	0.309374	0.958889
ADD3	4653.42	-0.354273	0.354696	-0.998809	0.317887	0.959912
ADD3-AS1	2.79262	-1.6929	1.21107	-1.39785	0.162158	0.890536
ADGB	7.81822	-5.50616	2.53625	-2.17099	NA	NA
ADH1A	0	NA	NA	NA	NA	NA
ADH1B	0	NA	NA	NA	NA	NA
ADH1C	13.5281	-3.07436	1.75551	-1.75126	NA	NA
ADH4	0.478045	1.34811	3.29243	0.409456	0.682205	NA
ADH5	5100.95	-0.360375	0.43656	-0.825487	0.409095	0.968369
ADH6	0.0809382	0	3.35767	0	1	NA
ADH7	0.895379	-2.11707	3.07134	-0.689297	0.490637	NA
ADHFE1	19.818	-0.939705	0.729601	-1.28797	0.197756	0.914856
ADI1	4216.87	0.222944	0.521718	0.427327	0.669141	0.983582
ADIG	0	NA	NA	NA	NA	NA
ADIPOQ	0.603297	-1.54437	3.3093	-0.466674	0.640733	NA
ADIPOQ-AS1	2.945	-4.83405	3.26233	-1.48178	NA	NA
ADIPOR1	4293.15	-0.308774	0.365382	-0.845072	0.398071	0.968369
ADIPOR2	5096.09	0.102926	0.48025	0.214317	0.8303	0.992631
ADIRF	311.555	-2.65576	2.84578	-0.933226	0.350703	0.963829
ADK	2561.79	-0.0579061	0.445265	-0.130048	0.896528	0.99371
ADM	264.823	-0.368724	1.04856	-0.351648	0.725103	0.987159
ADM2	183.756	-0.0484221	0.899457	-0.0538348	0.957067	0.996262
ADM5	27.4667	-0.358674	0.788726	-0.454751	0.649288	0.982149
ADNP	7093.17	-0.419251	0.347622	-1.20605	0.227797	0.927171
ADNP2	1552.29	-0.586469	0.464115	-1.26363	0.206363	0.919767
ADO	1206.77	-0.23428	0.286438	-0.817908	0.41341	0.968369
ADORA1	625.398	-0.784262	0.52797	-1.48543	0.13743	0.868496
ADORA2A	2.16375	0.456773	3.14498	0.145239	0.884522	0.992631
ADORA2A-AS1	0.581128	-0.0063891	3.26743	-0.00195539	0.99844	NA
ADORA2B	274.912	1.60442	0.658928	2.4349	0.014896	0.513652
ADORA3	0.530924	0.122637	2.76909	0.0442878	0.964675	NA
ADPGK	1396.94	-0.220432	0.4176	-0.527854	0.597601	0.97664
ADPGK-AS1	0.821615	1.91549	2.46292	0.777733	0.436726	NA
ADPRH	218.834	0.369494	0.695521	0.531247	0.595247	0.97664
ADPRHL1	84.3966	0.549597	0.6547	0.839465	0.401209	0.968369
ADPRHL2	597.41	0.0904713	0.257904	0.350795	0.725742	0.987159
ADPRM	170.996	0.239483	0.560692	0.42712	0.669292	0.983582
ADRA1A	0.417342	-0.00613052	3.35069	-0.00182963	0.99854	NA
ADRA1B	434.915	1.77183	0.809941	2.1876	0.0286988	0.625286
ADRA1D	9.03578	-0.898232	1.84638	-0.486483	0.626625	0.978538
ADRA2A	101.065	0.059964	1.63248	0.0367318	0.970699	0.998084
ADRA2B	30.505	-4.17122	1.17824	-3.5402	0.000399822	0.0771569
ADRA2C	64.4847	-0.927014	1.08376	-0.855367	0.392348	0.968369
ADRB1	25.3112	-0.312819	1.02391	-0.305515	0.759974	0.987312
ADRB2	326.614	2.82572	1.01713	2.77814	NA	NA
ADRB3	0.0800813	-0.398748	3.35767	-0.118757	0.905468	NA
ADRBK1	1420.16	-0.709429	0.334451	-2.12117	0.0339073	0.655641
ADRBK2	532.165	-1.02142	1.14709	-0.890448	0.373225	0.967898
ADRM1	2794.66	0.232067	0.35745	0.649229	0.51619	0.972
ADSL	2419.99	-0.043526	0.428387	-0.101605	0.919071	0.995211
ADSS	4609.5	0.370264	0.484554	0.764133	0.444788	0.968369
ADSSL1	99.5013	-1.01281	0.815669	-1.2417	0.214349	0.921895
ADTRP	39.4002	0.54387	1.90518	0.28547	0.775284	0.987312
AEBP1	433.48	0.177884	1.71825	0.103526	0.917545	0.995211
AEBP2	1776.52	0.160534	0.376301	0.42661	0.669663	0.983582
AEN	741.648	-0.592314	0.488622	-1.21221	0.225431	0.926087
AES	3672.09	0.116184	0.33942	0.342303	0.732123	0.987312
AF064858.7	0	NA	NA	NA	NA	NA
AFAP1	4298.61	0.382769	0.541659	0.706659	0.479778	0.96955
AFAP1-AS1	807.284	4.94986	1.61668	3.06175	NA	NA
AFAP1L1	672.006	1.87823	0.868096	2.16362	0.0304932	0.635313
AFAP1L2	4561.79	-1.21537	0.736013	-1.65128	0.0986809	0.835955
AFF1	2815.13	0.0478575	0.433796	0.110323	0.912154	0.995052
AFF2	29.5811	-0.403855	0.863195	-0.467861	0.639884	0.98114
AFF3	156.897	0.193452	1.6092	0.120217	0.904312	0.994742
AFF4	6971.18	0.138083	0.416376	0.33163	0.740169	0.987312
AFG3L1P	247.823	0.0674483	0.353607	0.190744	0.848726	0.992631
AFG3L2	4695.42	-0.768194	0.353762	-2.1715	0.0298936	0.633246
AFM	1.44206	-3.80476	3.27231	-1.16272	0.244945	NA
AFMID	379.654	-0.550787	0.363299	-1.51607	0.129501	0.865569
AFP	15.8776	-1.47668	1.70832	-0.864405	0.387366	0.968369
AFTPH	1970.77	-0.0570317	0.274669	-0.207638	0.835511	0.992631
AGA	421.946	0.125019	0.401164	0.31164	0.755314	0.987312
AGAP1	1992.76	0.263468	0.31294	0.841913	0.399836	0.968369
AGAP1-IT1	3.76994	0.936365	1.10575	0.846814	0.397099	0.968369
AGAP11	32.3785	0.569711	1.0125	0.562677	0.573655	0.97664
AGAP2	4.12921	-0.497657	1.168	-0.426076	0.670052	0.983582
AGAP2-AS1	74.9208	-0.370221	1.00683	-0.367708	0.713091	0.98673
AGAP3	1348.07	-0.534833	0.523782	-1.0211	0.307207	0.958577
AGAP4	142.909	-0.755927	0.525319	-1.43899	0.150155	0.87735
AGAP5	66.8539	0.254904	0.575332	0.443055	0.657726	0.983582
AGAP6	269.47	-0.715435	0.518522	-1.37976	0.167662	0.894047
AGAP7	18.6037	-0.557216	1.94523	-0.286453	NA	NA
AGAP9	78.4646	-0.706661	0.522484	-1.3525	0.176215	0.900583
AGBL1	0	NA	NA	NA	NA	NA
AGBL1-AS1	0	NA	NA	NA	NA	NA
AGBL2	25.4729	-0.142578	0.789626	-0.180564	0.85671	0.992631
AGBL3	19.4079	-0.192628	0.66932	-0.287797	0.773502	0.987312
AGBL4	2.81111	0.214204	1.67704	0.127727	0.898365	0.993849
AGBL4-IT1	0	NA	NA	NA	NA	NA
AGBL5	1546.66	-0.0452949	0.280541	-0.161456	0.871734	0.992631
AGBL5-AS1	0.0800813	-0.398748	3.35767	-0.118757	0.905468	NA
AGER	27.5328	-0.334808	0.726898	-0.460598	0.645087	0.98114
AGFG1	3675.26	-0.0473213	0.286179	-0.165355	0.868664	0.992631
AGFG2	404.749	-0.256295	0.608474	-0.42121	0.673602	0.983632
AGGF1	1873.22	0.212426	0.357088	0.594883	0.551921	0.973783
AGK	1471.8	-0.0155873	0.334576	-0.0465883	0.962841	0.997312
AGL	1988.19	-0.613728	0.339131	-1.80971	0.070341	0.7828
AGMAT	237.152	0.175131	0.903299	0.19388	0.84627	0.992631
AGMO	4.60365	-0.0380548	1.76479	-0.0215633	0.982796	0.999033
AGO1	2512.34	0.113826	0.336613	0.338152	0.735249	0.987312
AGO2	1554.98	0.7143	0.458853	1.55671	0.11954	0.8595
AGO3	517.836	0.213172	0.393683	0.541482	0.588175	0.97664
AGO4	845.421	0.0678487	0.522781	0.129784	0.896737	0.99371
AGPAT1	1770.16	-0.150474	0.455239	-0.330539	0.740993	0.987312
AGPAT2	533.931	0.279548	0.454924	0.614494	0.538889	0.973686
AGPAT3	2167.6	0.194947	0.390585	0.499116	0.617698	0.977436
AGPAT4	250.876	0.567753	0.617407	0.919576	0.357795	0.964109
AGPAT4-IT1	3.95549	0.589979	1.29535	0.455457	0.64878	0.981971
AGPAT5	1491.41	-0.239958	0.279857	-0.857434	0.391205	0.968369
AGPAT6	1927.32	0.123941	0.37186	0.333298	0.738909	0.987312
AGPAT9	793.22	1.42279	0.762933	1.8649	0.0621954	0.764321
AGPS	4309.7	0.453607	0.346511	1.30907	0.19051	0.908809
AGR2	850.408	0.84887	1.67857	0.50571	NA	NA
AGR3	12.206	-2.40853	1.67515	-1.4378	0.150491	0.87735
AGRN	9128.56	0.0983211	0.538194	0.182687	0.855044	0.992631
AGRP	0	NA	NA	NA	NA	NA
AGT	12.1418	-3.36585	2.07252	-1.62404	NA	NA
AGTPBP1	1246.97	0.545162	0.45969	1.18594	0.235648	0.930502
AGTR1	3.03912	-1.85711	1.2446	-1.49214	0.135662	0.868496
AGTR2	0	NA	NA	NA	NA	NA
AGTRAP	457.983	0.103657	0.420161	0.246708	0.805134	0.988981
AGXT	0	NA	NA	NA	NA	NA
AGXT2	0.211279	1.62897	3.34559	0.4869	0.626329	NA
AHCTF1	8729.39	0.34494	0.546069	0.631679	0.527597	0.973686
AHCTF1P1	100.869	1.43912	0.884022	1.62792	NA	NA
AHCY	11666.8	-0.10546	0.489491	-0.215448	0.829418	0.992442
AHCYL1	6081.88	-0.0450942	0.369826	-0.121934	0.902952	0.99434
AHCYL2	741.76	-0.228979	0.537543	-0.425973	0.670127	0.983582
AHDC1	817.519	-0.160209	0.558713	-0.286747	0.774306	0.987312
AHI1	584.703	0.0141135	0.364349	0.0387362	0.969101	0.998084
AHNAK	67265.9	0.246636	0.486793	0.506654	0.612397	0.977276
AHNAK2	5513.85	1.59599	0.786996	2.02795	0.0425657	0.695345
AHR	2017.95	0.677344	0.590566	1.14694	0.251406	0.932016
AHRR	81.7296	0.287981	0.959036	0.300282	0.763962	0.987312
AHSA1	3891.33	-0.245036	0.453073	-0.540832	0.588623	0.97664
AHSA2	474.901	0.154052	0.575938	0.26748	0.7891	0.987312
AHSG	4.01871	-0.937687	1.14417	-0.819531	0.412483	0.968369
AHSP	0.0848272	-0.398748	3.35767	-0.118757	0.905468	NA
AICDA	0.296197	1.14655	3.3457	0.342694	0.731829	NA
AIDA	4859.53	0.391195	0.51894	0.753835	0.450948	0.968369
AIF1	0.301584	-0.158302	3.35767	-0.0471463	0.962397	NA
AIF1L	5332.44	-1.08482	0.600617	-1.80617	0.0708916	0.783946
AIFM1	2634.06	-0.300205	0.440961	-0.680796	0.496	0.972
AIFM2	514.272	-0.553468	0.695609	-0.795658	0.426231	0.968369
AIFM3	21.2926	-1.98542	0.887508	-2.23707	0.0252817	0.600333
AIG1	832.782	-0.177918	0.429748	-0.414006	0.67887	0.984406
AIM1	679.305	0.680217	0.927882	0.733086	0.463506	0.968382
AIM1L	203.8	-0.838537	1.15595	-0.725412	0.4682	0.968875
AIM2	0.273427	2.0759	3.30859	0.627425	0.530381	NA
AIMP1	2442.44	0.0350732	0.326301	0.107487	0.914402	0.995211
AIMP2	1483.06	0.514633	0.435779	1.18095	0.237623	0.930775
AIP	988.114	-0.532153	0.431984	-1.23188	0.217994	0.923364
AIPL1	0.250084	1.96122	3.31749	0.591175	0.554403	NA
AIRE	0.0800813	-0.398748	3.35767	-0.118757	0.905468	NA
AIRN	0	NA	NA	NA	NA	NA
AJAP1	1350.36	0.831936	1.37804	0.603708	0.546038	0.973686
AJUBA	3843.67	-0.122008	0.324425	-0.376075	0.706861	0.986277
AK1	485.454	0.421887	1.00517	0.419717	0.674692	0.983632
AK2	7537.57	-0.073748	0.383702	-0.192201	0.847585	0.992631
AK3	2043.72	-0.171468	0.524032	-0.327208	0.74351	0.987312
AK4	4835.09	-0.00750544	0.632075	-0.0118743	0.990526	0.999033
AK5	101.149	-0.383311	0.9867	-0.388477	0.697663	0.985672
AK6	1021.99	0.0471796	0.35542	0.132743	0.894397	0.99371
AK7	63.9033	1.12189	1.13317	0.990051	0.322149	0.959912
AK8	25.2514	0.142127	0.994572	0.142902	0.886367	0.992631
AK9	107.685	0.224565	0.428642	0.523898	0.600349	0.97664
AKAP1	1545.22	0.0563632	0.388432	0.145104	0.884628	0.992631
AKAP10	1019.32	0.333876	0.376904	0.885839	0.375704	0.967898
AKAP11	2435.66	-0.227724	0.665365	-0.342254	0.732159	0.987312
AKAP12	18685.2	-0.358221	1.19723	-0.299207	0.764782	0.987312
AKAP13	3480.51	-0.0653084	0.416354	-0.156858	0.875357	0.992631
AKAP14	0.822084	1.7008	3.01058	0.564942	0.572113	NA
AKAP17A	554.873	-0.373025	0.316245	-1.17955	0.23818	0.930775
AKAP17A-2	0	NA	NA	NA	NA	NA
AKAP2	5461.21	1.66989	0.731378	2.28321	0.0224178	0.571788
AKAP3	38.3302	1.39182	0.791541	1.75837	0.0786848	0.806201
AKAP4	0	NA	NA	NA	NA	NA
AKAP5	251.967	-1.2056	0.739292	-1.63075	0.102943	0.842412
AKAP6	607.545	-2.4536	0.824866	-2.97455	0.00293419	0.257637
AKAP7	181.862	-0.492717	0.416764	-1.18224	0.237109	0.930775
AKAP8	1395.11	-0.499642	0.402429	-1.24157	0.214397	0.921895
AKAP8L	1243.63	-0.135853	0.324458	-0.418709	0.675429	0.983632
AKAP9	3749.91	-0.0121981	0.272027	-0.0448415	0.964234	0.997573
AKIP1	622.083	0.331443	0.417427	0.794014	0.427187	0.968369
AKIRIN1	4519.02	-0.279662	0.320417	-0.872804	0.38277	0.968008
AKIRIN2	1205.77	0.164134	0.370791	0.44266	0.658011	0.983582
AKNA	453.234	0.844958	0.650767	1.2984	0.194149	0.914172
AKNAD1	1.42054	0.360379	2.39957	0.150185	0.880619	NA
AKR1A1	1217.6	0.0595459	0.451703	0.131826	0.895122	0.99371
AKR1B1	6443.65	-0.659136	0.844523	-0.780483	0.435107	0.968369
AKR1B10	72.5898	2.30473	1.12819	2.04286	0.0410662	0.689171
AKR1B15	1.54744	-0.249655	2.30386	-0.108364	0.913707	NA
AKR1C1	108.266	1.26914	1.52433	0.832591	0.405076	0.968369
AKR1C2	21.6231	-0.0998722	1.74786	-0.0571397	0.954434	0.996262
AKR1C3	309.437	1.47524	1.1675	1.26358	0.20638	0.919767
AKR1C4	0.240244	-1.30371	3.35644	-0.388421	0.697705	NA
AKR1C6P	0	NA	NA	NA	NA	NA
AKR1CL1	0.45416	-0.158294	3.35767	-0.047144	0.962398	NA
AKR1D1	8.5534	1.9985	1.86178	1.07344	0.283076	0.945915
AKR1E2	47.6564	-4.07114	1.4069	-2.89371	0.00380724	0.285722
AKR7A2	736.187	0.0395849	0.437308	0.0905194	0.927874	0.995262
AKR7A2P1	0.0794706	0.803491	3.35767	0.2393	0.810873	NA
AKR7A3	4.08214	-0.283192	0.917914	-0.308516	0.757689	0.987312
AKR7L	9.26256	-1.21125	1.04967	-1.15393	0.248528	0.930776
AKT1	4030.46	-0.262447	0.371281	-0.70687	0.479648	0.96955
AKT1S1	1583.06	0.315511	0.535934	0.588713	0.556054	0.973783
AKT2	4533.74	-1.06068	0.705194	-1.5041	0.132555	0.867936
AKT3	2325.61	1.30955	1.29933	1.00787	0.313518	0.959912
AKTIP	908.121	-0.378137	0.585651	-0.645669	0.518494	0.972324
AL022344.4	7.23809	-5.92352	3.03268	-1.95323	NA	NA
AL022476.2	0.0800813	-0.398748	3.35767	-0.118757	0.905468	NA
AL109763.2	0.670475	-0.879633	3.35767	-0.261977	0.793339	NA
AL121656.5	0.0809382	0	3.35767	0	1	NA
AL132709.5	6.77214	-3.98045	3.09442	-1.28633	NA	NA
AL592528.1	1.46269	-1.42932	2.9556	-0.483598	0.628671	NA
ALAD	653.105	0.525923	0.329012	1.59849	0.109934	0.848591
ALAS1	1529.95	0.395961	0.331786	1.19342	0.232703	0.930502
ALAS2	0	NA	NA	NA	NA	NA
ALB	2.75549	-0.0403208	1.42053	-0.0283843	0.977356	0.99874
ALCAM	11832.2	1.06278	0.648666	1.63841	0.101336	0.839876
ALDH16A1	364.149	0.262746	0.51089	0.514292	0.607048	0.97664
ALDH18A1	4491.25	-0.199194	0.453405	-0.439329	0.660423	0.983582
ALDH1A1	227.549	-0.33526	1.64541	-0.203755	NA	NA
ALDH1A2	23.8339	0.677873	1.34402	0.504362	0.614007	0.977276
ALDH1A3	15899.7	0.32185	1.58169	0.203484	NA	NA
ALDH1B1	1886.28	-0.00770345	0.415251	-0.0185513	0.985199	0.999033
ALDH1L1	34.1589	0.139317	1.21783	0.114398	0.908922	0.995052
ALDH1L1-AS1	0	NA	NA	NA	NA	NA
ALDH1L1-AS2	0.609406	-1.58428	3.30777	-0.478957	0.631969	NA
ALDH1L2	1069.58	-0.369302	1.1782	-0.313447	0.753941	0.987312
ALDH2	1104.09	-0.446144	0.743847	-0.599779	0.548654	0.973686
ALDH3A1	38.326	1.36652	1.16311	1.17489	0.24004	0.930776
ALDH3A2	2756.68	-0.0204056	0.641917	-0.0317885	0.974641	0.998251
ALDH3B1	908.421	1.12647	0.687961	1.63741	0.101546	0.839876
ALDH3B2	58.91	-0.77028	1.5012	-0.51311	0.607875	0.97664
ALDH4A1	296.772	0.319324	0.543246	0.587807	0.556662	0.973783
ALDH5A1	1085.39	-0.885267	0.367924	-2.40611	0.0161234	0.516683
ALDH6A1	871.332	0.0727419	0.425679	0.170884	0.864315	0.992631
ALDH7A1	4209.46	-0.259442	0.378897	-0.684729	0.493515	0.972
ALDH8A1	3.44583	-4.72083	1.81267	-2.60435	0.00920495	0.417815
ALDH9A1	2111.33	-0.237849	0.3192	-0.745142	0.456186	0.968369
ALDOA	22636	-0.197899	0.375578	-0.526919	0.59825	0.97664
ALDOB	0	NA	NA	NA	NA	NA
ALDOC	350.599	-1.23877	1.37815	-0.898865	0.368725	0.96731
ALG1	620.903	-0.245895	0.410764	-0.598629	0.549421	0.973686
ALG10	356.852	-0.134021	0.385167	-0.347955	0.727874	0.987218
ALG10B	575.781	-0.147688	0.44933	-0.328684	0.742394	0.987312
ALG11	530.519	-0.367372	0.670444	-0.547954	0.583724	0.97664
ALG12	377.505	0.272545	0.447206	0.609439	0.542234	0.973686
ALG13	684.186	0.353352	0.443696	0.796384	0.425809	0.968369
ALG14	341.792	-0.710971	0.429086	-1.65694	0.0975306	0.835768
ALG1L	14.1303	-2.405	1.21449	-1.98026	NA	NA
ALG1L2	0.718212	0.742446	2.55204	0.290922	0.771111	NA
ALG1L9P	4.65327	-0.966497	0.910373	-1.06165	0.288395	0.947668
ALG2	924.865	0.499494	0.317382	1.57379	0.115535	0.853359
ALG3	925.292	-0.129409	0.245546	-0.527024	0.598177	0.97664
ALG5	1044.51	-0.707817	0.685693	-1.03227	0.301948	0.955044
ALG6	742.408	-0.87859	0.473193	-1.85672	0.0633505	0.767548
ALG8	3264.96	-1.11732	0.674862	-1.65563	0.0977969	0.835768
ALG9	709.55	-0.351671	0.433527	-0.811185	0.41726	0.968369
ALK	97.9645	-1.97548	1.63242	-1.21015	0.226219	0.92666
ALKBH1	390.149	0.211309	0.402721	0.524703	0.59979	0.97664
ALKBH2	430.667	-0.344951	0.563369	-0.612301	0.540339	0.973686
ALKBH3	700.513	0.0762766	0.335304	0.227485	0.820047	0.991247
ALKBH3-AS1	0	NA	NA	NA	NA	NA
ALKBH4	304.289	-0.585846	0.389598	-1.50372	0.132654	0.868256
ALKBH5	2150.77	0.1181	0.330499	0.357339	0.720838	0.987159
ALKBH6	229.879	-0.12538	0.40255	-0.311464	0.755448	0.987312
ALKBH7	233.953	-0.308294	0.494326	-0.623666	0.532847	0.973686
ALKBH8	567.408	0.241286	0.409982	0.588529	0.556177	0.973783
ALLC	0	NA	NA	NA	NA	NA
ALMS1	2166.42	-0.255068	0.400206	-0.637342	0.523902	0.972945
ALMS1-IT1	75.9976	0.0195181	0.558229	0.0349644	0.972108	0.998251
ALMS1P	2.77715	0.511928	1.39027	0.368223	0.712707	0.986727
ALOX12	0.164224	-0.879644	3.35767	-0.261981	0.793336	NA
ALOX12B	3.10117	1.53398	1.32626	1.15663	0.247425	0.930776
ALOX12P2	34.4169	0.375364	1.0957	0.34258	0.731914	0.987312
ALOX15	4.71432	-1.38625	1.79686	-0.771483	0.440421	0.968369
ALOX15B	7.4564	-2.88712	1.8743	-1.54037	NA	NA
ALOX15P1	0.530195	-1.36653	2.68169	-0.509577	0.610348	NA
ALOX5	76.4674	2.36604	1.7653	1.34031	0.180145	0.903409
ALOX5AP	9.25878	0.248732	1.97497	0.125942	NA	NA
ALOXE3	12.1177	2.63591	1.18932	2.21632	0.0266697	0.610459
ALPI	0.273427	2.0759	3.30859	0.627425	0.530381	NA
ALPK1	272.226	0.641951	0.436998	1.469	0.141832	0.86946
ALPK2	225.685	0.833688	1.47279	0.56606	NA	NA
ALPK3	56.6989	0.303112	0.99318	0.305193	0.760219	0.987312
ALPL	622.97	-0.995326	1.28238	-0.776156	0.437657	0.968369
ALPP	1455.7	-0.203832	2.23237	-0.0913075	NA	NA
ALPPL2	68.7913	0.766447	1.88833	0.405885	NA	NA
ALS2	1711.53	0.333444	0.349681	0.953565	0.340304	0.963829
ALS2CL	219.882	1.17647	0.6247	1.88326	0.0596649	0.758159
ALS2CR11	29.1804	-1.07415	3.09447	-0.347118	0.728503	0.987285
ALS2CR12	6.84421	-0.199571	1.29297	-0.15435	0.877333	0.992631
ALX1	30.4946	1.69332	1.27903	1.32391	0.185534	0.908081
ALX3	29.4849	-6.14511	2.22681	-2.75961	NA	NA
ALX4	44.1217	-4.04112	1.37717	-2.93437	NA	NA
ALYREF	3620.77	-0.633751	0.344095	-1.84179	0.0655062	0.773792
AMACR	389.991	-0.132673	0.44956	-0.295117	0.767904	0.987312
AMBN	0.0848272	-0.398748	3.35767	-0.118757	0.905468	NA
AMBP	2.18977	-0.0188229	2.05966	-0.00913883	0.992708	0.999033
AMBRA1	1123.99	-0.182786	0.389881	-0.468826	0.639194	0.981044
AMD1	4715.89	-0.685681	0.224346	-3.05635	0.00224046	0.222287
AMDHD1	32.4643	-0.47373	1.09908	-0.431025	0.66645	0.983582
AMDHD2	115.172	-0.235358	0.51175	-0.459908	0.645582	0.98114
AMELX	0	NA	NA	NA	NA	NA
AMELY	0	NA	NA	NA	NA	NA
AMER1	744.079	-0.165296	1.04234	-0.158581	0.873999	0.992631
AMER2	1.55365	-2.19587	2.28913	-0.959259	0.337429	NA
AMER3	0.160163	-0.879644	3.35767	-0.261981	0.793336	NA
AMFR	2423.28	0.144759	0.531473	0.272373	0.785335	0.987312
AMH	5.5612	0.87326	1.22521	0.712742	0.476005	0.969419
AMHR2	0.16897	-0.879644	3.35767	-0.261981	0.793336	NA
AMICA1	0.180524	0.322594	3.35767	0.0960768	0.92346	NA
AMIGO1	88.9448	-0.480101	0.542883	-0.884353	0.376505	0.967898
AMIGO2	3610.09	0.404475	0.767393	0.527078	0.59814	0.97664
AMIGO3	47.4018	-0.540074	0.579596	-0.931811	0.351434	0.963829
AMMECR1	1432.35	0.431201	0.453382	0.951078	0.341565	0.963829
AMMECR1L	1679.61	-0.174102	0.307701	-0.565817	0.571518	0.97664
AMN	4.41578	-0.68606	1.67288	-0.410107	0.681728	0.984844
AMN1	244.37	-1.18019	1.02702	-1.14914	0.250498	0.932016
AMOT	1914.98	-0.473032	1.14725	-0.41232	0.680105	0.984532
AMOTL1	4593.93	0.230701	0.741815	0.310995	0.755804	0.987312
AMOTL2	7450.19	-0.492785	0.512288	-0.96193	0.336085	0.963509
AMPD1	0.350426	-1.76343	3.33257	-0.52915	0.596701	NA
AMPD2	841.406	-0.284177	0.528676	-0.537526	0.590905	0.97664
AMPD3	198.438	0.785461	1.04351	0.752711	0.451624	0.968369
AMPH	96.4984	-0.732887	1.71505	-0.427327	0.669141	0.983582
AMT	10.5577	-0.123291	0.82293	-0.14982	0.880907	0.992631
AMTN	26.0485	5.94466	2.16797	2.74204	NA	NA
AMY1A	0.181381	0.803496	3.35767	0.239302	0.810872	NA
AMY1B	2.21067	-3.58464	2.7808	-1.28906	0.197376	0.914856
AMY1C	3.91751	-1.00558	3.13174	-0.321094	NA	NA
AMY2A	0.100443	0.803491	3.35767	0.2393	0.810873	NA
AMY2B	47.4852	-0.898414	1.18308	-0.759388	0.44762	0.968369
AMZ1	106.116	0.639621	1.27027	0.503532	0.61459	0.977276
AMZ2	2238.04	0.574913	0.317114	1.81295	0.0698393	0.781247
AMZ2P1	127.098	0.378579	0.412794	0.917114	0.359083	0.964109
ANAPC1	4095.97	-0.00734366	0.292019	-0.0251479	0.979937	0.999033
ANAPC10	418.118	-0.0988913	0.319741	-0.309285	0.757104	0.987312
ANAPC11	1256.63	-0.52006	0.340544	-1.52715	0.126725	0.865569
ANAPC13	1988.35	-0.259341	0.340849	-0.760868	0.446736	0.968369
ANAPC15	1225.94	-0.141341	0.436712	-0.323649	0.746204	0.987312
ANAPC16	3283.23	-0.209549	0.310411	-0.675071	0.499631	0.972
ANAPC1P1	1.76565	-0.508521	1.60513	-0.316811	0.751387	NA
ANAPC2	352.683	0.320998	0.441658	0.726803	0.467347	0.968875
ANAPC4	837.033	-0.0844647	0.472887	-0.178615	0.85824	0.992631
ANAPC5	3219.74	-0.196611	0.426893	-0.460562	0.645113	0.98114
ANAPC7	2114.2	0.33936	0.39822	0.852194	0.394107	0.968369
ANG	31.7829	-0.70664	0.750055	-0.942118	0.346132	0.963829
ANGEL1	587.301	-0.117096	0.418972	-0.279483	0.779874	0.987312
ANGEL2	867.459	-0.393029	0.558106	-0.70422	0.481296	0.969913
ANGPT1	18.7881	0.32546	1.382	0.235499	0.813822	0.989923
ANGPT2	0.37022	2.50794	3.2806	0.764477	0.444583	NA
ANGPT4	0.171053	-0.398743	3.35767	-0.118756	0.905469	NA
ANGPTL1	103.942	4.53367	1.47102	3.08199	0.00205622	0.212407
ANGPTL2	317.648	2.29758	1.61838	1.41968	NA	NA
ANGPTL3	0.184586	0.322594	3.35767	0.0960768	0.92346	NA
ANGPTL4	158.708	-0.843796	1.63886	-0.514866	0.606647	0.97664
ANGPTL5	0.180524	0.322594	3.35767	0.0960768	0.92346	NA
ANGPTL6	4.2236	-0.179539	1.26484	-0.141945	0.887123	0.992631
ANGPTL7	1.45634	-2.64207	3.2964	-0.801501	0.422842	NA
ANHX	0	NA	NA	NA	NA	NA
ANK1	260.307	1.13218	1.28622	0.880236	0.378731	0.967898
ANK2	785.019	-1.45704	1.14907	-1.26801	0.204793	0.919406
ANK3	2147.71	-0.932096	0.653545	-1.42621	0.153807	0.880658
ANKAR	58.9862	0.888557	0.398116	2.2319	0.0256213	0.60376
ANKDD1A	49.2693	-1.26741	0.775007	-1.63535	0.101976	0.840749
ANKDD1B	2.03189	2.50484	1.68746	1.48439	0.137707	0.868496
ANKEF1	809.24	-0.263755	0.635155	-0.415262	0.67795	0.983994
ANKFN1	4.16075	0.305872	1.7058	0.179313	0.857692	0.992631
ANKFY1	2548.63	0.155056	0.506661	0.306035	0.759578	0.987312
ANKH	1436.97	-0.456726	0.593726	-0.769254	0.441743	0.968369
ANKHD1	5576.59	-0.435716	0.443722	-0.981958	0.326121	0.959912
ANKHD1-EIF4EBP3	1731.32	0.612046	0.502932	1.21696	0.223621	0.92566
ANKIB1	3721.84	-0.508746	0.319416	-1.59274	0.111219	0.849552
ANKK1	0.435634	1.55019	3.31199	0.468053	0.639747	NA
ANKLE1	23.3766	0.100657	1.06411	0.0945931	0.924638	0.995211
ANKLE2	3109.08	0.0789717	0.46503	0.169821	0.865151	0.992631
ANKMY1	93.8309	0.654898	0.432666	1.51364	0.130118	0.865569
ANKMY2	829.461	0.346548	0.454759	0.762047	0.446032	0.968369
ANKRA2	266.959	0.496667	0.50375	0.985941	0.324162	0.959912
ANKRD1	9626.77	-0.401401	1.07278	-0.374171	0.708277	0.986277
ANKRD10	644.399	-0.377808	0.654274	-0.577445	0.563639	0.974602
ANKRD11	4478.7	0.406607	0.503544	0.807492	0.419383	0.968369
ANKRD12	2421.51	-0.281036	0.457766	-0.61393	0.539261	0.973686
ANKRD13A	2018.69	0.706266	0.554377	1.27398	0.20267	0.918294
ANKRD13B	117.073	-0.03762	0.709038	-0.0530577	0.957686	0.996262
ANKRD13C	1972.61	-0.123275	0.403654	-0.305399	0.760063	0.987312
ANKRD13D	243.07	-0.165761	0.403509	-0.410799	0.68122	0.984844
ANKRD16	137.371	-0.659591	0.465536	-1.41684	0.156529	0.88443
ANKRD17	6479.02	-0.0889856	0.227377	-0.391357	0.695534	0.985416
ANKRD18A	121.884	0.825629	1.13479	0.727558	0.466884	0.968832
ANKRD18B	185.639	1.62912	1.23727	1.31671	0.187936	0.908809
ANKRD18CP	0.17725	-0.879644	3.35767	-0.261981	0.793336	NA
ANKRD18DP	0.465851	0.179827	3.34233	0.0538029	0.957092	NA
ANKRD19P	18.5487	-0.189166	0.556308	-0.340038	0.733828	0.987312
ANKRD2	111.537	-0.589893	0.646372	-0.912622	0.361441	0.964631
ANKRD20A1	21.8044	2.09084	1.45097	1.441	0.149585	0.87735
ANKRD20A11P	0.656253	1.18384	3.27165	0.361848	0.717466	NA
ANKRD20A12P	0.641122	2.62768	3.25304	0.807763	0.419227	NA
ANKRD20A19P	0.579827	-0.596484	2.68626	-0.22205	0.824275	NA
ANKRD20A2	7.45666	-3.48282	1.79585	-1.93937	0.0524569	0.731955
ANKRD20A3	19.0306	0.748536	0.768997	0.973392	0.330358	0.960275
ANKRD20A4	13.0316	-0.203267	1.3187	-0.154142	0.877498	0.992631
ANKRD20A5P	15.395	0.514695	1.19852	0.429442	0.667601	0.983582
ANKRD20A8P	2.51152	-1.23182	1.67817	-0.734026	0.462933	0.968382
ANKRD20A9P	6.79359	0.258254	0.825766	0.312744	0.754475	0.987312
ANKRD22	87.4632	-0.733034	1.75181	-0.418445	0.675622	0.983632
ANKRD23	18.9699	0.57427	0.695539	0.825648	0.409004	0.968369
ANKRD24	8.21121	-0.27524	1.05209	-0.261613	0.79362	0.988132
ANKRD26	1304.83	-0.353343	0.413473	-0.854572	0.392788	0.968369
ANKRD26P1	1.82475	-0.254302	1.35979	-0.187016	0.851648	NA
ANKRD26P3	0	NA	NA	NA	NA	NA
ANKRD27	2470.52	-0.660131	0.493608	-1.33736	0.181105	0.903885
ANKRD28	4283.19	0.335689	0.450006	0.745966	0.455688	0.968369
ANKRD29	42.8238	0.546406	0.745357	0.733079	0.46351	0.968382
ANKRD30A	0.100571	-0.398748	3.35767	-0.118757	0.905468	NA
ANKRD30B	6.86892	-0.191202	1.28759	-0.148495	0.881952	0.992631
ANKRD30BL	0	NA	NA	NA	NA	NA
ANKRD30BP2	3.80346	5.35306	2.30891	2.31843	0.0204258	0.546491
ANKRD30BP3	0	NA	NA	NA	NA	NA
ANKRD31	48.5931	1.24336	0.741057	1.67782	0.0933816	0.829485
ANKRD32	972.381	-0.514971	0.554114	-0.92936	0.352703	0.963829
ANKRD33	0.902096	-1.19634	3.28114	-0.364611	0.715402	NA
ANKRD33B	4308.86	-0.368486	0.714648	-0.515619	0.606121	0.97664
ANKRD34A	24.8348	-0.830192	0.721419	-1.15078	0.249824	0.932016
ANKRD34B	438.702	-0.958494	1.2022	-0.797282	0.425288	0.968369
ANKRD34C	1.72743	3.54579	2.60224	1.36259	0.17301	NA
ANKRD35	5.87132	0.440924	1.7292	0.254988	0.798733	0.988132
ANKRD36	325.849	-0.150082	0.510264	-0.294126	0.768662	0.987312
ANKRD36B	268.85	-0.134567	0.531013	-0.253416	0.799947	0.988132
ANKRD36BP1	0.87377	-0.472377	1.93111	-0.244614	0.806755	NA
ANKRD36BP2	1.47073	0.51784	2.29	0.226131	0.8211	NA
ANKRD36C	257.79	0.347996	0.512208	0.679403	0.496882	0.972
ANKRD37	40.4799	0.435948	0.557044	0.782609	0.433857	0.968369
ANKRD39	130.541	-0.253177	0.39112	-0.647313	0.517429	0.972128
ANKRD40	2704.11	0.121611	0.373802	0.325336	0.744927	0.987312
ANKRD42	383.401	0.371999	0.316422	1.17564	0.239739	0.930776
ANKRD44	121.915	0.618522	0.632687	0.977611	0.328267	0.960142
ANKRD44-IT1	0	NA	NA	NA	NA	NA
ANKRD45	71.1761	-0.740766	1.28823	-0.575027	0.565273	0.97522
ANKRD46	462.755	-0.556638	0.436707	-1.27463	0.202441	0.918294
ANKRD49	534.745	0.0476761	0.52166	0.091393	0.92718	0.995211
ANKRD50	1704.85	0.60226	0.527812	1.14105	0.253849	0.932016
ANKRD52	3496.24	-0.321728	0.403984	-0.796387	0.425807	0.968369
ANKRD53	3.49701	-1.69676	2.20835	-0.768338	0.442287	0.968369
ANKRD54	395.287	-0.480242	0.598417	-0.802521	0.422252	0.968369
ANKRD55	1.32293	-1.73942	2.1802	-0.797825	0.424972	NA
ANKRD6	419.866	-1.18325	0.372839	-3.17361	0.00150554	0.182337
ANKRD60	0	NA	NA	NA	NA	NA
ANKRD61	3.34797	1.06444	1.22645	0.8679	0.385449	0.968369
ANKRD62	6.37679	0.160263	2.65569	0.0603471	0.951879	0.996262
ANKRD62P1-PARP4P3	0	NA	NA	NA	NA	NA
ANKRD63	1.11167	-1.63744	2.19397	-0.746334	0.455465	NA
ANKRD65	23.2401	-1.24807	1.96639	-0.634701	NA	NA
ANKRD66	0	NA	NA	NA	NA	NA
ANKRD7	21.5692	-0.950531	0.701525	-1.35495	0.175434	0.900339
ANKRD9	74.6119	0.0431048	0.455818	0.0945658	0.92466	0.995211
ANKS1A	1531.53	0.244784	0.516447	0.473977	0.635516	0.980801
ANKS1B	49.2811	-0.960214	1.20797	-0.794901	0.426671	0.968369
ANKS3	133.278	-0.0905815	0.440836	-0.205477	0.8372	0.992631
ANKS4B	0.206082	1.62745	3.3457	0.48643	0.626663	NA
ANKS6	1791.9	0.484687	0.579832	0.83591	0.403206	0.968369
ANKUB1	0.0809382	0	3.35767	0	1	NA
ANKZF1	468.244	0.445264	0.414393	1.0745	0.2826	0.945915
ANLN	14616.8	0.242311	0.516198	0.469415	0.638773	0.981044
ANO1	668.945	1.33026	1.05525	1.26061	0.207448	0.919767
ANO1-AS2	0.180229	-0.879644	3.35767	-0.261981	0.793336	NA
ANO10	833.894	0.621061	0.480303	1.29306	0.195991	0.914172
ANO2	166.566	0.277963	1.19559	0.23249	0.816157	0.990184
ANO3	6.25552	-1.92475	1.5568	-1.23636	0.216327	0.922568
ANO4	13.1657	-0.474334	1.32765	-0.357274	0.720886	0.987159
ANO5	226.044	-0.313212	1.15852	-0.270356	0.786887	0.987312
ANO6	4209.24	0.263283	0.40261	0.65394	0.51315	0.972
ANO7	23.1799	0.0578985	0.625832	0.0925144	0.926289	0.995211
ANO8	198.588	-0.43028	0.439624	-0.978747	0.327705	0.959912
ANO9	94.0117	0.536485	0.928562	0.57776	0.563426	0.974602
ANP32A	7884.37	-0.673876	0.318254	-2.11741	0.0342247	0.656853
ANP32A-IT1	10.825	-1.27711	0.775842	-1.64609	0.0997449	0.839703
ANP32AP1	2.03847	-1.15481	1.25832	-0.917744	0.358753	0.964109
ANP32B	8987.99	0.307155	0.350732	0.875755	0.381163	0.967898
ANP32C	1.56265	-0.993981	1.38279	-0.718821	0.472252	NA
ANP32D	0.517297	-1.36274	3.31682	-0.410857	0.681178	NA
ANP32E	8442.96	-0.0191222	0.354814	-0.0538934	0.95702	0.996262
ANPEP	2046.56	-3.64278	2.31529	-1.57336	NA	NA
ANTXR1	2888.11	-0.324818	0.745033	-0.435978	0.662853	0.983582
ANTXR2	293.413	2.73476	0.990402	2.76126	0.0057578	0.351137
ANTXRL	0.0800813	-0.398748	3.35767	-0.118757	0.905468	NA
ANTXRLP1	0	NA	NA	NA	NA	NA
ANXA1	17168.8	0.297856	0.466115	0.639018	0.522811	0.972945
ANXA10	0.454684	2.00894	3.28161	0.61218	0.540419	NA
ANXA11	8062.85	-0.163441	0.383689	-0.425972	0.670128	0.983582
ANXA13	2.561	0.131045	2.48982	0.0526321	0.958025	0.996262
ANXA2	57753.7	0.385232	0.487826	0.789692	0.429708	0.968369
ANXA2P1	12.7134	-0.214018	0.664005	-0.322313	0.747215	0.987312
ANXA2P3	3.24297	1.03534	1.13918	0.908846	0.363431	0.965303
ANXA2R	17.1498	-0.159556	1.11168	-0.143528	0.885873	0.992631
ANXA3	8303.17	0.351688	0.476817	0.737574	0.460774	0.968382
ANXA4	1702.75	0.632323	0.425615	1.48567	0.137367	0.868496
ANXA5	10777.1	0.403566	0.478687	0.843069	0.39919	0.968369
ANXA6	1884.96	-0.782383	0.755557	-1.0355	0.300433	0.955044
ANXA7	4873.18	-0.104749	0.27851	-0.376106	0.706838	0.986277
ANXA8	198.403	-0.824292	1.87579	-0.439437	0.660345	0.983582
ANXA8L1	187.058	-0.466952	3.08937	-0.151148	0.879859	0.992631
ANXA9	144.799	0.113108	1.08794	0.103966	0.917197	0.995211
AOAH	15.7218	3.35618	1.35376	2.47916	NA	NA
AOAH-IT1	0	NA	NA	NA	NA	NA
AOC1	12.3279	-0.374837	2.0678	-0.181274	0.856153	0.992631
AOC2	23.8523	0.44392	0.767968	0.578045	0.563234	0.974602
AOC3	11.0567	0.112999	1.18568	0.0953037	0.924074	0.995211
AOC4P	0.247756	-0.158302	3.35767	-0.0471463	0.962397	NA
AOX1	214.747	0.564923	1.43881	0.392634	0.69459	0.985398
AOX2P	0.385599	0.665205	3.34573	0.198822	0.842402	NA
AP000289.6	0.0794706	0.803491	3.35767	0.2393	0.810873	NA
AP000330.8	2.37937	1.03839	1.71313	0.606136	0.544424	0.973686
AP000345.1	5.5986	-5.76019	3.25778	-1.76813	NA	NA
AP000469.2	0	NA	NA	NA	NA	NA
AP000472.2	2.01636	-3.4933	3.26747	-1.06911	0.285018	0.94667
AP000475.2	0	NA	NA	NA	NA	NA
AP000479.1	0	NA	NA	NA	NA	NA
AP000688.14	2.17388	-1.594	1.44502	-1.1031	0.269984	0.941668
AP000688.8	20.46	3.21845	2.22387	1.44723	0.147832	0.874705
AP001258.4	127.154	0.643722	0.478467	1.34539	0.178501	0.900762
AP003025.2	0	NA	NA	NA	NA	NA
AP1AR	1043.08	0.0587763	0.370169	0.158782	0.87384	0.992631
AP1B1	2650.25	-0.0700473	0.453264	-0.15454	0.877184	0.992631
AP1B1P1	0	NA	NA	NA	NA	NA
AP1G1	4437.41	0.330767	0.267761	1.23531	0.216716	0.922568
AP1G2	528.817	-0.186814	0.616621	-0.302965	0.761917	0.987312
AP1M1	1060.85	-0.129381	0.448068	-0.288754	0.77277	0.987312
AP1M2	2955.76	-0.875828	0.914639	-0.957566	0.338282	0.963829
AP1S1	1633.47	-0.415948	0.472698	-0.879943	0.37889	0.967898
AP1S2	870.816	0.61477	0.670641	0.91669	0.359305	0.964109
AP1S3	926.165	0.485765	0.373598	1.30024	0.19352	0.91355
AP2A1	1894.57	-0.0875132	0.375935	-0.232788	0.815926	0.990184
AP2A2	1247.96	0.269282	0.342071	0.78721	0.431159	0.968369
AP2B1	10168.3	0.737961	0.264596	2.78901	0.00528698	0.337617
AP2M1	14015.9	-0.412217	0.42409	-0.972004	0.331049	0.960275
AP2S1	2043.06	-0.486248	0.46628	-1.04282	0.29703	0.9534
AP3B1	2830.24	0.114447	0.402839	0.284101	0.776333	0.987312
AP3B2	39.3481	0.278391	1.00957	0.275753	0.782738	0.987312
AP3D1	3907.87	0.245567	0.369111	0.665293	0.505863	0.972
AP3M1	4047.44	-0.339084	0.27817	-1.21898	0.222852	0.92566
AP3M2	667.112	-0.379081	0.470552	-0.805609	0.420468	0.968369
AP3S1	2674.84	-0.269259	0.56564	-0.476026	0.634056	0.979991
AP3S2	1463.71	0.0762152	0.444491	0.171466	0.863857	0.992631
AP4B1	456.316	0.636522	0.397844	1.59993	0.109615	0.847015
AP4B1-AS1	0.272464	-0.158302	3.35767	-0.0471463	0.962397	NA
AP4E1	863.03	-0.16667	0.378631	-0.440191	0.659799	0.983582
AP4M1	343.222	-0.000323559	0.484979	-0.00066716	0.999468	1
AP4S1	539.036	-1.12475	0.625705	-1.79756	0.072246	0.788745
AP5B1	907.245	-0.331649	0.441843	-0.750605	0.452891	0.968369
AP5M1	1660.87	-0.54374	0.409155	-1.32893	0.183871	0.906926
AP5S1	314.693	-0.189961	0.441016	-0.430734	0.666662	0.983582
AP5Z1	181.388	1.3003	0.403702	3.22094	0.00127772	0.164985
APAF1	819.182	0.823287	0.405449	2.03056	0.0422999	0.693751
APBA1	95.1365	0.40731	0.828378	0.491696	0.622934	0.978538
APBA2	443.546	-0.327523	0.820855	-0.399002	0.689892	0.985398
APBA3	96.0032	0.145059	0.431532	0.336149	0.736759	0.987312
APBB1	333.271	0.0682126	0.992271	0.068744	0.945193	0.995474
APBB1IP	1.81617	1.21563	2.33203	0.521275	0.602175	NA
APBB2	1648.46	-0.565217	0.449454	-1.25756	0.208549	0.919959
APBB3	80.5331	-0.605032	0.602008	-1.00502	0.314886	0.959912
APC	2690.99	-0.757883	0.40864	-1.85464	0.063647	0.76871
APC2	8.86513	0.0736472	1.05116	0.0700626	0.944144	0.995474
APCDD1	63.6304	-2.09836	1.21086	-1.73295	0.0831043	0.817926
APCDD1L	49.7444	4.44886	1.51306	2.94031	NA	NA
APCDD1L-AS1	10.281	2.62486	1.60576	1.63465	NA	NA
APCS	0	NA	NA	NA	NA	NA
APEH	2216.5	0.160719	0.351622	0.457079	0.647614	0.981971
APELA	0.889106	-1.35055	3.2879	-0.410763	0.681247	NA
APEX1	5990.82	-0.660253	0.377275	-1.75006	0.080108	0.81129
APEX2	782.837	0.202621	0.42586	0.475792	0.634223	0.980076
APH1A	5485.63	0.143014	0.421391	0.339386	0.734319	0.987312
APH1B	197.161	-0.368199	0.491562	-0.749038	0.453834	0.968369
API5	7851.6	-0.274429	0.297203	-0.923374	0.355812	0.963829
APIP	1003.92	0.0865738	0.380382	0.227597	0.819959	0.991247
APITD1	660.801	-0.221234	0.413052	-0.535608	0.592229	0.97664
APITD1-CORT	37.162	-0.616648	0.498575	-1.23682	0.216154	0.922568
APLF	184.354	0.515167	0.605878	0.850281	0.395169	0.968369
APLN	63.553	-0.153618	1.2875	-0.119315	NA	NA
APLNR	0.0848272	-0.398748	3.35767	-0.118757	0.905468	NA
APLP1	814.464	-1.65492	0.922361	-1.79422	0.0727779	0.789871
APLP2	24323.3	0.199999	0.475022	0.421032	0.673731	0.983632
APMAP	2701.54	-0.333501	0.432825	-0.770522	0.44099	0.968369
APOA1	159.927	-5.05679	1.32577	-3.81423	NA	NA
APOA1BP	2299.81	-0.16067	0.501073	-0.320652	0.748474	0.987312
APOA2	0.241347	0.803498	3.35767	0.239302	0.810871	NA
APOA4	0.0809382	0	3.35767	0	1	NA
APOA5	0.0809382	0	3.35767	0	1	NA
APOB	0.678618	-2.71941	3.29413	-0.825532	0.40907	NA
APOBEC1	0.0794706	0.803491	3.35767	0.2393	0.810873	NA
APOBEC2	0	NA	NA	NA	NA	NA
APOBEC3A	0	NA	NA	NA	NA	NA
APOBEC3B	454.504	0.454727	0.961119	0.473122	0.636126	0.980801
APOBEC3B-AS1	0.465174	1.17985	3.30379	0.35712	0.721002	NA
APOBEC3C	508.955	0.298347	0.612855	0.486816	0.626389	0.978538
APOBEC3D	11.9702	1.21505	1.39758	0.869396	0.38463	0.968369
APOBEC3F	249.944	0.507426	0.654437	0.775362	0.438126	0.968369
APOBEC3G	170.261	-0.959467	1.62276	-0.591256	0.554349	0.973783
APOBEC3H	3.4421	-2.45373	1.53751	-1.59591	0.110509	0.848601
APOBEC4	0	NA	NA	NA	NA	NA
APOBR	6.02562	2.30902	1.20102	1.92254	0.0545373	0.739167
APOC1	69.3044	0.259031	1.19641	0.216507	0.828593	0.992312
APOC1P1	0.410932	0.954895	3.35386	0.284715	0.775862	NA
APOC2	0.0794706	0.803491	3.35767	0.2393	0.810873	NA
APOC3	0.242814	0	3.35767	0	1	NA
APOC4	0	NA	NA	NA	NA	NA
APOC4-APOC2	0	NA	NA	NA	NA	NA
APOD	2.21345	-2.07241	2.34423	-0.884045	0.376672	0.967898
APOE	680.936	-0.767833	1.57722	-0.486827	0.626381	0.978538
APOF	0.196782	1.5681	3.34856	0.468292	0.639576	NA
APOH	0.433281	0.322603	3.35767	0.0960795	0.923457	NA
APOL1	1563.94	2.14299	0.928058	2.30911	0.0209375	0.553741
APOL2	928.485	1.23615	0.534833	2.31128	0.0208176	0.553067
APOL3	162.699	1.05677	1.1124	0.949994	0.342115	0.963829
APOL4	17.2076	-0.57857	1.74394	-0.33176	NA	NA
APOL5	0	NA	NA	NA	NA	NA
APOL6	1999.3	0.92595	0.738575	1.2537	0.209951	0.920019
APOLD1	290.65	1.0133	0.521226	1.94407	0.0518868	0.728328
APOM	36.2456	-0.426164	0.55544	-0.767256	0.442929	0.968369
APOO	611.993	-0.941815	0.52916	-1.77983	0.0751036	0.792901
APOOL	1541.7	-0.29832	0.401226	-0.743522	0.457166	0.968382
APOOP5	0.160163	-0.879644	3.35767	-0.261981	0.793336	NA
APOPT1	1124.96	-0.182816	0.326426	-0.560053	0.575444	0.97664
APP	34472.4	0.402482	0.492934	0.816503	0.414212	0.968369
APPBP2	1766.35	-0.186072	0.36006	-0.516779	0.60531	0.97664
APPL1	3206.57	-0.229789	0.388519	-0.591448	0.55422	0.973783
APPL2	1028.34	0.416735	0.423863	0.983183	0.325517	0.959912
APRT	903.321	0.530826	0.376004	1.41176	0.158021	0.886734
APTX	1043.51	-0.151245	0.328937	-0.4598	0.64566	0.98114
AQP1	56.3218	2.37838	1.17475	2.02458	NA	NA
AQP10	0.261755	2.01946	3.31289	0.609578	0.542141	NA
AQP11	25.2733	-1.25724	0.857879	-1.46552	0.142778	0.870901
AQP12A	0	NA	NA	NA	NA	NA
AQP12B	0	NA	NA	NA	NA	NA
AQP2	0.181257	0.322594	3.35767	0.0960768	0.92346	NA
AQP3	65.0235	-0.472416	0.725736	-0.650947	0.515081	0.972
AQP4	5.76362	-1.62488	1.22513	-1.32629	0.184745	0.907781
AQP4-AS1	0.269413	-0.158302	3.35767	-0.0471463	0.962397	NA
AQP5	444.298	-2.63443	1.64083	-1.60555	0.108373	0.845841
AQP6	9.81113	-0.877756	1.75743	-0.499455	NA	NA
AQP7	0.521467	-2.3363	3.30662	-0.706551	0.479845	NA
AQP7P1	1.8251	1.67125	2.26733	0.7371	0.461061	NA
AQP7P3	1.95628	1.28104	1.39341	0.919356	0.357909	0.964109
AQP8	0	NA	NA	NA	NA	NA
AQP9	7.46217	-2.98572	2.06508	-1.44581	0.14823	0.875864
AQPEP	12.8018	-0.82329	1.17607	-0.700035	0.483905	0.970552
AQR	3545.19	-0.0436275	0.484611	-0.0900259	0.928267	0.995376
AR	674.125	-1.55582	1.49857	-1.03821	0.299173	0.954201
ARAF	1075.16	-0.344181	0.418816	-0.821794	0.411194	0.968369
ARAP1	1713.96	0.184033	0.446565	0.412107	0.680261	0.984674
ARAP2	1070.42	0.0257434	0.484282	0.0531579	0.957606	0.996262
ARAP3	480.105	0.940392	0.848921	1.10775	0.26797	0.940636
ARC	11.9241	-0.185254	1.30558	-0.141894	0.887164	0.992631
ARCN1	10411.3	-0.323357	0.418973	-0.771784	0.440242	0.968369
AREG	648.239	3.14456	1.28697	2.44338	0.0145503	0.505976
AREL1	2368.55	-0.37575	0.417784	-0.899389	0.368445	0.96731
ARF1	9628.84	-0.102272	0.315828	-0.323821	0.746073	0.987312
ARF3	9129.02	-0.145607	0.294277	-0.494795	0.620745	0.977954
ARF4	8463.06	0.0934758	0.408476	0.22884	0.818993	0.991058
ARF5	2079.53	-0.193791	0.463173	-0.4184	0.675655	0.983632
ARF6	3750.46	0.0989226	0.439342	0.225161	0.821854	0.99173
ARFGAP1	1684.4	0.360909	0.279258	1.29239	0.196223	0.914172
ARFGAP2	1930.79	-0.412455	0.356003	-1.15857	0.246631	0.930776
ARFGAP3	1601.08	0.240489	0.554515	0.433692	0.664512	0.983582
ARFGEF1	6880.31	-0.0596605	0.382461	-0.155991	0.87604	0.992631
ARFGEF2	4762.14	0.27262	0.330874	0.823937	0.409975	0.968369
ARFIP1	1500.54	-0.306819	0.246807	-1.24315	0.213812	0.921428
ARFIP2	1177.31	-0.345254	0.448148	-0.770403	0.441061	0.968369
ARFRP1	533.539	0.136063	0.292447	0.465257	0.641747	0.98114
ARG1	0	NA	NA	NA	NA	NA
ARG2	426.479	0.137107	0.652148	0.21024	0.833481	0.992631
ARGFX	0.100571	-0.398748	3.35767	-0.118757	0.905468	NA
ARGFXP2	0.29136	1.14807	3.34559	0.343159	0.731479	NA
ARGLU1	2624.16	-0.466333	0.639749	-0.728931	0.466044	0.968787
ARHGAP1	1709.52	0.19224	0.407493	0.471763	0.637096	0.980801
ARHGAP10	460.31	0.111899	0.520386	0.215031	0.829744	0.992587
ARHGAP11A	6328.24	-0.0293733	0.478749	-0.0613544	0.951077	0.996262
ARHGAP11B	143.612	0.308852	0.526457	0.586661	0.557432	0.974188
ARHGAP12	1938.73	0.0840813	0.521606	0.161197	0.871938	0.992631
ARHGAP15	0.160409	0.803496	3.35767	0.239302	0.810872	NA
ARHGAP17	1419.58	1.18505	0.46593	2.5434	0.010978	0.447297
ARHGAP18	1104.62	1.83277	0.641535	2.85685	0.00427863	0.308281
ARHGAP19	1266.7	-0.722779	0.358012	-2.01887	0.0435006	0.699555
ARHGAP19-SLIT1	10.5469	-0.52356	3.10222	-0.16877	NA	NA
ARHGAP20	13.0756	0.293529	1.51816	0.193345	0.846689	0.992631
ARHGAP21	4821.21	0.20422	0.444551	0.459384	0.645958	0.98114
ARHGAP22	126.36	1.00109	0.683267	1.46515	0.14288	0.87122
ARHGAP23	3764.58	0.265099	0.41041	0.645937	0.51832	0.972324
ARHGAP24	418.44	-1.00445	1.00469	-0.999767	0.317423	0.959912
ARHGAP25	36.6312	0.471806	0.939837	0.502008	0.615662	0.977276
ARHGAP26	1422.61	-0.0822557	0.713428	-0.115296	0.90821	0.995052
ARHGAP26-AS1	0.0800813	-0.398748	3.35767	-0.118757	0.905468	NA
ARHGAP26-IT1	0.18511	1.48733	3.35256	0.443641	0.657302	NA
ARHGAP27	487.305	0.198349	0.452494	0.438347	0.661135	0.983582
ARHGAP28	200.027	-0.479752	1.16879	-0.410468	0.681463	0.984844
ARHGAP29	27771.4	0.312222	0.578099	0.540085	0.589138	0.97664
ARHGAP30	6.64571	-0.364604	1.17462	-0.310401	0.756256	0.987312
ARHGAP31	414.049	2.25857	0.916082	2.46547	0.0136834	0.494431
ARHGAP32	748.499	-0.108646	0.586605	-0.185212	0.853063	0.992631
ARHGAP33	92.3123	0.123075	0.636152	0.193468	0.846593	0.992631
ARHGAP35	6878.82	-0.34774	0.462131	-0.752469	0.451769	0.968369
ARHGAP36	5.80485	-3.50167	3.11676	-1.1235	NA	NA
ARHGAP39	381.568	-0.651521	0.453164	-1.43772	0.150515	0.87735
ARHGAP4	278.766	-1.01083	1.294	-0.781173	0.434701	0.968369
ARHGAP40	64.9217	0.50303	1.11248	0.452171	0.651146	0.982814
ARHGAP42	657.944	0.514744	0.737309	0.698139	0.485091	0.971014
ARHGAP44	242.399	-0.517223	0.917743	-0.563581	0.573039	0.97664
ARHGAP5	7232.6	0.232129	0.5349	0.433967	0.664313	0.983582
ARHGAP5-AS1	101.595	0.789207	0.658837	1.19788	0.230964	0.930427
ARHGAP6	127.012	1.42125	1.27803	1.11206	NA	NA
ARHGAP8	358.738	0.00708031	0.807336	0.00876997	0.993003	0.999033
ARHGAP9	5.47842	-1.07808	1.40153	-0.769211	0.441768	0.968369
ARHGDIA	5518.12	-0.261071	0.31585	-0.826565	0.408484	0.968369
ARHGDIB	1753.79	2.38225	1.04215	2.2859	0.0222602	0.571788
ARHGDIG	10.2833	-2.49673	1.09424	-2.28171	0.0225066	0.57281
ARHGEF1	877.501	-0.0668464	0.406791	-0.164326	0.869474	0.992631
ARHGEF10	963.655	-0.0106756	0.53456	-0.0199709	0.984067	0.999033
ARHGEF10L	256.531	0.126102	0.326405	0.386337	0.699247	0.985672
ARHGEF11	2029.59	0.114667	0.316249	0.362583	0.716916	0.987159
ARHGEF12	7665.41	-0.430383	0.343521	-1.25286	0.210257	0.920019
ARHGEF15	1.14704	-0.158293	2.67891	-0.0590885	0.952882	NA
ARHGEF16	332.986	-0.441013	0.531904	-0.829123	0.407035	0.968369
ARHGEF17	1886.33	-0.525069	0.56157	-0.935003	0.349787	0.963829
ARHGEF18	1551.42	0.494342	0.490566	1.0077	0.3136	0.959912
ARHGEF19	318.379	-0.107601	0.95906	-0.112195	0.910669	0.995052
ARHGEF2	1989.22	0.0611459	0.436585	0.140055	0.888617	0.992847
ARHGEF25	257.011	-1.15671	0.773817	-1.49481	0.134963	0.868496
ARHGEF26	427.722	-0.269702	0.689027	-0.391424	0.695484	0.985416
ARHGEF26-AS1	7.1489	0.0424619	1.53145	0.0277267	0.97788	0.998893
ARHGEF28	1525.29	1.5642	0.568708	2.75045	0.00595136	0.354277
ARHGEF3	997.042	0.220722	0.56325	0.391873	0.695152	0.985398
ARHGEF3-AS1	0	NA	NA	NA	NA	NA
ARHGEF33	7.74028	-0.655566	0.869234	-0.754188	0.450736	0.968369
ARHGEF34P	741.373	-0.917684	0.617679	-1.4857	0.137359	0.868496
ARHGEF35	1547.56	-0.230574	0.387781	-0.594599	0.552112	0.973783
ARHGEF37	729.36	0.725042	0.78815	0.91993	0.35761	0.964109
ARHGEF38	2.98599	0.232191	1.36667	0.169895	0.865093	0.992631
ARHGEF38-IT1	0.190467	0.322594	3.35767	0.0960768	0.92346	NA
ARHGEF39	420.526	-0.50616	0.273172	-1.8529	0.0638964	0.76871
ARHGEF4	223.659	1.33202	0.831365	1.60221	0.109108	0.847015
ARHGEF40	643.732	-0.52777	0.503136	-1.04896	0.294197	0.950612
ARHGEF5	2774.75	-0.0828442	0.386902	-0.214122	0.830452	0.992631
ARHGEF6	63.8683	2.15399	1.23527	1.74374	0.0812049	0.813894
ARHGEF7	1361.57	-0.460996	0.351086	-1.31306	0.189164	0.908809
ARHGEF9	592.097	0.0138808	0.879657	0.0157798	0.98741	0.999033
ARID1A	4066.49	-0.0855715	0.347991	-0.245902	0.805758	0.989082
ARID1B	2187.6	0.444937	0.326391	1.3632	0.172819	0.897749
ARID2	2127.98	-0.351581	0.384386	-0.914655	0.360373	0.964194
ARID3A	183.713	0.321602	0.748301	0.429776	0.667359	0.983582
ARID3B	194.032	0.194832	0.435555	0.447318	0.654646	0.983256
ARID3C	1.35998	-0.810834	2.04854	-0.395812	0.692244	NA
ARID4A	1277.78	0.531284	0.484274	1.09707	0.272609	0.94274
ARID4B	3931.57	0.220225	0.425334	0.517769	0.60462	0.97664
ARID5A	134.031	0.373393	0.603703	0.618505	0.536243	0.973686
ARID5B	3640.8	-0.478867	0.768815	-0.622865	0.533373	0.973686
ARIH1	3085.25	-0.414668	0.347856	-1.19207	0.233235	0.930502
ARIH2	2539.62	0.208461	0.305906	0.681455	0.495584	0.972
ARIH2OS	12.8522	0.417312	0.752785	0.554358	0.579334	0.97664
ARL1	3460.42	0.142423	0.333448	0.427124	0.669289	0.983582
ARL10	64.8385	-0.00388194	1.0823	-0.00358676	0.997138	0.999438
ARL11	3.30416	-3.45927	2.64099	-1.30984	0.19025	0.908809
ARL13A	0	NA	NA	NA	NA	NA
ARL13B	1277.94	-0.159241	0.52866	-0.301217	0.763249	0.987312
ARL14	113.082	3.77406	1.27878	2.9513	0.00316435	0.266667
ARL14EP	855.852	-0.0144719	0.366017	-0.0395389	0.968461	0.998084
ARL14EPL	9.75313	1.74865	1.05854	1.65194	0.0985469	0.835768
ARL15	344.346	-1.05655	0.639484	-1.6522	0.0984946	0.835768
ARL16	859.682	-0.601297	0.55686	-1.0798	0.280231	0.945551
ARL17A	527.71	0.0293514	0.468082	0.0627058	0.950001	0.996262
ARL17B	106.049	0.244027	0.577974	0.422211	0.672871	0.983632
ARL2	763.997	0.0139789	0.548166	0.0255012	0.979655	0.999033
ARL2-SNX15	14.2381	-27.2491	3.25471	-8.37219	NA	NA
ARL2BP	2104.21	-0.0845762	0.40088	-0.210977	0.832906	0.992631
ARL3	1159.75	-0.0361017	0.482325	-0.0748493	0.940335	0.995474
ARL4A	633.618	0.52046	0.43704	1.19088	0.233702	0.930502
ARL4C	3890.69	0.0450508	0.866803	0.0519735	0.95855	0.996262
ARL4D	447.512	-0.0500677	0.787352	-0.06359	0.949297	0.996262
ARL5A	2188.41	0.138592	0.34027	0.407299	0.683788	0.984844
ARL5B	2291.08	-1.05852	0.413825	-2.5579	0.0105306	0.440414
ARL5C	0	NA	NA	NA	NA	NA
ARL6	334.248	-0.481291	0.388509	-1.23882	0.215414	0.922568
ARL6IP1	10996.2	-0.0699158	0.46565	-0.150147	0.880649	0.992631
ARL6IP4	2104.92	-0.244196	0.288175	-0.847389	0.396778	0.968369
ARL6IP5	2587.03	0.310609	0.415264	0.747979	0.454473	0.968369
ARL6IP6	692.854	0.701199	0.451766	1.55213	0.120632	0.859745
ARL8A	828.019	-0.462353	0.279641	-1.65338	0.0982537	0.835768
ARL8B	3249.53	-0.432264	0.556191	-0.777187	0.437049	0.968369
ARL9	18.7551	1.69912	1.34098	1.26708	0.205127	0.919406
ARMC1	3292.31	-0.448545	0.425624	-1.05385	0.291951	0.94961
ARMC10	2130.98	-0.509066	0.418961	-1.21507	0.224341	0.925872
ARMC12	2.65231	1.05245	1.22987	0.85574	0.392141	0.968369
ARMC2	46.7133	-0.448058	0.57869	-0.774263	0.438775	0.968369
ARMC2-AS1	0	NA	NA	NA	NA	NA
ARMC3	37.8617	0.627461	0.841995	0.745208	0.456146	0.968369
ARMC4	228.757	1.32488	0.757424	1.74919	0.0802588	0.811414
ARMC4P1	1.86946	-1.22165	2.22081	-0.550091	0.582257	NA
ARMC5	173.824	0.436341	0.386807	1.12806	0.259295	0.934623
ARMC6	1071.48	-0.477678	0.484893	-0.985122	0.324564	0.959912
ARMC7	385.925	-0.647761	0.516386	-1.25441	0.209692	0.920019
ARMC8	1890.16	-0.644719	0.216048	-2.98415	0.0028437	0.252213
ARMC9	435.957	-0.0858577	0.413486	-0.207644	0.835507	0.992631
ARMCX1	310.517	0.0762678	0.552531	0.138034	0.890214	0.992983
ARMCX2	1287.9	-1.5859	0.808664	-1.96113	0.0498639	0.728328
ARMCX3	1733.03	0.613992	0.410754	1.49479	0.134969	0.868496
ARMCX4	234.073	-0.50159	0.774922	-0.647278	0.517452	0.972128
ARMCX5	738.602	-0.352352	0.434583	-0.810781	0.417491	0.968369
ARMCX5-GPRASP2	160.188	-0.357293	0.761795	-0.469014	0.63906	0.981044
ARMCX6	911.671	-0.266115	0.487126	-0.546295	0.584863	0.97664
ARMS2	0	NA	NA	NA	NA	NA
ARNT	2268.18	0.215826	0.394177	0.547537	0.58401	0.97664
ARNT2	931.275	-0.996841	0.737583	-1.3515	0.176537	0.900583
ARNTL	341.056	-0.411489	0.628976	-0.65422	0.51297	0.972
ARNTL2	4241.09	0.439799	0.683655	0.643305	0.520026	0.97256
ARPC1A	5470.84	-0.608455	0.385217	-1.57951	0.114219	0.853138
ARPC1B	3907.53	-0.286538	0.468155	-0.612057	0.5405	0.973686
ARPC2	9682.16	0.353233	0.322886	1.09399	0.273961	0.944306
ARPC3	7644.21	0.345756	0.270642	1.27754	0.201412	0.916912
ARPC4	4146.79	-0.338733	0.316565	-1.07003	0.284608	0.94659
ARPC4-TTLL3	22.9322	1.14006	1.43318	0.795474	0.426338	0.968369
ARPC5	7133.3	-0.273543	0.523811	-0.522218	0.601519	0.97664
ARPC5L	1695.37	0.0568591	0.494396	0.115007	0.908439	0.995052
ARPP19	6764.55	-0.542777	0.439154	-1.23596	0.216473	0.922568
ARPP21	0.831351	2.38181	2.93117	0.812582	0.416458	NA
ARR3	0.0841429	-0.398748	3.35767	-0.118757	0.905468	NA
ARRB1	1370.56	-0.667506	0.800411	-0.833955	0.404307	0.968369
ARRB2	723.205	0.562135	0.56929	0.987432	0.323431	0.959912
ARRDC1	398.55	0.136581	0.438162	0.311713	0.755259	0.987312
ARRDC2	286.316	0.322086	0.411872	0.782006	0.434211	0.968369
ARRDC3	3326.83	0.169327	0.58129	0.291295	0.770826	0.987312
ARRDC3-AS1	16.7704	0.556166	0.982558	0.566039	0.571367	0.97664
ARRDC4	546.098	1.041	0.656035	1.58681	0.112557	0.851548
ARRDC5	0	NA	NA	NA	NA	NA
ARSA	159.611	0.0942555	0.589736	0.159827	0.873018	0.992631
ARSB	668.739	0.844406	0.38994	2.16548	0.0303512	0.634139
ARSD	1111.97	0.0458313	0.449792	0.101894	0.918841	0.995211
ARSE	23.1519	-0.814309	2.25369	-0.361323	0.717858	0.987159
ARSF	0	NA	NA	NA	NA	NA
ARSG	159.558	0.538411	0.709038	0.759355	0.44764	0.968369
ARSH	1.95601	-0.899729	1.69169	-0.531851	0.594829	0.97664
ARSI	97.5281	-0.197982	1.18636	-0.166882	0.867463	0.992631
ARSJ	572.842	1.51505	0.812698	1.86423	0.0622898	0.764411
ARSK	362.13	0.112969	0.662619	0.170489	0.864626	0.992631
ART1	0	NA	NA	NA	NA	NA
ART3	0.344398	-0.639189	3.35448	-0.190548	0.84888	NA
ART4	0.362648	-1.80657	3.33024	-0.542475	0.587491	NA
ART5	16.5875	-6.38293	1.77368	-3.5987	0.000319808	0.068891
ARTN	43.2858	-0.152642	0.862652	-0.176945	0.859551	0.992631
ARV1	830.702	-0.728965	0.532632	-1.36861	0.171122	0.897167
ARVCF	213.855	-0.37672	0.697643	-0.53999	0.589204	0.97664
ARX	0.582257	-0.326233	3.31484	-0.0984159	0.921602	NA
AS3MT	399.782	-1.96358	0.825707	-2.37806	0.0174039	0.519218
ASAH1	2851.27	-0.713576	0.558429	-1.27783	0.20131	0.916912
ASAH2	5.7645	-0.488185	1.03189	-0.473098	0.636143	0.980801
ASAH2B	430.73	-0.493992	0.511664	-0.965462	0.334313	0.963386
ASAP1	8869.49	0.929617	0.568305	1.63577	0.101888	0.840734
ASAP1-IT1	0.839552	1.01233	1.64543	0.615238	0.538397	NA
ASAP1-IT2	3.95553	-0.0199689	1.25957	-0.0158538	0.987351	0.999033
ASAP2	5032.69	0.57973	0.577045	1.00465	0.315064	0.959912
ASAP3	412.636	-0.422381	0.819184	-0.515612	0.606125	0.97664
ASB1	871.453	0.295644	0.300358	0.984307	0.324964	0.959912
ASB10	0	NA	NA	NA	NA	NA
ASB11	0	NA	NA	NA	NA	NA
ASB12	2.30075	-0.678348	2.00643	-0.338088	0.735297	0.987312
ASB13	616.42	-0.76734	0.542312	-1.41494	0.157085	0.886146
ASB14	2.96432	-0.448174	1.10042	-0.407275	0.683806	0.984844
ASB15	0	NA	NA	NA	NA	NA
ASB16	1.87966	-0.566591	1.39391	-0.406474	0.684394	NA
ASB16-AS1	104.48	0.169212	0.490912	0.344688	0.730329	0.987312
ASB17	0	NA	NA	NA	NA	NA
ASB18	0	NA	NA	NA	NA	NA
ASB2	18.4605	-0.139769	0.846546	-0.165106	0.868861	0.992631
ASB3	452.544	0.221228	0.326324	0.67794	0.49781	0.972
ASB4	0.820565	0.464969	3.01806	0.154062	0.877561	NA
ASB5	2.03525	-1.70527	2.81333	-0.606141	0.544421	0.973686
ASB6	675.468	0.0475051	0.350293	0.135615	0.892126	0.993318
ASB7	872.833	-0.243577	0.446746	-0.545225	0.585599	0.97664
ASB8	1071.52	-0.213919	0.347913	-0.614862	0.538646	0.973686
ASB9	112.245	0.787003	0.58341	1.34897	0.177347	0.900583
ASB9P1	0	NA	NA	NA	NA	NA
ASCC1	2157.94	-0.382193	0.37345	-1.02341	0.306113	0.957414
ASCC2	1363.42	0.13906	0.470052	0.29584	0.767352	0.987312
ASCC3	3721.38	0.276776	0.422789	0.654644	0.512697	0.972
ASCL1	9.1601	7.13798	3.01834	2.36487	NA	NA
ASCL2	5.31204	-1.59127	1.75613	-0.906123	0.364871	0.966144
ASCL3	0	NA	NA	NA	NA	NA
ASCL4	0	NA	NA	NA	NA	NA
ASCL5	0.940312	0.186205	2.93169	0.0635145	0.949357	NA
ASF1A	1206.71	-0.599155	0.457942	-1.30837	0.190749	0.908809
ASF1B	1702.53	-0.262737	0.536776	-0.489472	0.624508	0.978538
ASGR1	4.90781	-0.266409	1.00504	-0.265072	0.790954	0.987653
ASGR2	0	NA	NA	NA	NA	NA
ASH1L	5118.02	0.325619	0.380819	0.855049	0.392524	0.968369
ASH1L-AS1	46.2099	0.466336	0.449328	1.03785	0.299339	0.954201
ASH2L	1649.3	-0.1724	0.326291	-0.528365	0.597246	0.97664
ASIC1	193.22	-0.628546	0.578574	-1.08637	0.277315	0.945551
ASIC2	16.668	1.773	1.61972	1.09463	0.273678	0.944306
ASIC3	6.15154	-1.71919	1.40609	-1.22268	0.221452	0.924475
ASIC4	0.572976	-0.879634	3.35767	-0.261977	0.793339	NA
ASIC5	0	NA	NA	NA	NA	NA
ASIP	0.100571	-0.398748	3.35767	-0.118757	0.905468	NA
ASL	629.481	0.375307	0.324741	1.15571	0.2478	0.930776
ASMT	0.0809382	0	3.35767	0	1	NA
ASMT-2	0	NA	NA	NA	NA	NA
ASMTL	359.592	-0.401004	0.451908	-0.887357	0.374887	0.967898
ASMTL-2	0	NA	NA	NA	NA	NA
ASMTL-AS1	16.3243	-0.862451	0.851808	-1.01249	0.311302	0.959912
ASMTL-AS1-2	0	NA	NA	NA	NA	NA
ASNA1	1856.34	-0.300432	0.487441	-0.616346	0.537666	0.973686
ASNS	5416.8	-0.893558	0.523556	-1.70671	0.0878759	0.823774
ASNSD1	2452.9	0.485916	0.282645	1.71918	0.0855821	0.817926
ASPA	0.160409	0.803496	3.35767	0.239302	0.810872	NA
ASPDH	0	NA	NA	NA	NA	NA
ASPG	3.21686	-2.68873	1.9947	-1.34794	0.177679	0.900583
ASPH	12350.7	1.14844	0.575848	1.99435	0.0461134	0.713337
ASPHD1	161.334	-0.326645	0.560083	-0.583209	0.559753	0.974602
ASPHD2	88.8319	-0.92422	0.848724	-1.08895	0.276175	0.945551
ASPM	7276.73	-0.361329	0.413242	-0.874378	0.381913	0.967898
ASPN	0.974128	2.08571	3.23875	0.643988	0.519583	NA
ASPRV1	10.9234	-0.283367	0.946835	-0.299278	0.764728	0.987312
ASPSCR1	450.608	-0.211056	0.338129	-0.624186	0.532505	0.973686
ASRGL1	708.992	-1.24588	0.882511	-1.41175	0.158025	0.886734
ASS1	6822.71	-1.16586	0.524969	-2.22082	0.026363	0.60841
ASTE1	368.271	-0.220484	0.376904	-0.584986	0.558557	0.974602
ASTL	0.891736	-0.90213	3.03756	-0.296992	0.766473	NA
ASTN1	16.0073	0.289364	1.62463	0.17811	0.858636	0.992631
ASTN2	80.4727	0.265002	0.385019	0.688285	0.491273	0.972
ASUN	4778.36	-0.431838	0.436553	-0.989199	0.322566	0.959912
ASXL1	4511.77	-0.0735652	0.297823	-0.24701	0.804901	0.988961
ASXL2	3047.58	0.220555	0.358038	0.61601	0.537888	0.973686
ASXL3	9.1952	1.24343	1.00685	1.23497	0.216842	0.922568
ASZ1	1.54314	1.26499	2.05376	0.615939	0.537935	NA
ATAD1	4083.25	-0.499561	0.301459	-1.65714	0.0974907	0.835768
ATAD2	11006.6	0.429181	0.439113	0.977381	0.328381	0.960275
ATAD2B	737.667	-0.303146	0.45141	-0.671553	0.501868	0.972
ATAD3A	1344.66	0.495806	0.397527	1.24722	0.212315	0.920019
ATAD3B	551.706	-0.208967	0.483526	-0.432174	0.665615	0.983582
ATAD3C	13.5757	-2.53276	1.34083	-1.88894	0.0588993	0.757074
ATAD5	861.329	0.224977	0.269851	0.833709	0.404445	0.968369
ATAT1	236.722	-0.988392	0.721983	-1.369	0.171	0.897158
ATCAY	1.78719	-2.49332	2.27425	-1.09633	0.272936	NA
ATE1	1204.23	-0.392196	0.377504	-1.03892	0.298842	0.954201
ATE1-AS1	10.5484	2.13374	1.36512	1.56304	0.118044	0.857783
ATF1	1024.37	0.117237	0.311471	0.376397	0.706621	0.986277
ATF2	2157.83	0.32406	0.387124	0.837095	0.402539	0.968369
ATF3	577.973	-0.343844	0.735752	-0.467337	0.640259	0.98114
ATF4	9859.98	0.30319	0.362044	0.837441	0.402344	0.968369
ATF5	1254.64	0.289143	0.575937	0.502038	0.615641	0.977276
ATF6	4064.72	0.150484	0.428068	0.351542	0.725181	0.987159
ATF6B	1810.72	0.509936	0.354405	1.43885	0.150193	0.87735
ATF7	1440.29	0.431063	0.329134	1.30969	0.190302	0.908809
ATF7IP	3671.56	0.513084	0.264756	1.93795	0.0526292	0.73351
ATF7IP2	132.2	0.659707	0.511784	1.28904	0.197386	0.914856
ATG10	309.644	0.304238	0.547973	0.555207	0.578753	0.97664
ATG12	1733.39	-0.0589349	0.462512	-0.127423	0.898605	0.993849
ATG13	2479.56	0.246606	0.339098	0.727242	0.467078	0.968832
ATG14	755.281	0.441093	0.369814	1.19274	0.232971	0.930502
ATG16L1	1110.05	0.654897	0.288819	2.2675	0.0233596	0.585189
ATG16L2	51.634	-0.0677985	0.762952	-0.0888633	0.929191	0.995474
ATG2A	692.236	0.00695301	0.302303	0.0230002	0.98165	0.999033
ATG2B	1462.8	0.0827304	0.413556	0.200046	0.841444	0.992631
ATG3	3077.24	-0.540396	0.387596	-1.39423	0.16325	0.890872
ATG4A	446.76	-0.157059	0.446805	-0.351516	0.725201	0.987159
ATG4B	1216.51	-0.371256	0.492456	-0.753888	0.450917	0.968369
ATG4C	585.517	-0.624746	0.319182	-1.95733	0.0503082	0.728328
ATG4D	543.113	-1.81625	0.51165	-3.54978	0.000385548	0.0752289
ATG5	1547.96	-0.396202	0.393184	-1.00767	0.313611	0.959912
ATG7	867.553	0.561693	0.460825	1.21888	0.222888	0.92566
ATG9A	1068.6	0.414198	0.28481	1.4543	0.145865	0.8746
ATG9B	5.64607	-2.09166	1.12068	-1.86642	0.0619822	0.764321
ATHL1	87.0014	-0.505519	0.809221	-0.624698	0.532169	0.973686
ATIC	4560.58	0.294324	0.368765	0.798137	0.424791	0.968369
ATL1	98.9625	0.0374608	0.68137	0.0549786	0.956156	0.996262
ATL2	3168.5	0.12618	0.39478	0.319621	0.749256	0.987312
ATL3	4894.13	0.0943439	0.319193	0.29557	0.767558	0.987312
ATM	1642.88	0.0945547	0.50199	0.18836	0.850595	0.992631
ATMIN	2737.59	-0.02913	0.403376	-0.0722154	0.94243	0.995474
ATN1	3720.66	0.011769	0.333228	0.0353181	0.971826	0.998084
ATOH1	0.180229	-0.879644	3.35767	-0.261981	0.793336	NA
ATOH7	3.78342	-1.1449	0.934422	-1.22525	0.22048	0.924252
ATOH8	377.305	-1.14792	1.226	-0.936313	0.349112	0.963829
ATOX1	756.469	0.0654205	0.363805	0.179823	0.857292	0.992631
ATP10A	653.352	-0.409241	1.17027	-0.349698	NA	NA
ATP10B	28.8751	3.44205	1.7035	2.02058	NA	NA
ATP10D	617.958	0.562496	0.408195	1.37801	0.168201	0.894057
ATP11A	2210.53	0.0692881	0.426361	0.16251	0.870904	0.992631
ATP11A-AS1	0	NA	NA	NA	NA	NA
ATP11B	4309.89	-0.157427	0.535579	-0.293938	0.768806	0.987312
ATP11C	2098.09	-0.0150352	0.560182	-0.0268398	0.978588	0.999033
ATP12A	5.25755	-0.919717	1.55152	-0.592785	0.553325	0.973783
ATP13A1	1296.17	-0.627259	0.466974	-1.34324	0.179194	0.902552
ATP13A2	489.102	-0.0477154	0.461021	-0.103499	0.917567	0.995211
ATP13A3	11686.6	0.299665	0.579583	0.517035	0.605132	0.97664
ATP13A4	3.15495	-0.667147	1.25511	-0.531543	0.595043	0.97664
ATP13A5	0.322555	1.42018	3.32244	0.427452	0.66905	NA
ATP1A1	24341.2	-0.580378	0.286657	-2.02464	0.0429043	0.696238
ATP1A1OS	61.6255	-0.00288717	0.541625	-0.00533057	0.995747	0.999033
ATP1A2	11.9845	0.540326	1.18873	0.45454	0.64944	0.982149
ATP1A3	275.57	-0.749383	1.19894	-0.625038	0.531946	0.973686
ATP1A4	0.0848272	-0.398748	3.35767	-0.118757	0.905468	NA
ATP1B1	4897.01	1.1529	0.73725	1.56379	0.117867	0.857783
ATP1B2	38.1094	-4.47265	1.66712	-2.68286	NA	NA
ATP1B3	4457.96	-0.894293	0.447045	-2.00046	0.0454509	0.71063
ATP1B4	0	NA	NA	NA	NA	NA
ATP2A1	19.5623	-0.746097	0.68495	-1.08927	0.276034	0.945551
ATP2A2	12925	0.169114	0.347962	0.486012	0.626959	0.978538
ATP2A3	90.7269	-0.553817	1.0783	-0.513603	0.60753	0.97664
ATP2B1	5124.91	-0.291703	0.564651	-0.516608	0.60543	0.97664
ATP2B2	232.418	0.0185156	1.68981	0.0109573	0.991258	0.999033
ATP2B3	2.13721	-3.53276	1.71203	-2.06349	0.039066	0.684863
ATP2B4	7224.96	-0.740108	0.743867	-0.994946	0.319762	0.959912
ATP2C1	7245.99	0.268697	0.389985	0.688991	0.490829	0.972
ATP2C2	324.775	0.702527	1.24241	0.565454	0.571765	0.97664
ATP4A	1.0561	1.17283	2.39304	0.490102	0.624062	NA
ATP4B	0.984935	1.13585	2.48883	0.456381	0.648116	NA
ATP5A1	17555.1	-0.93923	0.499291	-1.88113	0.0599545	0.759093
ATP5B	28969.5	-0.747381	0.498162	-1.50028	0.133543	0.868496
ATP5C1	7981.02	-0.916718	0.435204	-2.10641	0.0351686	0.660074
ATP5D	389.296	0.28549	0.322442	0.8854	0.375941	0.967898
ATP5E	7117.18	-0.0827304	0.300642	-0.275179	0.783179	0.987312
ATP5EP2	2.37121	-0.457451	1.15847	-0.394874	0.692936	0.985398
ATP5F1	8164.39	-0.55377	0.337068	-1.64291	0.100402	0.839876
ATP5G1	1324.33	-0.340796	0.376289	-0.905675	0.365108	0.966144
ATP5G2	2407.61	0.0480858	0.432083	0.111288	0.911388	0.995052
ATP5G3	4908.04	-0.319425	0.470197	-0.679343	0.49692	0.972
ATP5H	5791.42	-0.527844	0.308056	-1.71347	0.0866269	0.820794
ATP5I	2082.7	-0.411586	0.436248	-0.94347	0.345441	0.963829
ATP5J	3304.23	-0.301807	0.546179	-0.55258	0.580551	0.97664
ATP5J2	4426.54	-0.544994	0.426695	-1.27725	0.201515	0.916912
ATP5J2-PTCD1	177.114	-0.941294	0.562382	-1.67376	0.0941772	0.829485
ATP5L	6833.52	-0.804426	0.440563	-1.82591	0.0678645	0.776903
ATP5L2	2.03578	0.476809	1.27704	0.37337	0.708873	0.986277
ATP5O	5764.17	-0.348735	0.442202	-0.788633	0.430327	0.968369
ATP5S	355.306	0.0602467	0.424644	0.141876	0.887178	0.992631
ATP5SL	1018.44	-0.0559519	0.566414	-0.0987827	0.921311	0.995211
ATP6AP1	2210.62	-0.0860621	0.374561	-0.229768	0.818272	0.990944
ATP6AP1L	20.2303	1.16734	0.865329	1.34902	0.177332	0.900583
ATP6AP2	4073.46	-0.309083	0.463762	-0.666469	0.505111	0.972
ATP6V0A1	972.522	0.241436	0.537697	0.449019	0.653418	0.982814
ATP6V0A2	1117.09	-0.381147	0.385979	-0.987481	0.323407	0.959912
ATP6V0A4	45.567	0.99018	1.05977	0.934337	0.35013	0.963829
ATP6V0B	1374.23	-0.411911	0.423193	-0.973342	0.330384	0.960275
ATP6V0C	1825.55	0.0166775	0.31052	0.0537081	0.957168	0.996262
ATP6V0CP3	0.0841429	-0.398748	3.35767	-0.118757	0.905468	NA
ATP6V0D1	1179.95	0.441439	0.377003	1.17092	0.241632	0.930776
ATP6V0D2	18.9022	-0.148172	1.80775	-0.0819647	0.934675	0.995474
ATP6V0E1	3968.6	0.0339251	0.466378	0.0727416	0.942012	0.995474
ATP6V0E2	1018.61	-0.936398	0.577227	-1.62223	0.104753	0.843066
ATP6V0E2-AS1	93.2508	-0.477116	0.806956	-0.591254	0.55435	0.973783
ATP6V1A	5084.61	-0.746503	0.495148	-1.50764	0.131648	0.865987
ATP6V1B1	123.448	-1.11554	0.926212	-1.20441	0.22843	0.927202
ATP6V1B2	2667.38	-0.642465	0.4177	-1.5381	0.124024	0.86489
ATP6V1C1	4755.46	-0.15878	0.550673	-0.288337	0.773088	0.987312
ATP6V1C2	83.5926	-0.176118	0.721619	-0.24406	0.807184	0.989082
ATP6V1D	2470.82	0.267575	0.452985	0.590692	0.554727	0.973783
ATP6V1E1	4261.87	-0.794363	0.716542	-1.10861	0.2676	0.940636
ATP6V1E2	183.573	0.830299	0.558874	1.48566	0.137368	0.868496
ATP6V1F	1319.17	-0.330474	0.475565	-0.694908	0.487113	0.971079
ATP6V1G1	2545.68	0.173379	0.427657	0.405416	0.685172	0.984989
ATP6V1G2	16.7823	-1.18192	0.757824	-1.55962	0.118849	0.858891
ATP6V1G2-DDX39B	24.124	-3.01908	1.60307	-1.88332	0.0596574	0.758159
ATP6V1G3	1.51008	3.88233	2.68892	1.44383	0.148788	NA
ATP6V1H	1456.56	-0.452364	0.491015	-0.921285	0.356902	0.964109
ATP7A	530.128	-0.227434	0.484764	-0.469164	0.638953	0.981044
ATP7B	248.682	-1.35112	0.776124	-1.74086	0.0817089	0.813894
ATP8A1	166.017	0.107585	0.675329	0.159307	0.873427	0.992631
ATP8A2	147.689	1.89377	2.35064	0.80564	0.42045	0.968369
ATP8B1	3202.95	-0.563107	0.86368	-0.651985	0.514411	0.972
ATP8B2	930.415	0.645359	0.965056	0.668727	0.50367	0.972
ATP8B3	20.9255	1.7424	1.01133	1.72288	0.0849111	0.817926
ATP8B4	2.62453	-0.633874	1.52701	-0.415108	0.678063	0.983994
ATP8B5P	1.72134	0.635747	1.97	0.322713	0.746912	NA
ATP9A	4049.05	0.299112	0.35528	0.841905	0.399841	0.968369
ATP9B	320.585	-0.519719	0.529928	-0.980736	0.326723	0.959912
ATPAF1	2071.31	-0.207129	0.327295	-0.63285	0.526832	0.973686
ATPAF2	288.74	0.534861	0.53734	0.995388	0.319548	0.959912
ATPIF1	2096.76	-0.218182	0.562361	-0.387975	0.698035	0.985672
ATR	2858.08	-0.530205	0.356936	-1.48543	0.137429	0.868496
ATRAID	1992.77	0.285939	0.310871	0.919802	0.357676	0.964109
ATRIP	366.334	0.0946297	0.39405	0.240146	0.810217	0.989518
ATRN	3359.8	0.0324525	0.429337	0.0755875	0.939747	0.995474
ATRNL1	146.322	-1.3829	0.792768	-1.74439	0.0810909	0.813894
ATRX	5118.82	-0.124751	0.38435	-0.324575	0.745502	0.987312
ATXN1	1086.8	0.941167	0.649095	1.44997	0.147067	0.8746
ATXN10	5776.05	-0.285867	0.39867	-0.717052	0.473342	0.969419
ATXN1L	1970.85	0.534688	0.231336	2.31131	0.0208159	0.553067
ATXN2	1638.13	0.463058	0.28454	1.62739	0.103654	0.842412
ATXN2L	4231.7	0.186394	0.451498	0.412834	0.679728	0.984532
ATXN3	789.233	-0.513549	0.285109	-1.80124	0.0716655	0.786497
ATXN3L	0.0911422	0.803491	3.35767	0.2393	0.810873	NA
ATXN7	1612.69	-0.33882	0.458206	-0.73945	0.459634	0.968382
ATXN7L1	207.558	0.491005	0.44866	1.09438	0.273788	0.944306
ATXN7L2	96.7412	-0.392495	0.570031	-0.68855	0.491107	0.972
ATXN7L3	2030.93	-0.141846	0.391586	-0.362236	0.717176	0.987159
ATXN7L3B	3576.86	-0.0567721	0.320513	-0.177129	0.859407	0.992631
ATXN8OS	0	NA	NA	NA	NA	NA
AUH	298.387	0.262877	0.35508	0.740332	0.459098	0.968382
AUNIP	540.58	-0.49442	0.396511	-1.24693	0.212425	0.920019
AUP1	2468.37	0.0328068	0.334887	0.0979638	0.921961	0.995211
AURKA	4976.93	0.220093	0.312841	0.703529	0.481726	0.969913
AURKAIP1	1518.05	-0.0234482	0.366872	-0.0639139	0.949039	0.996262
AURKAPS1	22.8026	-0.154379	0.558361	-0.276486	0.782174	0.987312
AURKB	999.172	0.512814	0.328024	1.56334	0.117973	0.857783
AURKC	11.0706	0.10147	0.728972	0.139195	0.889296	0.992875
AUTS2	1316.37	-0.759522	1.18084	-0.643202	0.520093	0.97256
AVEN	681	-0.0997039	0.483543	-0.206194	0.836639	0.992631
AVIL	15.8071	-0.017923	0.890897	-0.020118	0.983949	0.999033
AVL9	2446.95	-0.13591	0.477728	-0.284492	0.776034	0.987312
AVP	0	NA	NA	NA	NA	NA
AVPI1	420.356	-0.617244	0.72688	-0.849169	0.395787	0.968369
AVPR1A	8.58337	-0.431221	1.09844	-0.392577	0.694632	0.985398
AVPR1B	0.569549	-2.25183	3.30984	-0.680344	0.496287	NA
AVPR2	6.14927	0.516539	1.52607	0.338476	0.735004	0.987312
AWAT1	0.0800813	-0.398748	3.35767	-0.118757	0.905468	NA
AWAT2	0.105639	0.803491	3.35767	0.2393	0.810873	NA
AXDND1	6.30378	-0.414239	0.89438	-0.463157	0.643252	0.98114
AXIN1	847.866	-0.172097	0.448758	-0.383497	0.701351	0.986249
AXIN2	260.404	-1.16665	0.911165	-1.28039	0.200408	0.916739
AXL	3496.62	1.30252	1.16364	1.11936	0.262988	0.937732
AZGP1	2.49829	-0.667225	2.10011	-0.31771	0.750705	0.987312
AZGP1P1	0.0841429	-0.398748	3.35767	-0.118757	0.905468	NA
AZI1	490.652	-0.530178	0.42427	-1.24962	0.211437	0.920019
AZI2	1349.42	0.133839	0.350746	0.381583	0.702771	0.986277
AZIN1	10265.6	-0.402932	0.376314	-1.07073	0.284289	0.946345
AZU1	0.0809382	0	3.35767	0	1	NA
B2M	23836.8	0.382062	0.612416	0.623861	0.532719	0.973686
B3GALNT1	1414.44	0.209008	0.551369	0.379071	0.704635	0.986277
B3GALNT2	2492.86	0.107975	0.406268	0.265774	0.790413	0.987653
B3GALT1	127.531	-4.38979	1.19038	-3.68772	0.000226273	0.0544326
B3GALT2	109.246	-4.59624	2.88071	-1.59552	NA	NA
B3GALT4	52.5169	-0.261588	0.930358	-0.281169	0.778581	0.987312
B3GALT5	9.42918	2.35003	1.31568	1.78617	0.0740725	0.790605
B3GALT6	714.304	-0.174355	0.538063	-0.324042	0.745906	0.987312
B3GALTL	817.358	-0.640983	0.625105	-1.0254	0.305174	0.956547
B3GAT1	36.8289	2.02608	3.09333	0.654984	0.512478	0.972
B3GAT2	4.50958	-1.16207	1.17438	-0.989522	0.322408	0.959912
B3GAT3	403.965	-0.799247	0.377419	-2.11766	0.0342035	0.656853
B3GNT1	519.636	-0.308681	0.437686	-0.705258	0.48065	0.969913
B3GNT2	1245.63	-0.187606	0.340029	-0.551734	0.58113	0.97664
B3GNT3	760.147	0.68557	0.876377	0.782278	0.434051	0.968369
B3GNT4	14.0459	-2.36347	1.01024	-2.33951	0.0193091	0.535936
B3GNT5	1079.69	0.800954	0.850863	0.941342	0.34653	0.963829
B3GNT6	0.592817	1.68971	3.15086	0.536268	0.591773	NA
B3GNT7	251.48	1.67299	0.860021	1.94529	0.0517405	0.728328
B3GNT8	12.1129	4.03032	1.98046	2.03504	NA	NA
B3GNT9	188.096	0.215807	1.01273	0.213094	0.831254	0.992631
B3GNTL1	87.8425	-0.528333	0.574578	-0.919516	0.357826	0.964109
B4GALNT1	287.16	-0.787067	0.724189	-1.08683	0.277114	0.945551
B4GALNT2	31.8854	2.63468	1.3683	1.92552	0.0541649	0.739167
B4GALNT3	393.391	0.439231	0.944558	0.465012	0.641923	0.98114
B4GALNT4	295.657	-0.592331	0.585945	-1.0109	0.312065	0.959912
B4GALT1	6613.05	0.354897	0.609616	0.582165	0.560456	0.974602
B4GALT2	1058.63	-0.0699543	0.286781	-0.243929	0.807286	0.989082
B4GALT3	1112.56	-0.0444345	0.368991	-0.120422	0.904149	0.994742
B4GALT4	1468.52	-0.535414	0.435864	-1.2284	0.219298	0.923852
B4GALT5	6202.66	-0.0236839	0.609914	-0.0388315	0.969025	0.998084
B4GALT6	527.467	-0.387778	0.669686	-0.579045	0.562559	0.974602
B4GALT7	360.455	0.0575345	0.404888	0.1421	0.887001	0.992631
B9D1	262.166	0.0312453	0.556243	0.056172	0.955205	0.996262
B9D2	48.7953	0.22038	0.702862	0.313547	0.753865	0.987312
BAALC	92.213	1.06675	1.538	0.693593	NA	NA
BAALCOS	0.0809382	0	3.35767	0	1	NA
BAAT	3.60734	-0.477204	1.13439	-0.420671	0.673995	0.983632
BABAM1	2411.81	-0.280669	0.368601	-0.761444	0.446392	0.968369
BACE1	1086.64	-0.00440594	0.481694	-0.00914676	0.992702	0.999033
BACE1-AS	22.9466	-0.0541261	0.56956	-0.0950314	0.92429	0.995211
BACE2	2196.87	0.726756	0.585081	1.24214	0.214183	0.921428
BACH1	2107.61	1.30372	0.570658	2.28459	0.0223366	0.571788
BACH2	288.717	1.40526	0.756326	1.85801	0.0631678	0.766189
BAD	430.147	-0.781424	0.336272	-2.32379	0.020137	0.542683
BAG1	1885.39	-0.320513	0.422392	-0.758806	0.447969	0.968369
BAG2	1185.31	-0.64236	0.539123	-1.19149	0.233461	0.930502
BAG3	1215.32	-0.0772135	0.409044	-0.188766	0.850276	0.992631
BAG4	1176.66	-0.44272	0.445855	-0.992969	0.320725	0.959912
BAG5	3424.85	-0.251328	0.319187	-0.7874	0.431048	0.968369
BAG6	5749.4	0.180662	0.391477	0.461487	0.644449	0.98114
BAGE2	37.741	-2.34967	1.91014	-1.23011	0.218657	0.923841
BAHCC1	257.695	0.338688	1.55598	0.217668	0.827688	0.992084
BAHD1	792.805	-0.572026	0.394366	-1.4505	0.14692	0.8746
BAI1	69.282	-1.10102	1.63666	-0.672725	NA	NA
BAI2	336.607	-0.960147	0.726784	-1.32109	0.186471	0.908809
BAI3	9.04499	0.209787	1.32834	0.157932	0.874511	0.992631
BAIAP2	1698.49	-0.184477	0.31545	-0.584806	0.558678	0.974602
BAIAP2-AS1	855.926	-0.225278	0.438388	-0.513876	0.607338	0.97664
BAIAP2L1	2755.1	-0.424238	0.338891	-1.25184	0.210627	0.920019
BAIAP2L2	64.9281	1.57299	0.980218	1.60473	0.108553	0.846316
BAIAP3	42.4523	-0.091597	0.57271	-0.159936	0.872931	0.992631
BAK1	950.369	-0.612783	0.51794	-1.18311	0.236764	0.930775
BAMBI	193.76	-0.429743	0.8957	-0.479784	0.631381	0.979404
BANCR	3.44717	-0.0124471	1.68448	-0.00738928	0.994104	0.999033
BANF1	4849.74	-0.153217	0.379226	-0.404026	0.686193	0.984989
BANF2	0	NA	NA	NA	NA	NA
BANK1	214.608	0.660982	1.30977	0.504655	0.613801	0.977276
BANP	259.663	0.50039	0.347511	1.43992	0.149889	0.87735
BAP1	1792.45	0.607277	0.315301	1.92602	0.0541017	0.739167
BARD1	1097.83	-0.112544	0.475073	-0.236898	0.812736	0.989903
BARHL1	0	NA	NA	NA	NA	NA
BARHL2	2.32938	0.265491	2.74188	0.0968281	0.922863	0.995211
BARX1	80.4401	-4.35753	1.32217	-3.29574	0.000981624	0.140149
BARX2	392.164	-0.292563	1.31079	-0.223197	0.823382	0.99173
BASP1	1945.74	1.70844	0.524205	3.2591	0.00111767	0.153339
BASP1P1	1.67088	-0.643408	2.52087	-0.255232	0.798544	NA
BATF	0.240244	-1.30371	3.35644	-0.388421	0.697705	NA
BATF2	23.5829	1.94497	0.814032	2.3893	0.0168805	0.518501
BATF3	11.8601	1.9275	1.38701	1.38968	0.164627	0.891271
BAX	508.954	-0.511273	0.514738	-0.993268	0.32058	0.959912
BAZ1A	3861.08	0.364472	0.492788	0.739611	0.459536	0.968382
BAZ1B	8744.6	0.0245352	0.417806	0.0587239	0.953172	0.996262
BAZ2A	5793.06	-0.191666	0.309015	-0.620249	0.535094	0.973686
BAZ2B	1506.25	0.158095	0.3023	0.522974	0.600993	0.97664
BBC3	43.9148	0.346292	0.46984	0.737043	0.461096	0.968382
BBIP1	482.629	-0.163745	0.39912	-0.410265	0.681612	0.984844
BBOX1	307.698	-3.0303	1.78573	-1.69695	0.0897065	0.826856
BBS1	561.925	0.00496666	0.574909	0.00863903	0.993107	0.999033
BBS10	579.328	0.223103	0.333711	0.668553	0.503781	0.972
BBS12	199.721	0.818189	0.469918	1.74113	0.0816609	0.813894
BBS2	1087.48	-0.127228	0.45651	-0.278698	0.780477	0.987312
BBS4	508.639	-0.525299	0.58416	-0.899239	0.368525	0.96731
BBS5	242.048	-0.115214	0.378687	-0.304247	0.76094	0.987312
BBS7	500.853	0.39717	0.361441	1.09885	0.271833	0.941919
BBS9	346.469	-0.228452	0.470876	-0.485164	0.62756	0.978911
BBX	4785.83	-0.136425	0.322853	-0.42256	0.672616	0.983632
BCAM	7169.97	-1.01914	0.607315	-1.67811	0.0933253	0.829485
BCAN	4.96021	-4.76102	3.21567	-1.48057	NA	NA
BCAP29	2276.47	-0.502432	0.54928	-0.914711	0.360344	0.964194
BCAP31	3948.06	-0.225746	0.325591	-0.693343	0.488094	0.971079
BCAR1	1018.91	0.462948	0.36015	1.28543	0.198642	0.91509
BCAR3	1840.58	0.749912	0.640993	1.16992	0.242033	0.930776
BCAR4	0.180652	-0.879644	3.35767	-0.261981	0.793336	NA
BCAS1	12.6895	0.561314	1.31326	0.427419	0.669074	0.983582
BCAS2	1846.99	-0.323611	0.255886	-1.26467	0.205991	0.919767
BCAS3	374.141	0.599499	0.45505	1.31744	0.187693	0.908809
BCAS4	188.601	-1.18869	0.469398	-2.53236	0.0113297	0.45738
BCAT1	31428.1	-1.40393	0.993841	-1.41263	NA	NA
BCAT2	647.185	-0.138647	0.589821	-0.235066	0.814157	0.990057
BCCIP	4420.04	-0.231216	0.45099	-0.512686	0.608171	0.97664
BCDIN3D	252.35	-0.645397	0.434648	-1.48487	0.137578	0.868496
BCDIN3D-AS1	18.3734	-0.219869	0.731884	-0.300415	0.763861	0.987312
BCHE	136.507	4.67813	1.74865	2.67528	0.00746674	0.38909
BCKDHA	692.379	0.630048	0.566365	1.11244	0.265949	0.940082
BCKDHB	886.12	0.680719	0.573631	1.18669	0.235352	0.930502
BCKDK	722.597	0.121897	0.417166	0.292203	0.770131	0.987312
BCL10	1314.36	0.407927	0.449426	0.907662	0.364057	0.965303
BCL11A	122.815	-0.833816	1.20503	-0.691944	0.488973	0.97146
BCL11B	34.7148	1.30523	1.85363	0.704147	0.481341	0.969913
BCL2	252.556	-1.14006	0.883522	-1.29036	0.196927	0.914634
BCL2A1	33.089	5.04233	3.11028	1.62118	NA	NA
BCL2L1	6521.02	0.327685	0.354376	0.92468	0.355132	0.963829
BCL2L10	7.93542	-0.415113	0.949963	-0.436978	0.662128	0.983582
BCL2L11	1215.61	-0.506488	0.457002	-1.10828	0.26774	0.940636
BCL2L12	386.784	0.0110278	0.450424	0.0244831	0.980467	0.999033
BCL2L13	3152.44	-0.420614	0.641571	-0.6556	0.512081	0.972
BCL2L14	6.13943	-1.18177	1.45265	-0.813527	0.415916	0.968369
BCL2L15	32.339	0.873488	1.14368	0.76375	0.445016	0.968369
BCL2L2	1261.24	-0.240317	0.449528	-0.534598	0.592928	0.97664
BCL2L2-PABPN1	2700.53	-0.331164	0.264151	-1.25369	0.209954	0.920019
BCL3	194.21	0.240587	0.536006	0.448852	0.653539	0.982814
BCL6	515.589	0.177308	0.656416	0.270116	0.787071	0.987312
BCL6B	9.3518	-2.14469	1.35172	-1.58663	0.112596	0.851548
BCL7A	598.469	-1.1092	0.565083	-1.96289	0.0496588	0.728328
BCL7B	1116.67	-0.0457331	0.441249	-0.103644	0.917451	0.995211
BCL7C	716.026	-0.54291	0.38619	-1.40581	0.159781	0.886791
BCL9	1944.71	0.093315	0.558731	0.167012	0.86736	0.992631
BCL9L	3008.08	0.469002	0.408331	1.14858	0.250728	0.932016
BCLAF1	10896.7	-0.429222	0.305005	-1.40727	0.159349	0.886791
BCMO1	22.4722	1.57586	1.22121	1.29041	0.196907	0.914634
BCO2	16.4075	0.298601	0.612709	0.487345	0.626014	0.978538
BCOR	1630.14	-0.535951	0.454408	-1.17945	0.23822	0.930775
BCORL1	631.572	-0.473817	0.418889	-1.13113	0.258002	0.933449
BCORP1	0	NA	NA	NA	NA	NA
BCR	2852.23	-0.583105	0.494968	-1.17807	0.23877	0.930775
BCRP2	19.1669	-0.602475	1.01413	-0.59408	0.552459	0.973783
BCRP3	3.46958	-1.33846	1.5285	-0.875669	0.38121	0.967898
BCS1L	504.24	0.295988	0.40296	0.734535	0.462623	0.968382
BCYRN1	2549.52	-0.854358	0.715003	-1.1949	0.232125	0.930502
BDH1	668.889	-0.466972	0.643652	-0.725505	0.468142	0.968875
BDH2	462.996	-0.598855	0.882929	-0.678259	0.497607	0.972
BDKRB1	34.2159	-3.80776	3.10986	-1.22442	NA	NA
BDKRB2	62.7357	-0.972499	1.69541	-0.573608	0.566233	0.975652
BDNF	896.627	1.16306	0.622166	1.86937	0.0615714	0.764321
BDNF-AS	45.9462	-0.27519	0.817165	-0.336762	0.736296	0.987312
BDP1	2830.51	0.236471	0.337635	0.700375	0.483693	0.970315
BEAN1	44.9292	-1.8861	1.5039	-1.25413	NA	NA
BECN1	1814.54	0.51283	0.407969	1.25703	0.208742	0.919959
BEGAIN	33.4512	-0.918891	1.40769	-0.652766	0.513907	0.972
BEND2	0.0794706	0.803491	3.35767	0.2393	0.810873	NA
BEND3	526.961	-0.805376	0.420717	-1.91429	0.0555827	0.743969
BEND3P3	1.6463	0.386908	1.35654	0.285216	0.775479	NA
BEND4	50.0079	1.02218	1.47382	0.693561	0.487958	0.971079
BEND5	14.5653	0.365863	1.75358	0.208637	0.834732	0.992631
BEND6	229.683	-0.0923885	0.793869	-0.116377	0.907353	0.995052
BEND7	796.151	-0.354203	0.651945	-0.543303	0.586921	0.97664
BEST1	12.8288	-0.523259	1.32371	-0.395297	0.692624	0.985398
BEST2	0.927654	-0.38027	3.23522	-0.117541	0.906431	NA
BEST3	3.58211	1.60179	1.80757	0.886157	0.375533	0.967898
BEST4	5.02873	0.38753	1.47996	0.261852	0.793436	0.988132
BET1	1412.54	0.193535	0.658006	0.294123	0.768664	0.987312
BET1L	1016.87	0.284859	0.379183	0.751244	0.452506	0.968369
BEX1	206.526	-2.03275	1.15064	-1.76663	0.0772897	0.801704
BEX2	714.861	-1.04822	0.73672	-1.42282	0.15479	0.88135
BEX4	1083.4	-1.191	1.021	-1.1665	0.243411	0.930776
BEX5	123.831	-0.698149	0.800242	-0.872423	0.382977	0.968111
BFAR	2262.71	0.104159	0.40412	0.257743	0.796605	0.988132
BFSP1	57.7837	0.407387	0.545813	0.746386	0.455435	0.968369
BFSP2	0.886965	-3.10078	3.28456	-0.944048	0.345145	NA
BFSP2-AS1	0	NA	NA	NA	NA	NA
BGLAP	0	NA	NA	NA	NA	NA
BGN	659.045	-1.09323	2.41241	-0.453171	NA	NA
BHLHA15	7.76544	-0.491644	1.03825	-0.473532	0.635834	0.980801
BHLHA9	0	NA	NA	NA	NA	NA
BHLHB9	316.03	-0.539006	0.737979	-0.730381	0.465157	0.968787
BHLHE22	0	NA	NA	NA	NA	NA
BHLHE23	0	NA	NA	NA	NA	NA
BHLHE40	3282.35	-0.014883	0.723675	-0.0205659	0.983592	0.999033
BHLHE40-AS1	6.77282	0.628622	1.11413	0.564227	0.5726	0.97664
BHLHE41	2275.01	-0.680641	1.28303	-0.530494	0.595769	0.97664
BHMT	3.17443	-1.94211	2.36339	-0.821749	0.41122	0.968369
BHMT2	244.454	-7.35159	3.12048	-2.35591	NA	NA
BICC1	2149.36	0.307	0.882773	0.347768	0.728014	0.987218
BICD1	1052.89	0.38014	0.525593	0.72326	0.46952	0.969419
BICD2	1323.99	0.338366	0.296469	1.14132	0.253736	0.932016
BID	2396.59	-0.296558	0.672582	-0.440925	0.659267	0.983582
BIK	186.655	1.27307	0.783859	1.62411	0.104353	0.842412
BIN1	1724.41	-0.0367605	0.707099	-0.0519878	0.958538	0.996262
BIN2	1.51291	2.79506	2.10248	1.32941	0.183711	NA
BIN3	273.572	-0.45817	0.440751	-1.03952	0.298562	0.954201
BIN3-IT1	0.98785	-0.61951	1.80997	-0.342276	0.732143	NA
BIRC2	3155.52	0.0741465	0.616887	0.120195	0.904329	0.994742
BIRC3	1704.44	1.55045	1.00817	1.53788	0.124077	0.86489
BIRC5	4882.07	-0.500072	0.290474	-1.72157	0.0851476	0.817926
BIRC6	5872.71	0.383189	0.262926	1.4574	0.145005	0.874044
BIRC7	0.515338	1.56811	3.34856	0.468295	0.639574	NA
BIRC8	0	NA	NA	NA	NA	NA
BIVM	509.799	-0.477708	0.739656	-0.645851	0.518376	0.972324
BIVM-ERCC5	723.225	-0.0418122	0.586826	-0.0712514	0.943198	0.995474
BLACAT1	332.832	-0.000106568	0.940534	-0.000113306	0.99991	1
BLACE	0	NA	NA	NA	NA	NA
BLCAP	1735.91	-0.0882421	0.402097	-0.219455	0.826296	0.99202
BLID	0.374368	0.665655	3.3457	0.198958	0.842295	NA
BLK	0.40806	2.63871	3.27361	0.806057	0.42021	NA
BLM	1236.03	-0.0866598	0.387157	-0.223836	0.822885	0.99173
BLMH	1383.98	-0.41235	0.49218	-0.837803	0.402141	0.968369
BLNK	48.0151	-1.93762	1.48167	-1.30773	0.190966	0.90907
BLOC1S1	698.886	0.0454319	0.409792	0.110866	0.911723	0.995052
BLOC1S1-RDH5	11.1313	0.502053	1.08181	0.464086	0.642586	0.98114
BLOC1S2	1410.38	-0.663292	0.302735	-2.191	0.0284521	0.624976
BLOC1S3	233.372	-0.107556	0.387706	-0.277416	0.781461	0.987312
BLOC1S4	266.556	-0.0602775	0.431345	-0.139743	0.888863	0.992847
BLOC1S5	516.591	0.993236	0.811299	1.22425	0.220856	0.924252
BLOC1S5-TXNDC5	970.012	-0.390085	0.5683	-0.686407	0.492456	0.972
BLOC1S6	2209.78	0.0529979	0.520943	0.101734	0.918967	0.995211
BLVRA	1152.5	-0.0376069	0.538377	-0.0698524	0.944311	0.995474
BLVRB	380.859	0.61443	0.629861	0.975501	0.329312	0.960275
BLZF1	1135.53	0.198052	0.317188	0.6244	0.532365	0.973686
BMF	452.176	0.874821	0.939069	0.931583	0.351552	0.963829
BMI1	1436.9	-0.250717	0.441186	-0.568281	0.569844	0.97664
BMP1	832.628	-0.13419	0.58878	-0.227912	0.819715	0.991221
BMP10	0.158941	1.43579	3.35386	0.428101	0.668577	NA
BMP15	0	NA	NA	NA	NA	NA
BMP2	70.5764	2.26884	1.39682	1.62429	0.104314	0.842412
BMP2K	1643.08	-0.531954	0.316809	-1.6791	0.0931326	0.829485
BMP3	20.8429	-1.50489	1.50114	-1.0025	0.316104	0.959912
BMP4	384.551	-0.987255	1.21457	-0.812843	0.416308	0.968369
BMP5	27.7217	-8.06765	3.25374	-2.4795	0.0131567	0.48641
BMP6	431.763	1.78232	0.940103	1.89587	NA	NA
BMP7	5018.37	-3.91386	1.44378	-2.71084	0.00671126	0.373899
BMP8A	35.5919	-1.05253	1.24375	-0.84625	0.397413	0.968369
BMP8B	111.884	-0.281429	0.878712	-0.320275	0.74876	0.987312
BMPER	168.051	0.143212	1.37106	0.104454	0.916809	0.995211
BMPR1A	2726.14	-0.631403	0.404489	-1.56099	0.118526	0.858327
BMPR1B	595.72	-0.375807	1.29929	-0.289241	0.772397	0.987312
BMPR2	3595.15	0.239163	0.283173	0.844582	0.398344	0.968369
BMS1	5456.41	-0.71871	0.352048	-2.04151	0.0411998	0.689171
BMS1P17	0	NA	NA	NA	NA	NA
BMS1P18	0	NA	NA	NA	NA	NA
BMS1P2	35.8098	-0.462174	0.604375	-0.764714	0.444442	0.968369
BMS1P20	740.616	-0.552131	0.494273	-1.11706	0.26397	0.938455
BMS1P4	69.5444	0.0972911	0.573174	0.169741	0.865214	0.992631
BMS1P5	125.809	-0.445169	0.509418	-0.873877	0.382185	0.967919
BMS1P6	118.177	-0.663914	0.39866	-1.66537	0.0958398	0.834429
BMX	2.9003	-0.772352	1.84538	-0.418532	0.675559	0.983632
BNC1	181.601	3.71497	1.48974	2.49371	0.0126417	0.477422
BNC2	1233.27	-0.154647	1.01252	-0.152734	0.878608	0.992631
BNIP1	461.013	-0.39569	0.455021	-0.869608	0.384515	0.968369
BNIP2	3174.37	-0.113179	0.421388	-0.268587	0.788247	0.987312
BNIP3	1825.53	-0.137809	0.479993	-0.287106	0.774031	0.987312
BNIP3L	2471.76	-0.400561	0.739835	-0.541419	0.588219	0.97664
BNIPL	11.2318	-1.82701	1.07358	-1.70179	0.0887949	0.824353
BOC	1108.31	-1.75325	1.23622	-1.41824	0.156121	0.883865
BOD1	2502.44	-0.288345	0.533728	-0.540247	0.589027	0.97664
BOD1L1	4237.2	0.327411	0.371653	0.880961	0.378339	0.967898
BOD1L2	0	NA	NA	NA	NA	NA
BOK	552.651	-0.580128	0.904589	-0.641316	0.521317	0.972945
BOK-AS1	1.66828	-0.0858327	1.73046	-0.0496012	0.96044	NA
BOLA1	171.72	0.38499	0.537119	0.716768	0.473517	0.969419
BOLA2	311.666	-0.0301878	1.6714	-0.0180613	0.98559	0.999033
BOLA2B	308.912	0.282747	1.04762	0.269894	0.787242	0.987312
BOLA3	858.923	-0.515806	0.331735	-1.55487	0.119976	0.859745
BOLA3-AS1	170.495	-0.63838	0.593203	-1.07616	0.281856	0.945551
BOLL	1.40674	-2.93984	2.82555	-1.04045	0.298132	NA
BOP1	1656.64	0.435853	0.398772	1.09299	0.274399	0.944316
BORA	975.516	0.47706	0.481549	0.990678	0.321843	0.959912
BPESC1	0	NA	NA	NA	NA	NA
BPGM	991.265	0.688426	0.608218	1.13187	0.257687	0.933211
BPHL	390.828	-0.154225	0.534713	-0.288426	0.773021	0.987312
BPI	0.0911422	0.803491	3.35767	0.2393	0.810873	NA
BPIFA1	0	NA	NA	NA	NA	NA
BPIFA2	4.58684	-2.85782	2.36357	-1.20911	NA	NA
BPIFA3	0	NA	NA	NA	NA	NA
BPIFA4P	0	NA	NA	NA	NA	NA
BPIFB1	0.650126	1.70548	3.15416	0.540709	0.588708	NA
BPIFB2	0.326174	0.322602	3.35767	0.0960792	0.923458	NA
BPIFB3	0	NA	NA	NA	NA	NA
BPIFB4	0.161019	-0.398743	3.35767	-0.118756	0.905469	NA
BPIFB6	0	NA	NA	NA	NA	NA
BPIFC	0.746204	1.37938	3.25769	0.423421	0.671988	NA
BPNT1	1305.79	-0.193853	0.462484	-0.419155	0.675103	0.983632
BPTF	4930.6	0.250011	0.406412	0.615165	0.538446	0.973686
BRAF	1793.17	-0.310979	0.390091	-0.797196	0.425337	0.968369
BRAP	1191.91	0.319548	0.359636	0.888532	0.374254	0.967898
BRAT1	273.754	0.630568	0.31458	2.00448	0.045019	0.709033
BRCA1	2484.9	0.672323	0.486007	1.38336	0.166554	0.891996
BRCA2	1624.62	-0.274202	0.808953	-0.338959	0.734641	0.987312
BRCC3	1915.09	-0.12478	0.457754	-0.272593	0.785166	0.987312
BRD1	1109.87	0.0346523	0.411629	0.0841834	0.932911	0.995474
BRD2	6279.11	0.161936	0.273889	0.591249	0.554353	0.973783
BRD3	1383.47	0.406851	0.356709	1.14057	0.254051	0.932016
BRD4	3218.78	-0.448804	0.374256	-1.19919	0.230454	0.930427
BRD7	3940.91	-0.122375	0.4382	-0.279269	0.780039	0.987312
BRD7P3	0.0809382	0	3.35767	0	1	NA
BRD8	2378.55	0.324134	0.337986	0.959015	0.337551	0.963829
BRD9	1224.88	0.213608	0.680081	0.314091	0.753452	0.987312
BRDT	0.541935	-1.37383	3.28425	-0.418309	0.675721	NA
BRE	1036.62	0.492222	0.450763	1.09198	0.274844	0.944316
BRE-AS1	7.0615	0.265081	0.948317	0.279528	0.77984	0.987312
BREA2	3.54841	-1.00829	1.17885	-0.85532	0.392374	0.968369
BRF1	596.711	-0.519813	0.378659	-1.37277	0.169824	0.896924
BRF2	325.641	-0.282568	0.338098	-0.835757	0.403292	0.968369
BRI3	1203.43	-0.139395	0.434632	-0.32072	0.748423	0.987312
BRI3BP	440.566	-0.0919635	0.489223	-0.187979	0.850893	0.992631
BRICD5	23.2786	0.31138	0.820742	0.379389	0.704399	0.986277
BRINP1	142.845	1.14241	1.18607	0.963193	0.335451	0.963509
BRINP2	4.50146	-1.93883	2.46582	-0.786281	NA	NA
BRINP3	0.35735	-1.78809	3.33123	-0.536767	0.591429	NA
BRIP1	1370.37	0.345694	0.438618	0.788142	0.430613	0.968369
BRIX1	3347.32	0.0187957	0.413475	0.0454579	0.963742	0.997541
BRK1	3942.99	-0.432286	0.374576	-1.15407	0.248472	0.930776
BRMS1	1112.54	-0.080291	0.296505	-0.270791	0.786552	0.987312
BRMS1L	682.138	-0.512084	0.355508	-1.44043	0.149747	0.87735
BROX	3085.85	0.0798048	0.519609	0.153586	0.877936	0.992631
BRPF1	909.461	-0.253807	0.362365	-0.700417	0.483667	0.970315
BRPF3	2119.64	0.0816186	0.440469	0.185299	0.852994	0.992631
BRS3	0.175285	0.322594	3.35767	0.0960768	0.92346	NA
BRSK1	145.311	-1.44749	0.852506	-1.69793	0.0895209	0.826856
BRSK2	50.2064	-1.49436	1.00904	-1.48097	0.138614	0.868496
BRWD1	2062.39	0.0342016	0.404333	0.0845876	0.932589	0.995474
BRWD1-AS1	0.402155	-0.730046	3.35042	-0.217897	0.827509	NA
BRWD1-IT2	0	NA	NA	NA	NA	NA
BRWD3	1229.24	-0.0385108	0.438843	-0.0877553	0.930071	0.995474
BSCL2	234.326	-1.04575	0.941879	-1.11028	0.266877	0.940636
BSDC1	1539.14	0.16758	0.316075	0.530191	0.595979	0.97664
BSG	7002.12	0.0976855	0.268213	0.364208	0.715703	0.987159
BSN	34.664	-0.027087	0.797466	-0.0339663	0.972904	0.998251
BSN-AS2	2.97519	0.365884	1.43403	0.255144	0.798612	0.988132
BSND	1.9497	-3.56391	2.17345	-1.63975	0.101057	0.839876
BSPH1	0	NA	NA	NA	NA	NA
BSPRY	473.656	-0.152474	0.829147	-0.183893	0.854098	0.992631
BST1	83.1676	2.78668	1.33763	2.08329	0.0372245	0.673223
BST2	3956.3	-0.289742	1.48758	-0.194775	0.845569	0.992631
BSX	0	NA	NA	NA	NA	NA
BTAF1	2708.09	-0.242687	0.289092	-0.839479	0.4012	0.968369
BTBD1	4045.56	-0.382463	0.313888	-1.21847	0.223045	0.92566
BTBD10	1351.92	0.59538	0.35513	1.67651	0.093638	0.829485
BTBD11	279.842	-0.672877	1.39924	-0.480888	0.630596	0.979404
[truncated: 27,745 more rows]

## Sheet: 4C
	num_pairs_sig_regulated	num_pairs_sig_up_regulated	num_pairs_sig_down_regulated	OVCAR3A_vs_OVCAR3_padj	OVCAR3A_vs_OVCAR3_l2fc	OVCAR3B_vs_OVCAR3_padj	OVCAR3B_vs_OVCAR3_l2fc	OVCAR4A_vs_OVCAR4_padj	OVCAR4A_vs_OVCAR4_l2fc	OVCAR4B_vs_OVCAR4_padj	OVCAR4B_vs_OVCAR4_l2fc	PEA2_vs_PEA1_padj	PEA2_vs_PEA1_l2fc	PEO6_vs_PEO1_padj	PEO6_vs_PEO1_l2fc	PEO4_vs_PEO1_padj	PEO4_vs_PEO1_l2fc
AARD	7	4	3	0.00277201	0.543172	0.000697041	2.0779	0.00605035	-1.94463	0.00680211	-1.99602	0.00717991	-3.65689	8.15335e-12	1.80433	7.05054e-10	1.33389
ANXA1	7	3	4	0.0140836	-0.445616	3.50576e-15	-2.56789	0.00708644	-0.879437	2.47034e-19	-2.55504	0.000912016	1.09114	0.000578122	1.16921	0.00162549	0.947441
ARMCX2	7	2	5	3.82012e-16	-1.06308	9.03879e-06	-1.50421	3.53925e-29	-3.19314	4.08185e-36	-3.4225	3.26691e-09	1.71306	4.30096e-05	1.04766	2.00191e-78	-4.07215
ASRGL1	7	4	3	1.74132e-40	-2.38976	2.38104e-13	-2.30841	1.04535e-17	2.38869	3.57269e-39	3.1835	1.98512e-61	-4.53802	0.00964085	1.00234	0.0300729	0.575188
ASS1	7	3	4	2.50213e-32	-1.57425	7.27931e-12	-2.11747	0.0162541	-0.843231	4.08391e-18	-2.12554	4.08497e-42	2.48365	4.11139e-09	1.38831	1.35003e-09	1.00401
BDNF	7	3	4	5.89518e-15	1.70943	5.00943e-12	2.55004	0.0009824	-1.62984	2.87707e-11	-4.79018	1.73834e-09	1.57474	2.60478e-37	-3.23082	7.70118e-20	-1.7153
BIN1	7	5	2	5.39966e-11	1.31174	3.14719e-06	1.48146	0.000403113	1.07565	9.98604e-06	1.52481	0.00017368	0.939127	2.61465e-05	-1.03403	0.013017	-0.466657
C1orf116	7	7	0	6.13164e-117	3.31562	4.16216e-09	2.25323	2.29322e-12	2.49602	2.08998e-05	1.80964	1.49949e-13	2.97846	0.0481623	0.563206	0.000211024	0.885341
C1QL1	7	4	3	6.97664e-20	3.05821	1.93845e-05	2.72454	0.0307527	-1.41467	0.0180069	-1.31425	5.0854e-28	-6.1558	0.0226326	0.979368	1.29164e-07	2.00918
C3	7	4	3	3.18141e-15	-4.00856	1.37965e-08	2.16437	1.31983e-09	2.48124	1.05847e-39	3.3664	2.61018e-32	3.62365	0.00285895	-0.949534	4.28324e-10	-1.37191
CD44	7	5	2	3.13877e-20	2.31628	1.24712e-29	4.03235	2.43909e-22	4.13427	2.12242e-16	3.51065	6.94186e-22	1.68001	1.02409e-114	-6.33579	2.66216e-110	-2.95909
CDHR1	7	4	3	1.78874e-15	-4.39831	2.41547e-07	-3.20547	6.26496e-07	5.78717	8.50281e-09	6.19164	0.00532373	-0.883574	2.23255e-11	4.5548	2.26999e-35	6.34337
CENPV	7	3	4	2.66531e-10	-1.57919	0.0294444	-0.988178	0.0491716	1.05124	1.08344e-05	1.78008	3.91156e-38	3.43192	3.86533e-06	-1.72949	7.75511e-06	-1.1473
CLSTN2	7	1	6	6.99866e-23	-2.76389	0.0189466	1.53177	0.00213281	-1.37281	6.5878e-19	-4.48125	3.67533e-09	-5.75186	4.2384e-05	-2.04538	7.13707e-05	-1.04021
COL23A1	7	4	3	1.26295e-74	2.9989	1.40658e-08	2.20888	0.0018905	-1.59151	6.42071e-06	-1.99964	1.81168e-12	-7.97861	4.16549e-26	5.4063	7.96756e-15	4.00734
COL5A2	7	5	2	0.000527511	0.719132	1.77082e-35	-3.64972	0.000888733	1.8105	0.00788418	1.59433	0.000949046	-0.98071	0.000401087	1.99821	0.00412911	1.66771
COL6A1	7	6	1	9.27834e-25	1.50298	0.0444973	1.07563	1.63783e-05	2.26146	9.96571e-11	2.97817	2.20301e-32	-2.67793	0.00940107	0.913914	6.98347e-12	1.24339
COL6A2	7	6	1	5.01946e-13	1.25219	0.00248586	1.20255	0.00471533	1.5165	1.95057e-18	3.32443	7.25086e-52	-3.78296	3.13293e-22	7.32105	1.11966e-31	8.17419
CPM	7	2	5	1.17254e-158	-4.25884	1.91643e-22	-3.43578	9.49188e-13	1.95203	4.91427e-31	3.37566	6.0573e-38	-5.18624	5.43292e-19	-2.94992	2.45302e-31	-3.45085
DAPK1	7	3	4	0.000515279	-0.677468	5.00583e-07	-2.03608	0.000301687	1.89707	2.95029e-06	2.17623	1.45574e-23	-3.09481	0.0356719	0.664952	4.03207e-09	-1.25068
DAPP1	7	3	4	2.31524e-09	-0.998302	0.000139491	-1.54611	0.00261139	1.38488	0.0463848	0.906109	1.19422e-29	12.1661	0.000699275	-1.28352	0.00528442	-0.73196
DCDC2	7	4	3	2.70187e-71	-2.10295	1.58021e-13	-2.25605	0.011242	0.882604	0.00126542	0.891389	1.05221e-16	-1.74016	0.000328468	0.964398	1.90742e-07	0.844081
DNM3	7	6	1	2.10504e-24	1.894	9.2765e-17	2.52804	0.0214733	0.88604	0.0131564	0.84113	5.7969e-27	-3.67273	4.3904e-53	3.60841	5.48833e-111	3.87913
EDN1	7	5	2	6.37133e-07	-1.63565	2.86501e-10	-3.9625	5.29655e-70	3.80752	1.06398e-08	2.27938	1.6271e-15	1.8935	2.788e-06	1.86116	9.35023e-05	1.41753
EDN2	7	5	2	0.0200024	1.43734	0.00905448	-1.52986	6.75782e-64	3.82501	0.00423426	1.40456	1.88839e-37	-6.47447	0.00303537	2.42144	0.0125286	1.81864
FAM167A	7	5	2	0.0394837	0.860163	0.00402631	1.85665	0.00441513	3.74609	0.000563087	4.19321	1.30018e-74	5.54621	3.0345e-17	-3.96418	9.39269e-12	-3.46451
FILIP1L	7	4	3	7.26916e-06	-1.63395	0.00209221	1.64641	1.73471e-08	2.79259	2.47492e-08	2.25694	3.53261e-20	2.77524	1.58585e-32	-4.73345	2.7137e-43	-3.46397
FLRT2	7	4	3	7.99716e-12	1.93802	0.0113215	1.52595	8.80973e-05	-1.70026	3.27538e-12	-9.31376	4.86332e-09	-6.96168	0.00544289	3.11988	0.00363985	2.96255
FZD7	7	2	5	4.41023e-13	-1.14411	5.33751e-12	-2.14065	2.99831e-05	1.14147	1.90959e-06	1.22896	3.99808e-20	-1.87186	2.37567e-29	-3.37295	2.06267e-15	-1.51363
GNG2	7	2	5	1.20777e-07	-1.22561	0.000469536	-1.42854	0.0016563	4.21047	1.33819e-07	5.33987	3.79207e-19	-4.10945	2.72891e-05	-1.71593	3.10819e-08	-1.85653
GPR160	7	4	3	8.45516e-24	1.74747	8.23939e-07	1.87212	2.91901e-16	2.29902	1.12192e-12	2.07996	0.00242869	-1.0769	8.84109e-47	-3.0688	4.95586e-18	-1.83574
GPR161	7	2	5	1.79914e-10	-1.01338	0.0243954	-1.19613	0.0042124	0.911001	0.00076954	0.862172	6.25463e-10	-2.27192	0.00171425	-1.04012	0.0024295	-0.738613
GPR87	7	3	4	7.50508e-05	0.797871	0.0103269	-1.21544	8.85673e-13	2.21778	1.11081e-15	-3.45158	7.93259e-26	13.0231	1.10424e-44	-4.41814	6.34217e-31	-2.66277
GPRC5A	7	4	3	2.25896e-66	2.29014	1.69135e-05	1.96431	7.08581e-06	1.82229	0.00085911	-1.20398	1.14545e-98	6.03743	4.37828e-26	-3.27498	5.17033e-47	-2.53168
HECTD2	7	4	3	9.15385e-10	-1.14271	0.03918	-0.848681	0.0238995	0.939632	0.00868159	0.952049	7.55313e-13	-2.02695	7.11888e-13	1.94014	0.00033598	0.990473
HIVEP3	7	4	3	1.61179e-05	1.64469	0.0201834	1.6359	3.78078e-05	2.26613	1.11311e-09	2.78946	4.97541e-06	-1.2881	4.66249e-13	-2.42591	1.66288e-37	-3.0462
HLA-B	7	6	1	2.32599e-14	1.36566	2.00871e-09	1.84476	0.00315702	1.17639	1.73528e-14	2.34456	2.02575e-17	-2.17069	6.25737e-13	1.47976	4.8216e-16	1.24515
IDS	7	5	2	4.61221e-09	0.73206	0.0487466	0.971343	1.7222e-08	1.81933	1.49138e-08	1.52135	2.73491e-09	1.74556	0.0256727	-0.584011	0.00346377	-0.666872
IL8	7	4	3	3.95052e-11	-2.54742	0.0268027	1.06362	2.14837e-13	3.56145	0.0002042	1.49146	3.15162e-273	12.2749	4.35021e-07	-2.31811	2.97347e-32	-3.14134
ITGB2	7	7	0	6.05924e-09	2.83832	9.30748e-22	4.69721	1.84025e-14	2.97962	4.7476e-06	1.93295	6.59993e-06	1.51834	0.00114024	0.943264	6.11673e-07	0.840984
KCNMA1	7	4	3	0.00101123	1.84481	0.022484	2.36103	0.00154787	4.39892	0.00285543	3.49387	2.46986e-64	-5.86504	6.13441e-06	-1.25242	2.69714e-05	-0.74283
KCNQ5	7	2	5	2.26263e-58	-4.20388	1.16231e-11	-2.57834	0.01341	-6.9964	3.00388e-13	-9.78102	4.27722e-26	-2.98325	0.000971489	0.979127	0.000110035	0.871927
KIAA1244	7	5	2	2.38229e-31	2.24404	0.0147659	0.964492	1.08352e-15	2.14894	0.0210709	0.730181	2.03843e-31	3.71458	2.75353e-20	-2.0642	2.25328e-12	-1.28798
KIAA1462	7	5	2	0.016018	1.1498	0.000754609	2.10715	0.000110865	1.77108	1.4247e-08	2.4018	0.00796663	0.975658	3.73889e-07	-1.79247	2.68591e-07	-1.62267
KLHL13	7	5	2	4.10325e-33	1.78055	6.00988e-05	1.94924	0.00334929	1.61211	0.00502573	1.33445	1.77373e-16	2.39091	0.0281922	-0.782448	2.05037e-05	-0.869348
KLK6	7	3	4	2.09919e-33	-2.11484	0.00193927	-1.25431	1.33048e-22	3.66113	4.78054e-08	2.02518	3.2636e-10	8.51692	0.00528124	-0.723825	3.44891e-07	-1.1484
L1CAM	7	5	2	3.2304e-22	1.61583	3.62797e-15	2.43573	0.00206014	0.998301	0.011032	0.726756	1.18161e-26	3.23575	5.27755e-35	-4.90946	6.50443e-109	-4.99297
LAMA3	7	3	4	2.42588e-66	2.09006	4.59882e-09	2.60521	2.49468e-06	-1.61189	1.26075e-19	-2.7124	1.3464e-27	3.8469	1.73549e-10	-2.62553	7.83126e-10	-1.46272
LINC00960	7	0	7	1.18728e-07	-2.0734	4.7019e-05	-2.52769	0.0171154	-3.67536	4.07875e-05	-3.51552	0.000482298	-6.83253	1.3027e-09	-1.95578	0.00128873	-0.811929
LOC642934	7	4	3	7.05018e-43	-3.18353	1.02358e-10	-3.21375	2.94875e-45	3.44006	7.77364e-52	3.77141	5.09413e-07	-1.74118	0.00299342	5.32179	6.4991e-09	7.74864
LPCAT1	7	5	2	2.27646e-21	1.09317	7.30531e-06	1.66035	5.32667e-08	1.18096	0.0339942	0.587026	1.01729e-09	1.55317	2.42229e-07	-1.18059	6.74966e-05	-0.696079
LRP4	7	4	3	8.60418e-11	1.3819	0.00805935	1.7254	0.000575328	1.85213	3.31306e-11	2.83352	9.69028e-24	-3.79679	1.93984e-30	-4.15603	0.000845554	-0.910515
MARCKS	7	4	3	6.04848e-11	0.962534	0.00752263	0.939835	0.00136546	0.816672	0.00655799	0.709078	0.000296938	-1.00841	5.58272e-15	-8.24487	3.70092e-58	-3.29937
MPP1	7	4	3	2.12134e-05	1.85646	0.000117093	2.16872	5.63914e-05	1.75399	8.76921e-19	2.88105	1.85419e-32	-3.65408	0.0122868	-0.830903	0.0475052	-0.568281
MPV17L	7	1	6	0.00179307	-5.73842	0.0487508	-5.32912	0.0144118	-0.919344	1.39859e-05	-1.38605	1.39544e-15	2.92713	3.5152e-21	-2.14786	3.96045e-32	-2.00867
MX1	7	6	1	0.0025069	0.821593	0.00940005	1.44602	1.28845e-08	3.34672	0.0480344	1.40589	3.04141e-06	-1.91441	5.84623e-100	5.87701	0	6.63265
MX2	7	3	4	0.000205363	-1.35193	6.1114e-10	-4.08815	1.121e-09	-5.73732	5.5735e-11	-9.06723	2.92802e-24	3.82196	5.62054e-07	2.68133	1.16467e-08	2.52384
MYL9	7	2	5	3.44484e-99	-5.31051	0.000102176	-2.29741	9.0074e-44	-3.53703	8.29788e-33	-15.104	2.98114e-53	-4.15335	6.06959e-91	5.27753	2.18798e-17	2.13054
NHSL2	7	4	3	3.32299e-10	2.49591	0.0400446	2.09929	0.00104344	3.41686	0.0258669	2.55173	5.02522e-13	-7.63237	2.07105e-24	-4.31053	1.18121e-20	-7.58548
NOX4	7	1	6	9.5441e-22	-3.59005	1.82653e-08	-3.18241	2.16977e-07	-2.21246	2.35857e-11	-3.31564	2.76283e-09	-7.04967	0.0165309	0.813031	1.72617e-09	-1.97553
NPAS3	7	1	6	5.21897e-228	-5.74468	1.18316e-41	-6.62867	2.59473e-11	-3.16704	2.05682e-22	-12.5376	0.00656726	3.68749	0.000864681	-1.97362	1.17377e-21	-6.11701
NPTXR	7	3	4	7.28176e-13	-1.39312	0.0032376	1.22145	0.0164327	0.939731	0.000310332	1.26827	0.0127352	-1.20356	8.52576e-07	-2.2095	1.90301e-24	-3.38479
NR2F1	7	0	7	0.000188364	-1.26484	1.92413e-06	-2.46865	0.00477348	-1.74911	1.01164e-11	-9.34325	0.0282969	-3.46666	2.23261e-05	-1.20167	2.10964e-65	-3.93597
NREP	7	0	7	6.83809e-09	-0.83017	0.00591887	-1.18343	7.1237e-40	-3.26334	1.69833e-94	-5.83604	4.45725e-08	-1.56583	8.12761e-16	-2.00688	0.000799928	-0.615674
OAS3	7	5	2	2.10106e-21	-2.7774	7.96894e-05	1.53334	3.0908e-10	5.44358	1.56639e-06	4.12087	1.69166e-16	-2.57134	2.06189e-11	2.10684	4.34437e-45	3.54008
OPLAH	7	3	4	1.75738e-05	-6.29937	0.0453418	-2.30632	0.000214943	-1.51071	0.0069441	-0.961763	1.97268e-31	8.37551	1.29764e-16	2.41864	3.23805e-08	1.04684
OTUD1	7	3	4	9.00645e-17	-1.93534	5.91822e-15	-2.68987	2.56299e-11	1.99566	6.3066e-11	2.13571	6.53596e-20	2.55456	2.11883e-12	-1.60432	5.8478e-06	-0.694521
PHYHIPL	7	4	3	1.62396e-21	-3.00991	1.27257e-10	-3.60314	3.74388e-11	2.14345	0.000114221	1.36872	1.4022e-05	-6.41071	2.58106e-29	6.23806	1.5924e-07	3.48919
PLCD3	7	4	3	3.04909e-32	1.32823	0.000318477	1.30689	0.0451486	-0.777176	0.00089777	-1.13832	1.9547e-09	-1.44138	3.23997e-05	1.09855	2.02256e-11	0.949974
POPDC3	7	2	5	8.63215e-18	1.35228	6.30422e-19	-3.6314	8.97457e-08	-1.92109	1.53425e-35	-4.60885	0.0289133	0.651736	5.57115e-72	-4.90453	9.73768e-05	-0.931763
PRSS2	7	1	6	2.35615e-24	-2.37677	0.0316251	-1.36717	0.00636515	-1.7764	1.73303e-08	-5.30073	4.57412e-07	7.38884	0.00157274	-3.59188	1.46551e-05	-6.61269
PTPRM	7	4	3	0.00138635	0.539504	6.03959e-06	1.84287	1.32793e-37	5.35255	8.14677e-45	6.17126	4.67959e-08	-1.62099	2.04391e-08	-2.16774	5.55334e-14	-1.67381
PYGL	7	2	5	1.07462e-05	-1.21079	0.00605303	1.0853	3.13315e-18	-1.65209	7.82018e-10	-1.23048	0.000904448	0.640191	1.21636e-06	-1.12205	8.06493e-09	-0.875645
RARRES2	7	6	1	1.2726e-07	1.54279	1.05819e-06	2.3243	0.0202203	1.05455	0.00256307	1.17166	1.01649e-49	-5.07512	3.93204e-19	2.64546	0.00683993	0.821718
RYR1	7	3	4	1.10429e-35	-2.45457	1.33429e-05	-1.84923	1.20458e-12	-2.35118	1.38996e-20	-3.2101	3.3525e-06	3.56374	0.000157246	3.51036	0.0086598	2.6925
SFRP1	7	4	3	0.0181913	0.515039	0.0222658	1.24989	4.172e-05	1.83262	2.86854e-54	5.30734	1.82462e-18	-4.9099	2.15236e-52	-4.33028	2.97041e-49	-2.3298
SHISA9	7	4	3	1.87796e-08	0.855664	2.35069e-08	1.82499	0.0498411	0.66201	6.32683e-05	1.11517	1.76738e-09	-1.62999	3.32866e-10	-1.72886	2.21622e-12	-1.4286
SIX1	7	5	2	5.93802e-23	1.79722	9.19838e-12	2.03958	0.00131514	1.40918	1.42705e-05	1.85508	1.21841e-51	-4.67566	3.45233e-07	-1.58257	3.49842e-16	1.77472
SLC6A6	7	5	2	3.77167e-33	2.17417	2.61569e-05	1.66598	9.96013e-06	1.09666	4.23091e-07	1.28513	1.224e-05	-1.23045	0.00242685	-0.774305	1.06864e-08	0.998655
SLCO3A1	7	4	3	1.18117e-21	1.12604	0.00336355	1.30178	0.0107865	-1.24099	0.0105037	-1.04984	0.0137669	-0.641963	5.88108e-10	1.35389	6.88884e-06	0.621565
SOWAHB	7	5	2	1.70855e-23	2.98163	0.0201716	2.31277	0.00513961	2.43574	0.0476133	1.94657	1.55495e-27	4.81048	1.38154e-11	-3.18998	1.53018e-33	-3.26667
STOM	7	3	4	6.52431e-06	-0.720469	0.0245026	0.873022	0.00175125	-0.815331	4.67745e-05	-0.963587	1.3775e-16	-2.11156	2.41337e-20	2.36596	1.11601e-13	1.58055
SVIL	7	5	2	1.40729e-05	0.689993	6.22005e-07	2.28047	4.31241e-05	1.62585	1.02999e-15	2.19215	0.0419647	0.632158	1.80991e-11	-1.96238	5.02193e-27	-1.87424
SYNM	7	4	3	0.00059339	0.949759	0.0378568	1.35577	0.0339696	0.786528	5.37856e-05	1.32547	9.19824e-15	-2.70548	2.78793e-09	-1.68431	5.36604e-11	-1.51712
TAP1	7	6	1	7.93639e-06	1.02696	0.0115189	1.17852	0.0164514	1.11734	0.00249335	1.3333	5.92557e-05	-1.31005	5.98558e-20	2.21457	1.81948e-24	2.00055
THSD7B	7	4	3	4.31945e-53	3.01735	2.10427e-06	2.52261	0.00169993	-1.16536	2.73873e-18	-11.3504	1.20454e-24	-7.40035	2.94232e-09	2.53144	1.05016e-12	2.56709
TLN2	7	3	4	0.0038894	-0.686196	0.00392559	1.47689	2.94639e-09	1.85948	2.69259e-12	2.06427	3.77267e-53	-5.5219	4.51965e-05	-1.42741	0.00492595	-0.998298
TMPRSS4	7	6	1	2.72169e-40	1.78812	8.76749e-13	2.29331	0.00165355	0.741767	2.46376e-16	-1.79722	3.94041e-24	12.5835	6.94414e-22	3.56709	8.21849e-71	4.11647
TOX	7	0	7	1.39596e-07	-1.07843	0.0205857	-1.08574	0.00197226	-1.24994	2.97698e-31	-2.84713	5.04854e-08	-4.28323	0.00172137	-2.06509	1.28124e-12	-4.96095
TSPAN2	7	4	3	0.00175678	0.58497	0.000386065	1.25432	0.00263814	1.32577	2.04863e-05	1.52131	9.88879e-25	-2.28022	0.0111873	-0.839024	1.90301e-08	-1.74127
WNT7B	7	5	2	4.9793e-12	1.17638	0.000262327	1.44821	2.2083e-06	1.47855	0.00881654	0.812316	6.78776e-29	3.46321	3.10118e-27	-3.01074	1.0769e-26	-2.06876
ZNF229	7	2	5	0.000743266	-0.79417	0.00243035	-1.29603	0.000386947	-1.92244	8.50281e-09	-2.77663	5.81126e-09	-1.2151	0.0114514	0.657624	0.0138339	0.439454
ZNF320	7	2	5	2.25059e-26	-2.36959	0.0147518	-0.956862	7.72144e-16	-2.87046	1.60356e-27	-3.39656	9.23315e-09	-1.41387	0.00432283	0.799958	0.0193724	0.452199
ABAT	6	4	2	2.33022e-11	-2.8887	0.815106	0.308034	0.0282352	2.52146	4.96063e-12	4.63002	0.0107391	-2.05041	4.50557e-13	1.89782	5.90575e-06	0.870692
ABCC3	6	4	2	0.000157151	1.22828	6.03859e-17	3.47139	0.00868674	1.70334	4.8459e-25	4.12854	0.55065	0.15507	0.000285335	-1.25342	1.75442e-05	-1.08091
ABCG1	6	2	4	1.97985e-05	-1.68086	0.000435019	1.78904	0.295208	-0.691367	1.52555e-11	-3.51426	0.0108139	2.93519	0.0281478	-1.98062	1.52861e-05	-3.73341
ABR	6	4	2	0.00205396	0.532729	0.0496845	1.00926	0.0101419	1.11948	1.79979e-06	1.7154	0.0901244	-0.63515	1.04886e-07	-1.78808	2.86455e-08	-1.28796
ACSL5	6	5	1	0.0462062	-2.3813	4.54095e-06	2.96749	0.000852583	2.89962	6.90128e-27	5.52611	1.31621e-22	3.02014	1.00946e-15	1.84712	0.122839	0.301387
ACSS3	6	2	4	0.00115496	-0.559393	0.194683	-0.690848	0.00745961	-7.48415	3.39173e-14	-10.0725	7.56229e-14	-2.3497	6.63491e-11	1.69289	1.60902e-05	0.906182
ADAM19	6	3	3	1.32207e-08	0.971602	2.28705e-05	1.84382	0.00148354	0.908846	0.729571	0.17579	3.70992e-26	-3.82141	1.46832e-40	-3.93531	2.34398e-49	-3.13637
ADAMTS9	6	3	3	0.0302789	-0.912983	1.77394e-08	2.97994	0.741499	0.366841	1.26011e-17	4.13804	0.0016266	-1.55842	0.0192611	-1.80403	0.000460422	1.38194
ADCY1	6	4	2	0.00850364	1.11763	0.0032376	1.92909	0.229999	1.15	0.000323456	2.31472	0.0293311	1.22024	1.19997e-09	-2.09614	0.005071	-0.860673
ADM2	6	3	3	0.000208695	-1.15093	0.882965	0.226507	3.97576e-08	-2.47169	0.000679079	-1.41186	0.000159482	1.25504	0.0020792	1.75996	2.67191e-19	2.73347
ADRB2	6	4	2	0.000653262	1.89206	0.00658601	2.08983	0.0567145	0.985153	0.01865	-1.51126	2.6626e-32	3.18355	0.0433581	-0.930587	6.21184e-05	1.07873
AHNAK2	6	5	1	3.71163e-125	2.83787	1.37627e-05	1.61338	1.68942e-06	1.40721	9.17256e-35	-3.56235	0.0020237	0.98989	0.509338	0.194649	0.00709488	0.566356
AIF1L	6	2	4	9.24259e-41	-1.8441	0.0588225	-0.964096	0.033063	-0.972563	0.00299197	-1.19389	1.10661e-37	-3.64966	4.44501e-06	1.08728	5.45718e-08	0.9884
ANKRD1	6	3	3	2.70924e-38	-2.79071	0.121284	-0.985177	3.61872e-20	2.72696	0.00166385	1.76704	2.01077e-21	4.61177	1.96899e-06	-1.82429	1.6981e-05	-1.45863
ANKRD33B	6	1	5	1.72073e-33	-1.68163	0.00314627	1.07187	0.737395	-0.154876	0.0160389	-0.606126	1.56385e-08	-1.19712	6.48334e-07	-1.6085	7.14833e-14	-1.56666
ANKZF1	6	6	0	0.000973907	0.594247	0.232642	0.739728	0.00301757	0.83609	0.0272754	0.708552	0.0315677	0.503879	0.00489292	0.857237	0.013417	0.537521
APBB2	6	3	3	2.91686e-67	2.22356	0.0470451	0.851849	0.0318638	-0.632782	0.821103	-0.0858811	2.00156e-07	-1.36309	0.0326543	-0.611264	0.0257843	0.384042
APOL6	6	6	0	0.539856	0.154811	0.00591125	0.947078	5.20891e-05	0.950333	4.46057e-32	2.52045	0.0235911	0.613404	2.25351e-07	1.1721	6.67356e-10	0.898471
APPBP2	6	5	1	6.12923e-06	0.670271	0.726805	0.378656	0.00162878	0.948172	4.0472e-05	1.23696	0.0283823	-0.576011	3.63075e-05	0.902954	2.81761e-08	0.776649
ARHGAP26	6	2	4	2.19053e-29	-2.17782	0.513316	0.401269	0.00042358	0.960405	6.50996e-07	1.23566	0.0148595	-0.678259	5.24866e-32	-2.86476	4.90997e-57	-2.2815
ARHGDIB	6	5	1	6.43044e-26	-1.68467	5.32081e-06	1.85659	9.02399e-11	1.92141	1.41564e-06	1.47802	7.5303e-12	2.08652	0.0770533	-0.498361	6.47428e-05	0.650455
ARHGEF28	6	4	2	0.0854693	0.375302	0.0282073	1.13021	3.72888e-05	1.42755	1.85692e-09	1.767	4.08711e-15	1.99347	3.15388e-05	-1.08374	1.80835e-07	-1.05851
ARMC4	6	4	2	0.00263912	0.907439	0.000434721	2.23484	0.96625	-0.0398881	5.89132e-05	2.02577	7.39634e-13	2.29313	0.00529411	-1.22042	0.00122963	-1.08885
ARMCX1	6	4	2	0.00174334	0.660578	0.0481941	-1.2072	0.898881	0.0622791	0.000197022	1.01054	0.000175964	-1.13124	0.00450339	0.823982	1.66124e-05	0.961487
ASAP1	6	3	3	4.45955e-07	0.781996	0.0638596	1.18139	0.0499695	0.867947	0.000322879	1.28288	0.00447775	-1.07398	1.80467e-07	-1.26542	0.00779592	-0.571571
ASNS	6	1	5	1.96367e-15	-1.38925	0.00515336	-0.989952	2.02013e-21	-2.4628	4.33527e-06	-1.31528	1.26337e-13	2.65298	0.491719	-0.223375	0.000278085	-0.606023
ATP10A	6	2	4	4.89817e-26	4.99225	0.00554555	2.74234	0.441387	0.460452	2.06041e-05	-2.08028	1.67339e-05	-1.67991	1.75384e-05	-1.44114	3.52562e-35	-2.14047
ATP2A3	6	5	1	0.0053736	1.13062	2.25776e-09	2.47397	0.00175125	1.74701	0.252771	0.729553	0.0405804	-1.1104	0.00158485	6.34708	1.72734e-05	4.47374
ATP5O	6	3	3	0.000231224	-0.552855	0.0895021	-0.836706	0.00717499	-0.753639	0.000479922	-0.809327	0.0380288	0.6112	0.000267746	1.06789	0.00785255	0.507187
AXIN2	6	4	2	5.06442e-15	-2.58891	0.937478	0.116056	3.89511e-08	2.32553	0.00337782	1.4981	1.21544e-08	-5.51234	0.000936005	1.50688	5.64513e-55	3.88917
AXL	6	1	5	6.24325e-11	1.94128	0.480959	0.764177	0.00274469	-1.41202	0.0199254	-0.917038	0.00160754	-1.34608	7.60513e-11	-5.38206	9.49631e-15	-1.35181
B3GNT3	6	5	1	1.52867e-31	1.73366	0.0185256	1.15141	0.797544	0.156178	4.88772e-09	-2.20965	1.58668e-89	6.97119	0.0081466	0.953883	2.0044e-47	2.66844
BCAM	6	4	2	0.00093252	0.387628	0.996127	0.00764531	0.0228954	-1.15259	0.0125874	-1.22023	3.74134e-13	1.79116	1.17529e-11	1.91445	4.41813e-23	1.61647
BHLHE40	6	4	2	5.33733e-40	1.62947	9.71296e-06	1.38519	0.13804	0.618829	0.0153545	0.811996	0.000361258	1.07608	1.16651e-22	-2.33679	8.01726e-05	-0.679463
BHLHE41	6	3	3	2.70805e-159	-3.80049	0.00502971	-1.23344	2.86868e-09	4.23431	2.81842e-08	3.86509	8.10282e-09	1.44455	0.176794	0.42262	2.77441e-237	-5.13723
BIRC3	6	3	3	0.269923	0.60244	0.00127686	2.04082	3.87535e-09	2.32454	5.42955e-08	1.46851	0.014057	-0.639508	4.63766e-06	-1.5872	2.52953e-13	-1.39596
BMP4	6	5	1	1.4463e-15	2.11814	5.31653e-08	2.87044	5.17628e-06	6.30643	4.61649e-08	6.56671	0.0120094	-0.752945	0.0595968	-1.43316	1.41537e-09	2.05185
BOC	6	2	4	1.6877e-33	-1.63934	0.533611	0.517354	3.75221e-05	-2.08601	5.99523e-08	-2.20797	2.32624e-06	-3.1559	1.2436e-99	6.12997	1.41031e-127	4.46648
BST2	6	3	3	0.0109254	-1.9633	0.00307523	2.08925	0.0798749	-1.1314	0.0284959	-1.27541	3.1981e-27	-3.29561	4.9734e-23	10.5871	2.05672e-58	7.64977
BTBD11	6	3	3	2.78421e-05	5.34407	NA	-0.246827	6.53277e-12	1.98196	0.00501791	-1.58638	7.56761e-08	1.98909	2.4031e-50	-4.80827	1.83384e-72	-3.68038
BTBD9	6	5	1	0.0374491	0.468885	0.85724	-0.278453	0.00337973	1.29328	0.00391141	1.37905	2.6136e-16	-3.7529	0.0424127	0.76307	0.00186529	0.876136
BTN2A1	6	5	1	0.0356823	0.438681	0.53993	-0.453083	0.00588774	0.876387	0.0294896	0.65365	0.0043619	-0.729331	1.8189e-07	1.29303	1.01098e-05	1.02944
BVES	6	1	5	2.40362e-37	2.30141	1.7204e-07	-2.78956	0.402463	0.527634	5.69442e-06	-3.0197	3.02198e-12	-2.49072	2.26873e-32	-3.90784	7.18552e-37	-2.99386
C8orf4	6	3	3	6.13779e-06	-1.99503	0.00175099	1.57455	1.19331e-15	3.02538	0.148144	0.915757	5.67112e-77	10.1833	4.81185e-05	-2.80017	1.10359e-07	-3.96228
C8orf88	6	2	4	0.000134047	-5.87231	0.132211	-2.32362	2.31475e-08	-5.80555	1.5589e-08	-7.96724	1.92799e-43	-7.41735	4.24141e-16	5.55872	4.64924e-30	6.86393
C9orf16	6	4	2	0.00263185	0.48655	0.861802	0.320282	0.00466353	-1.67937	0.00244891	-1.65253	0.00587459	0.991778	0.000329799	0.907885	0.00637621	0.589304
CA12	6	2	4	3.2254e-13	-2.81126	0.0596185	0.936122	8.55063e-15	2.11135	1.07927e-05	1.21178	5.00172e-62	-3.92273	1.28216e-108	-6.7886	8.67318e-39	-3.07547
CACNB3	6	2	4	2.91089e-11	-0.95901	0.61933	-0.328843	0.00154026	0.940824	0.000529363	0.974692	2.1974e-13	-1.91658	0.012864	-0.778255	2.36235e-05	-0.988467
CADM1	6	2	4	0.0127129	0.320731	0.629917	-0.376345	1.46557e-06	-3.86805	3.27067e-21	-2.80734	9.73416e-11	8.4797	1.2418e-05	-1.099	5.80115e-14	-1.50385
CARD6	6	2	4	0.0671723	-0.563698	0.00646577	-1.67906	0.000177839	1.41728	0.00244498	0.999905	3.27794e-12	-2.33466	0.000245976	-1.31009	0.017883	-0.656105
CASC10	6	2	4	3.1292e-06	0.902109	0.434908	-0.529688	0.0223359	-0.818934	9.66291e-09	-1.84972	0.0402965	-0.71765	0.000443377	1.13067	1.64839e-08	-2.05842
CASP10	6	4	2	0.00165906	-0.844644	0.944328	-0.090883	1.25878e-08	1.87762	2.05234e-17	2.30392	2.3126e-06	1.30083	9.92759e-17	2.40699	4.9968e-16	-4.86353
CAV1	6	3	3	5.92455e-36	1.81973	9.99396e-06	1.51298	0.0387559	0.674843	1.11562e-05	-1.02015	0.0958941	0.360805	4.72313e-66	-3.60846	7.67834e-12	-1.39999
CBX2	6	4	2	0.030305	0.360903	0.963615	-0.0674548	0.00841962	1.12765	0.0243616	0.868148	6.30969e-11	-2.22383	0.0108127	-1.22852	0.00055066	1.04637
CCDC69	6	3	3	0.954707	0.02524	0.0155871	1.18866	0.00180344	2.00522	5.06866e-07	2.78791	2.08032e-05	-1.73365	8.79119e-08	-2.34588	2.74247e-08	-1.5927
CD24	6	2	4	0.00525388	-0.343115	0.000280677	1.63473	0.146759	0.685029	0.000504276	1.36769	1.36086e-10	-1.74961	0.0013137	-0.758852	1.25193e-34	-1.72727
CD40	6	5	1	0.361382	-0.305461	0.0127068	1.1914	0.0393937	-0.767543	0.0368566	0.662456	7.09236e-08	1.01394	3.17677e-06	1.49961	7.43863e-27	2.35871
CDA	6	3	3	0.490358	0.428863	0.00163155	2.74424	0.00281615	-2.09424	7.80579e-05	-2.75583	8.32806e-41	4.31116	0.000657717	-2.49027	2.17804e-14	2.23161
CDR2L	6	4	2	0.00166679	-0.421839	0.915444	-0.122175	0.000320777	0.846044	0.0155675	0.622777	3.00236e-14	-1.6369	0.0474504	0.578624	7.41779e-34	2.07273
CFH	6	3	3	0.402555	-0.382385	8.56329e-09	-5.20257	1.59269e-09	3.48838	0.000767391	-6.37624	8.90274e-05	-2.0458	7.29809e-33	3.39081	0.0484893	0.781989
CFI	6	3	3	1.55477e-51	-4.29228	1.53446e-23	-4.12514	0.667665	-0.335324	0.00254204	1.08766	1.05098e-14	-9.94383	0.00516144	0.876648	0.00778837	0.77677
CGNL1	6	1	5	1.55882e-15	1.66895	0.927408	0.145788	5.92985e-08	-1.98799	0.000911878	-1.43758	1.77977e-38	-6.87331	2.44078e-09	-2.12277	2.58065e-32	-3.49813
CHCHD10	6	3	3	6.47601e-12	-1.244	0.822352	-0.398815	0.00156648	-2.01393	0.013386	-1.60809	0.0233543	0.946112	0.00206117	1.03989	0.0290683	0.589037
CHN2	6	4	2	0.0352798	-0.880685	2.08387e-06	2.60708	8.50673e-05	1.10532	2.06275e-11	2.07989	4.55126e-05	1.45537	0.0954654	1.46158	0.0246978	-3.43615
CHST2	6	3	3	7.89026e-06	-0.825672	1.30204e-05	1.47717	0.00191617	-1.02339	0.892728	-0.0649621	5.47053e-14	-1.83995	0.0207703	2.17003	8.10715e-05	2.76301
CKB	6	3	3	0.0310644	0.308352	0.635172	-0.478489	2.88802e-15	-2.33224	2.42079e-20	-2.5517	7.38036e-30	-3.18374	2.15263e-14	2.88136	4.6009e-38	3.90206
CLIP4	6	4	2	1.33672e-23	2.03505	0.708576	0.504999	0.0267472	0.605101	0.00373581	0.685399	5.55952e-17	1.7019	5.34869e-12	-1.59275	1.02947e-13	-1.12761
CLU	6	2	4	1.78801e-56	-2.79346	0.520239	-0.410794	0.001941	-1.02935	0.00367452	-0.968072	1.0624e-69	-4.89714	1.80304e-278	9.0516	1.48699e-235	6.14168
CNTNAP1	6	1	5	0.0155536	-1.58025	0.000129493	2.06521	0.288984	-1.03367	0.0283557	-1.85057	6.09559e-06	-1.4312	1.15135e-06	-1.5539	2.51614e-18	-2.57096
CNTNAP2	6	3	3	4.66027e-52	2.59324	0.000908525	1.58705	0.0163971	-1.24238	0.0970346	0.756807	2.43793e-09	1.66055	8.94081e-48	-3.44514	4.22915e-124	-4.53226
COL1A2	6	3	3	0.00169664	1.38738	0.00146129	-5.83084	0.0060265	-4.80376	0.000233901	-6.64235	0.167436	2.58092	2.2452e-06	5.5453	0.0187415	3.63652
COTL1	6	3	3	3.18651e-15	1.31556	8.98378e-10	1.99625	0.0855956	-0.478703	3.21821e-06	-1.13348	0.0327965	0.486495	1.49029e-15	-1.89296	0.0054341	-0.539617
CPA4	6	6	0	1.59986e-111	4.22078	5.20692e-74	5.75013	0.767662	0.283538	0.000315197	1.01252	2.81932e-07	3.50677	2.96465e-07	1.51569	3.36662e-88	2.77709
CRABP2	6	4	2	6.93091e-19	-1.28312	0.0285041	-1.48066	1.67381e-06	1.81756	0.00107579	1.32827	0.353536	0.4566	1.16492e-74	3.69339	9.28326e-98	2.75407
CRHR1	6	1	5	0.161759	0.451838	2.16998e-13	2.8313	0.00255805	-2.6942	8.13266e-05	-3.30074	0.000164808	-6.36764	0.046152	-1.75201	7.18467e-08	-7.58699
CRISPLD1	6	2	4	1.45562e-23	-1.43334	0.658814	-0.403061	0.0243664	-6.04766	9.17605e-12	-9.15204	4.14586e-70	-5.59139	4.77528e-85	4.6024	2.38083e-06	0.989072
CTSC	6	2	4	3.78503e-06	-0.638242	0.979451	-0.0293384	0.00090339	-0.873892	9.85081e-06	-1.15682	7.35611e-05	-0.996678	2.48036e-05	0.96288	0.000203002	0.519313
CUEDC1	6	5	1	0.0303729	0.366544	0.498762	0.405438	0.00116497	1.18534	5.81304e-08	1.6596	0.0011325	-0.820903	0.000737019	0.92706	0.0465298	0.405293
CUL4B	6	4	2	0.000543769	0.494444	0.856798	0.232858	0.00156252	1.10206	8.114e-05	1.33154	0.00474543	0.583448	6.62232e-05	-0.959727	1.89952e-07	-0.77181
CX3CL1	6	3	3	1.57425e-33	-4.33937	0.00596743	1.03086	2.79159e-18	2.62425	1.0608e-16	2.75015	0.813415	-0.0835091	0.0168339	-1.38445	0.00285013	-1.50885
CXCL1	6	4	2	1.44142e-15	1.83427	7.14352e-14	2.57711	1.50874e-42	3.13245	0.22259	0.629093	3.00445e-30	3.77354	5.73311e-10	-2.08177	2.20464e-24	-2.7004
DACH1	6	2	4	1.99903e-21	-6.93841	0.0595946	-1.06963	3.02245e-05	-6.75329	4.61593e-07	-7.70969	0.000263728	-5.33212	0.00222406	3.83316	8.94462e-08	4.97922
DBNDD1	6	2	4	1.5601e-08	0.890778	0.919953	0.123031	0.0386809	-0.726023	0.00313122	-0.908772	1.57571e-06	1.22182	5.85388e-13	-1.82032	2.18074e-16	-1.55796
DBNDD2	6	3	3	2.78691e-11	-1.4036	0.268568	-0.780056	4.42892e-08	-1.69784	2.45706e-09	-2.13274	0.0140151	0.65947	3.10208e-17	2.23805	1.19335e-23	2.09128
DCAF12L1	6	3	3	2.68757e-12	-9.10356	2.42596e-09	-4.03421	3.02517e-20	5.48925	6.85255e-28	5.86305	2.17622e-08	-1.63547	0.000297908	2.23172	0.15462	-1.60882
DDIT4	6	3	3	0.000215632	0.69143	6.69606e-05	1.46854	0.006593	-1.47246	0.725494	0.213846	1.08831e-18	2.59208	4.29159e-10	-1.32468	2.66611e-05	-0.899717
DDX58	6	4	2	0.000386849	-0.727589	0.166878	0.838366	0.0134981	0.924142	0.0456831	0.970415	4.20979e-05	-1.37075	0.000113003	1.19981	1.43957e-43	2.50991
DDX60L	6	6	0	0.920705	0.0367133	0.0247756	0.963331	0.000642906	1.60843	4.49912e-05	1.76854	0.000518829	0.909177	8.02517e-08	1.40075	2.00191e-78	3.38721
DLX6	6	0	6	0.00193375	-0.745445	0.721594	-0.36656	4.2974e-07	-1.39904	9.18031e-07	-1.80468	0.0160045	-0.826385	6.28259e-35	-5.26623	2.10577e-27	-3.52583
DNMBP	6	2	4	7.05461e-06	-0.863269	0.000331232	-1.60724	2.92035e-09	1.91555	3.12366e-08	1.6851	0.237084	-0.345988	5.82017e-25	-2.30062	1.58533e-17	-1.44513
DPYSL3	6	2	4	8.04502e-09	-2.08598	8.06253e-08	-2.96945	0.00286185	2.94088	0.673512	0.65102	8.92088e-38	5.88782	1.78528e-24	-2.51046	2.21379e-161	-4.07492
DTX4	6	5	1	1.05131e-05	-0.741572	0.919953	0.174314	1.28461e-23	3.61897	2.91256e-29	5.024	4.66058e-07	1.50372	8.71573e-08	1.4529	6.61044e-16	1.39471
DUSP4	6	4	2	1.58248e-23	2.19507	0.899425	-0.210719	0.000322855	6.75052	6.96279e-05	6.62591	0.00343602	0.709766	1.24087e-78	-6.73096	7.10349e-135	-4.24645
DVL1	6	4	2	1.68813e-07	0.651485	0.569169	0.390112	0.0252822	-0.694938	0.000828986	-0.939739	6.88028e-15	1.66938	0.0040052	0.8433	2.10233e-06	0.760565
EDNRA	6	2	4	1.23277e-07	2.22806	0.385751	1.11436	0.0388265	-1.65876	0.000415145	-2.10361	4.75211e-09	3.84302	0.0360364	-0.913067	0.000198147	-1.25852
EFEMP1	6	3	3	5.14248e-58	-3.01221	0.00160559	-1.66014	0.00911258	1.03558	0.924766	-0.0612933	4.98194e-61	3.67207	3.32e-08	1.39984	3.58879e-20	-2.12181
EHF	6	4	2	0.194671	-0.24303	9.65365e-09	-2.19384	3.54355e-30	3.53841	0.000424059	1.13455	3.10531e-42	16.7101	6.44196e-10	1.75734	2.35451e-142	-5.58571
EIF4E3	6	3	3	3.53675e-05	0.731828	0.0921547	-0.844466	0.00469807	1.15621	0.00696668	1.09403	1.32649e-06	-1.98199	0.023854	-0.578282	2.53249e-14	-1.3593
EMP1	6	3	3	0	4.87947	0.0339658	1.08306	0.787434	-0.0950573	1.04519e-19	-2.3301	5.21411e-164	5.37887	2.00406e-20	-2.09325	6.77085e-05	-0.523626
EPB41L4A	6	2	4	1.90872e-17	-1.13041	0.696933	-0.390953	0.0128886	-0.78566	0.000451611	-0.948306	5.06429e-22	3.32033	1.03194e-21	2.07759	3.09551e-16	-1.51875
EPHA4	6	2	4	3.56238e-16	-1.75794	0.0582804	-1.01402	0.0307968	-0.71089	2.31525e-26	-6.21337	1.13642e-07	5.14053	0.00415248	-1.4984	0.042923	0.660408
EPSTI1	6	4	2	1.97324e-70	-4.79062	0.00139164	-1.57687	0.0255768	1.10724	6.42696e-07	1.77543	NA	1.66126	3.28703e-07	3.8404	1.44808e-08	3.86335
ERBB4	6	3	3	1.01296e-146	-6.8361	6.13277e-11	-2.25309	0.926014	-0.0458077	2.51742e-79	-4.44036	1.86092e-09	7.26617	2.06423e-84	10.1882	8.56035e-56	7.85284
ETNK2	6	3	3	0.0234371	0.512631	0.325212	0.604109	0.017479	1.03892	0.0464116	0.948425	0.0457628	-0.696208	1.45953e-09	-1.64772	0.000371976	-0.706933
EVC	6	5	1	0.0155157	0.707861	0.531167	0.543445	0.000256101	2.00159	0.00051512	1.89953	0.000540031	-1.37802	0.00784908	1.14204	0.00172884	0.956441
FAM105A	6	2	4	1.40151e-10	-0.970393	0.000390703	1.25094	2.49198e-07	-1.855	2.58156e-16	-2.53526	6.47881e-05	-1.09065	0.18763	0.41426	8.08797e-06	0.946892
FAM107A	6	4	2	4.5929e-33	2.07259	7.69587e-18	2.83344	2.30163e-43	-4.03109	7.87244e-30	-2.85678	0.385366	-1.83647	0.0136362	0.875635	8.67318e-39	1.98001
FAM120C	6	5	1	0.00298218	-0.598352	0.421602	-0.573111	5.80171e-06	1.88197	1.08548e-08	2.15477	1.609e-08	1.68019	2.64667e-25	3.05596	5.3676e-39	3.01154
FAM126A	6	3	3	0.000877935	0.836629	0.111705	1.16807	0.00403714	0.900405	4.78539e-09	1.65462	0.000507186	-0.711236	0.000916634	-0.924548	2.6415e-16	-1.57293
FAM129A	6	1	5	0.0013015	-0.644726	0.0170242	0.889338	7.07204e-16	-2.15356	4.54761e-21	-2.49075	0.883525	-0.0484052	9.26224e-14	-1.74098	1.17347e-14	-1.41774
FAM198B	6	2	4	3.38999e-08	1.0557	0.131398	0.985774	9.69294e-05	1.74173	0.0171834	-1.31763	1.444e-75	-9.43525	2.87276e-19	-3.43178	3.07205e-31	-4.72851
FAM20C	6	3	3	6.97195e-10	2.13385	4.13849e-06	2.32057	0.000381983	1.31025	0.115254	0.751375	0.00364131	-0.814005	7.11028e-17	-1.97211	1.71837e-21	-1.48924
FAM84A	6	3	3	4.4235e-09	-1.20367	2.11569e-11	-3.09614	0.0776983	-2.71943	0.00285335	-5.00042	2.68092e-35	6.22805	6.28621e-07	1.48368	0.000414969	0.850842
FAR2	6	0	6	0.0218186	-0.444473	0.625123	-0.439744	4.39687e-14	-2.29735	2.90184e-17	-3.74734	0.0057615	-0.938308	1.26299e-09	-1.67087	2.0115e-06	-0.960417
FBLN1	6	2	4	0.00163893	0.525719	0.00433114	1.04349	0.12814	-0.55969	0.00558507	-0.966322	6.67126e-40	-3.51384	0.00759482	-0.869489	4.54632e-06	-0.817052
FBN2	6	2	4	1.18871e-28	1.34114	0.413674	0.684749	2.79219e-132	-5.27082	1.04845e-48	-13.1692	0.00634162	1.03233	1.44395e-24	-3.95896	0.000165064	-0.874226
FBXO2	6	2	4	0.0210143	0.356718	0.923611	0.156293	0.000638383	-1.62777	5.60094e-11	-2.7307	8.35256e-08	3.34993	3.75968e-09	-2.22492	0.000331071	-1.14747
FBXO27	6	1	5	0.42429	-0.269783	5.06635e-08	-2.782	2.37825e-05	-1.01227	5.8897e-17	-1.93067	2.26566e-10	1.52929	0.00453357	-0.814276	0.0110027	-0.533565
FBXO32	6	4	2	3.67472e-25	-2.26787	0.896816	-0.188559	0.0215797	2.92784	0.0284453	2.4469	0.000254795	0.791617	1.3663e-09	2.06352	1.20009e-30	-2.29409
FGFR3	6	5	1	0.00791223	0.58377	0.830227	-0.239071	5.90464e-24	2.96965	0.0110062	0.790628	6.93953e-13	-2.71153	3.21534e-22	4.83624	2.11563e-33	5.23916
FLJ23867	6	4	2	5.67054e-22	1.32296	0.0104624	0.900958	0.328067	-0.316128	7.35205e-10	-1.45946	2.59046e-121	5.61617	3.30174e-05	-1.05145	1.53293e-05	0.778813
FLNC	6	0	6	7.08204e-17	-4.92391	0.00659765	-1.48111	0.202024	1.36234	0.000234948	-5.52617	0.00127829	-1.70274	9.93049e-13	-6.24406	2.54076e-48	-4.5096
FMN1	6	3	3	0.0497648	0.557763	0.735018	0.489552	2.21295e-10	2.54496	0.00723186	1.53115	0.000975597	-1.31586	5.67037e-38	-2.89738	4.62766e-27	-2.12088
FN1	6	1	5	2.07969e-33	-2.41576	0.442573	0.994933	0.00685462	-3.06853	4.68747e-12	-6.41024	6.7103e-63	4.79986	7.21912e-16	-2.55678	0.0398212	-0.484729
FOLH1	6	3	3	0.0149516	1.87967	0.013221	2.4363	0.00309196	1.43902	0.00168026	-1.53325	0.000669946	-6.08001	2.24958e-06	-7.5235	0.507788	0.55552
FOXA1	6	2	4	6.51987e-19	-2.15776	1.1557e-05	-2.37538	8.14419e-07	1.56683	0.466463	-0.449963	1.09024e-44	4.95022	0.000318183	-1.27932	0.0100959	-0.719289
FOXF2	6	3	3	0.0200882	1.08972	0.0791076	1.42852	3.10793e-08	3.5715	3.81173e-05	2.77483	7.9785e-06	-2.06059	3.30223e-19	-8.36081	5.46713e-15	-8.59456
FOXQ1	6	6	0	0.00169664	1.11408	0.836374	0.40696	7.45927e-12	3.44873	0.0275726	1.7345	8.49797e-61	7.22619	1.97277e-08	1.7324	3.72019e-06	1.31479
FRMD4A	6	3	3	1.26596e-06	1.22351	0.00156763	1.44315	0.261055	0.81341	3.99281e-05	2.00511	2.48481e-35	-3.53265	4.24162e-12	-1.78124	8.51832e-19	-1.75959
FRMD5	6	2	4	8.46229e-204	-4.24182	1.92473e-13	-2.27309	0.00160002	1.18803	0.000339474	1.28797	0.872185	0.0557772	0.00377461	-0.78236	1.90047e-65	-2.93724
FUT8	6	3	3	1.15884e-12	-1.01246	0.663788	-0.487414	0.000396313	1.28746	0.007708	0.927177	3.5236e-27	2.55486	4.65966e-05	-1.1878	1.17523e-13	-1.28193
FXYD3	6	1	5	2.5799e-06	-1.41463	0.00338198	-1.61332	0.353861	0.574016	2.27895e-26	-4.72714	0.000228806	6.33551	4.40848e-11	-2.09891	1.80053e-10	-1.81943
FYN	6	2	4	1.46095e-06	-0.875562	0.00499773	-0.984702	0.106404	0.578097	4.15349e-09	1.58918	2.50123e-08	1.98217	8.06767e-19	-2.21935	0.00280687	-0.643174
GAB2	6	3	3	2.84075e-05	-0.730245	2.96504e-30	-3.62867	0.955972	0.0225979	0.0111465	-0.840854	1.67156e-06	1.45775	4.48816e-07	1.60557	1.645e-14	1.1568
GABBR2	6	2	4	1.62646e-21	-4.31925	0.926717	-0.152514	0.00230456	2.15702	0.000534562	2.06168	0.00456396	-1.5888	0.00256614	-4.07547	6.36614e-08	-1.9492
GAD1	6	4	2	0.863429	-0.170159	0.0217219	1.96254	0.009223	1.42225	0.000109963	2.27259	3.97949e-09	4.2648	5.73382e-16	-2.67576	3.26296e-29	-6.9617
GALNT1	6	4	2	0.000615007	0.760945	0.755029	0.411003	0.00853544	1.46229	3.81006e-05	2.13177	0.00280189	0.893559	0.0134707	-0.785417	3.06409e-05	-0.635356
GALNT6	6	5	1	1.21035e-24	-1.65081	0.923366	0.114958	0.000565935	0.834081	9.83408e-06	1.04073	6.31701e-19	2.32352	0.0134774	0.811443	0.000752752	0.931996
GAS1	6	3	3	3.22864e-151	-5.73791	5.00009e-49	-4.57798	0.0487904	1.33434	7.59656e-09	2.73745	0.95714	-0.225072	5.35998e-27	3.48531	0.00658943	-1.50985
GBP1	6	4	2	4.17164e-27	-1.94662	1.04814e-07	1.80195	0.00431745	1.32956	0.2306	0.480043	2.89484e-13	-2.16935	3.55891e-21	2.0959	9.7751e-05	0.720559
GBP3	6	5	1	7.0286e-06	1.11047	9.05881e-05	2.18839	8.97547e-06	2.25354	0.0144907	1.11221	0.00649051	-0.864834	0.106768	0.437613	0.00108223	0.521768
GFRA1	6	2	4	1.74068e-16	-3.56854	0.298528	0.883289	0.000107807	1.4323	8.14793e-11	1.82873	8.4611e-28	-3.7249	2.66559e-05	-4.23403	5.18778e-10	-1.73393
GJA1	6	1	5	7.41253e-05	-0.843459	8.64272e-40	-7.04377	0.228425	0.701111	4.9118e-73	-5.13035	6.04357e-56	5.85815	0.0482042	-5.03863	0.0450535	-4.68097
GJB2	6	3	3	5.86918e-22	-1.80661	4.92302e-06	1.48743	0.0895885	0.658591	2.74035e-05	1.15391	2.71913e-156	6.93376	1.69135e-11	-1.83685	3.67476e-35	-3.46195
GLDC	6	4	2	0.0018241	0.420192	0.010799	1.33531	1.87596e-05	-1.30943	7.92042e-30	-3.5521	0.132109	0.686908	3.8899e-24	3.93686	5.35607e-75	5.28267
GLI2	6	3	3	6.9228e-12	-1.87188	0.14397	-0.777366	2.02736e-08	3.01	4.37717e-09	2.89525	7.97086e-26	-3.30078	0.00136414	-1.04695	0.00440459	0.668253
GLIS3	6	2	4	2.72571e-73	-4.59812	0.000107097	-1.75946	0.363869	0.311937	0.000830397	0.796738	2.73786e-05	-1.23932	0.00449039	1.05585	1.79494e-13	-3.24758
GLT8D2	6	3	3	0.00506138	-0.939464	0.48636	-0.651875	0.00134767	-1.23575	0.0280253	0.723656	1.2822e-21	-3.73442	2.46521e-10	2.51988	5.21137e-18	2.77006
GPC4	6	4	2	0.353573	0.147039	0.0413912	0.847017	4.41692e-14	1.70173	1.00859e-17	2.0176	0.00386835	0.997453	3.94675e-06	-2.06525	0.00201514	-1.10806
GPR39	6	5	1	0.000604463	0.793134	0.00193538	1.20833	7.51573e-06	4.09317	4.8554e-09	4.44623	0.000180519	0.89929	1.11351e-12	-1.95909	0.745768	-0.142627
GPT2	6	1	5	1.32069e-06	-0.729009	0.450703	-0.44319	5.99278e-08	-1.31923	0.0459598	-0.571241	1.94171e-07	1.24723	1.21072e-09	-1.33207	0.000377485	-0.556761
GRAMD1B	6	4	2	6.58596e-05	1.19858	0.0101718	1.5792	2.58519e-06	5.6219	NA	0.113669	4.42362e-13	9.42287	5.56549e-14	-3.12631	2.01339e-08	-1.87405
GRAMD2	6	3	3	0.00153928	-0.845768	0.0453418	0.941566	0.0178271	-1.19779	0.00776977	-1.20802	NA	-0.927537	2.63308e-24	3.04332	3.30418e-42	2.45331
GTF3C6	6	1	5	0.0158672	-0.473142	0.757009	-0.374504	0.0475206	-0.768643	0.0308531	-0.915004	2.43687e-09	-2.0434	1.24589e-05	-1.29151	0.0389928	0.502931
GYLTL1B	6	3	3	1.41041e-08	-1.03031	0.4864	-0.43223	0.000120423	-1.24033	2.10204e-11	-1.88789	1.10289e-20	5.20124	3.61827e-07	1.99975	3.6388e-14	2.25206
H6PD	6	5	1	0.000308218	-0.493401	0.49004	-0.398052	0.0354564	0.70433	0.00290613	0.917619	2.57635e-14	2.19985	0.000228068	1.25477	0.00186517	0.50342
HENMT1	6	0	6	0.0367324	-0.441102	0.826407	0.274369	0.0196932	-1.05306	0.000892499	-1.51383	0.000644207	-0.913436	0.000941268	-1.04578	9.64912e-06	-0.805861
HID1	6	6	0	0.00265199	0.433541	0.56027	-0.345424	1.22512e-07	1.43118	0.00730068	0.89588	2.67649e-32	5.81724	0.0016404	0.833798	0.0108676	0.542751
HLA-C	6	5	1	2.49592e-06	0.575548	0.664929	0.279215	0.00229565	0.798405	4.39915e-05	1.14854	0.00102592	-0.907651	6.07889e-13	1.495	8.34482e-26	1.52607
HLA-DMB	6	3	3	2.36711e-06	2.80289	7.14429e-24	5.46112	3.81989e-05	-1.72897	1.80122e-11	-2.38009	4.64026e-11	-2.95192	1.22083e-05	7.80531	0.291574	2.67031
HLA-F	6	5	1	6.22636e-18	3.8273	8.05977e-06	2.95838	0.349155	0.908195	0.000402804	1.93152	2.77334e-09	-2.05205	6.37758e-08	2.0819	3.17012e-12	2.13642
HMGA1	6	3	3	1.34564e-07	1.03062	0.211946	0.844472	0.000133894	-1.22235	3.08468e-05	-1.6183	4.87499e-17	2.88329	9.45946e-07	-1.19567	0.000315537	0.87116
HOGA1	6	3	3	9.0654e-05	-1.18057	0.000618695	-1.7711	0.0461713	1.15662	0.00915381	1.29769	2.06306e-64	-4.82262	1.00056e-08	4.37657	0.373853	1.38055
HOMER2	6	1	5	0.000773357	0.5613	0.228409	0.610716	0.0425572	-0.562034	1.55701e-12	-1.59049	0.001796	-0.704266	8.38886e-13	-1.53774	1.71252e-13	-1.12714
HPDL	6	2	4	4.54937e-12	-5.12577	0.264072	-1.2829	1.5577e-09	-3.39629	1.55273e-06	-2.86934	0.0301224	-1.11385	1.51277e-07	1.5945	1.06306e-16	1.98725
HR	6	2	4	1.57887e-05	1.27707	0.723837	0.472805	0.0014374	1.47248	0.0144243	-0.969706	0.000695433	-2.38566	2.94522e-26	-4.17542	1.64574e-10	-1.85639
HSPA9	6	2	4	0.00886114	-0.366601	0.9717	-0.0420657	0.000997926	-0.760858	0.0166167	-0.628123	0.0295745	-0.488515	0.00157756	0.798502	2.93755e-21	1.32402
HSPB8	6	5	1	0.000669552	-5.98925	0.0689668	-4.61421	0.000367671	0.990747	0.0128927	0.698497	4.30697e-06	5.85758	2.89565e-18	2.94774	1.21301e-11	2.35955
HTRA1	6	5	1	2.88656e-35	3.34896	0.0210799	1.35312	6.38652e-06	2.09332	3.60693e-05	2.15405	9.77201e-27	-2.80525	6.23638e-12	2.22401	0.917255	-0.0972179
HUNK	6	4	2	1.14893e-12	-1.97174	0.914308	-0.243874	0.041937	1.71393	0.000171154	2.48748	2.09867e-06	-6.99875	3.91854e-05	1.68454	0.020347	0.974088
HYI	6	1	5	1.17819e-07	-2.44787	0.72439	-0.541608	0.000324661	-2.38925	0.0421211	-0.873782	2.18843e-09	1.70916	0.0133038	-0.801547	2.82067e-08	-1.31027
IFIT1	6	5	1	0.0232381	0.782649	0.00990874	1.91303	7.66108e-05	2.14302	0.166405	0.714878	0.000164258	-1.62291	2.48569e-35	3.72191	9.61809e-59	4.06516
IFIT3	6	4	2	0.00015553	-0.745856	0.41394	0.744053	0.000361591	1.28007	2.08291e-06	1.32999	1.70918e-07	-1.68031	7.75375e-14	2.01876	8.90671e-89	3.22764
IGF1R	6	2	4	1.16431e-101	3.67182	0.392085	0.791215	2.50041e-11	-2.24907	0.000135137	-0.94071	0.00253524	-1.06815	4.42804e-25	-2.49204	0.00915975	0.534871
IGFBP2	6	4	2	1.88549e-26	-1.59903	0.968898	0.0601485	0.0429767	0.71517	0.0261755	-0.770416	4.08744e-11	3.02369	3.02176e-126	6.99386	1.71667e-12	2.0015
IGFBP3	6	3	3	2.00327e-12	1.17103	0.900603	0.134967	3.02517e-20	2.49099	4.20723e-05	-1.39056	6.86332e-16	2.55671	2.89199e-31	-3.51164	1.17665e-09	-1.3088
IGFBP4	6	2	4	1.71008e-19	-1.37922	0.00157758	1.15012	0.000171786	-1.39729	0.861038	0.0824571	9.63453e-16	1.70243	2.75598e-11	-1.53673	0.0130937	-0.365131
IGFBP7	6	5	1	6.85613e-55	3.47605	0.00318425	1.75563	1.95096e-41	4.37049	3.57025e-11	2.0711	4.91751e-89	-5.82372	4.4844e-79	9.5942	0.139883	1.76328
IGSF3	6	3	3	0.00260198	0.533129	0.487624	0.640651	0.00358595	1.14158	0.0001655	1.31315	6.35295e-21	-3.66054	1.17729e-31	-3.73456	1.00847e-10	-1.39195
IL10RB	6	4	2	1.50586e-12	-1.05528	0.00466418	-0.958364	0.00152582	1.10073	0.000248876	1.22052	0.593682	0.14992	1.6745e-07	1.508	0.0174662	0.500447
IL15RA	6	1	5	0.00235706	1.62882	0.162989	1.40396	0.00535657	-1.16787	0.0315177	-0.975447	0.000123069	-1.11183	2.48335e-09	-2.15201	2.53702e-05	-1.19525
IL18	6	3	3	5.02661e-05	0.877506	2.33317e-07	1.85092	0.239338	-0.451211	0.00140756	-0.908346	7.27454e-18	2.32072	5.88155e-15	-2.18827	9.8577e-08	-1.25576
IL4R	6	4	2	0.0343939	0.742651	0.000210179	1.71252	0.85901	0.101254	8.71475e-13	2.20233	2.91591e-25	2.52983	1.78072e-17	-2.30228	2.89374e-25	-1.65353
INHBB	6	3	3	1.06224e-11	-1.15643	0.303228	0.758981	2.51687e-33	3.63005	1.40901e-10	2.36505	7.83129e-25	11.1198	3.60032e-20	-2.67859	2.79789e-56	-3.26915
INHBE	6	1	5	6.93764e-08	-6.52458	0.0404854	-1.92398	0.000101168	-1.99878	0.0415395	-1.1301	2.55799e-24	6.92794	0.0289543	-2.42631	0.722739	-0.484954
IQGAP2	6	3	3	3.893e-78	-3.95282	1.11086e-22	2.61027	4.12894e-20	-2.20628	1.15227e-36	-3.1199	2.45819e-05	3.02196	4.15992e-57	5.0499	0.358617	-0.82039
IQSEC1	6	4	2	6.00117e-12	0.927292	0.0110845	1.17873	0.00552961	0.768494	1.93763e-05	1.34251	0.897514	0.0553649	0.00630561	-0.795948	0.00776439	-0.655771
ITGA2	6	4	2	0.00024425	1.00192	0.04586	1.65865	0.000822366	1.47405	0.300325	-0.817792	8.80135e-26	4.91718	2.58908e-19	-2.37959	3.76419e-07	-1.16662
ITGB6	6	4	2	8.17726e-26	2.08672	0.0178182	1.56263	1.03586e-07	2.30619	3.06321e-07	2.10341	0.310145	-0.246221	3.05714e-15	-1.75457	2.86954e-32	-2.49993
ITPR2	6	3	3	2.51126e-07	-1.18556	0.0303675	-1.04903	0.0393906	0.797179	1.83558e-07	1.45552	3.63704e-06	-1.60869	8.19156e-09	1.34682	0.959307	-0.0213716
KAL1	6	2	4	0.000638093	-0.721802	0.995476	-0.00807993	0.000185475	-1.37484	0.00171331	-1.38126	1.13073e-30	5.90933	6.61243e-14	1.96882	8.08814e-16	-1.42716
KCNJ5	6	2	4	4.16388e-22	-3.33794	0.00314627	-1.61506	1.50171e-09	-2.91452	7.21314e-10	-3.14034	0.360673	2.14422	2.09004e-21	7.06937	6.23666e-13	5.43852
KCNK6	6	4	2	0.00142279	0.511751	0.96016	-0.0562549	0.03553	1.06048	6.24126e-08	1.98301	8.49749e-19	2.44774	5.43629e-22	-3.17156	0.0010414	-0.872523
KHDRBS3	6	2	4	1.33578e-14	-2.31907	0.000173239	-2.29192	0.785233	-0.270069	2.24597e-08	2.16409	2.2953e-28	4.17162	1.12378e-15	-2.06358	0.0121075	-0.560957
KIAA1549L	6	2	4	5.75548e-11	-0.928364	0.974679	0.054687	0.00240751	3.00956	1.58817e-07	4.18462	0.00633996	-1.34425	7.09315e-51	-7.33832	1.58227e-65	-4.84551
KIAA1841	6	3	3	0.0383732	0.518554	0.942181	-0.153324	0.0194652	1.24047	0.00556916	1.34789	0.0234917	-0.840552	5.29369e-07	-1.59186	7.914e-10	-1.29915
KIF5C	6	5	1	6.79746e-09	0.865875	0.781512	-0.227363	0.00284233	2.57624	0.0017821	2.56318	0.00102166	-2.3369	3.19631e-91	5.93438	4.04855e-18	2.74442
KLF10	6	5	1	4.77959e-06	1.09286	0.0488672	1.18292	0.000448325	1.19233	2.2254e-05	1.16938	8.12945e-05	-1.22868	0.823318	0.0715837	4.40811e-06	0.853654
KLF7	6	3	3	2.80319e-06	0.786026	0.743155	0.306819	1.00096e-11	3.25129	4.1472e-12	3.11089	0.00139555	-0.823957	3.80279e-39	-2.98485	5.80766e-44	-2.39139
KLHL14	6	3	3	2.78933e-40	-1.78831	0.993913	-0.0117958	0.00430153	-0.921591	0.00434102	-0.879451	4.64447e-07	1.46245	1.99779e-80	4.29352	1.93835e-57	2.5467
KLK7	6	3	3	3.98358e-22	-2.57957	0.000357367	-1.79253	0.93725	0.122221	0.000290244	-2.03071	0.000111987	6.4685	0.00804657	0.626098	0.0136407	0.462499
KLK8	6	4	2	8.42479e-10	-0.958298	0.00775095	-1.40729	0.0012877	2.04774	0.869825	-0.152968	0.0176173	5.15427	1.47751e-09	1.72557	0.000115756	1.05139
LAD1	6	4	2	0.0344156	0.309924	0.447017	0.424974	0.0105857	1.00468	0.00801633	0.982294	8.9983e-96	4.80984	2.86632e-05	-1.20753	1.37308e-06	-0.948741
LAMC3	6	2	4	5.52014e-08	-2.3854	0.175614	-1.01719	0.0290758	-1.03595	6.20948e-09	-2.94444	2.84072e-13	-8.36721	0.00128616	3.74024	0.00164368	3.46981
LAMP3	6	3	3	1.83729e-08	-1.94864	0.792172	0.297752	0.00181924	-1.26369	7.28839e-11	-2.12206	1.60909e-49	4.18097	1.7377e-10	1.69401	1.81017e-16	1.7606
LBH	6	1	5	9.11693e-16	-1.15849	5.63206e-06	-1.71654	0.717005	-0.126546	5.78744e-25	-2.17806	0.00802576	0.976051	5.80974e-05	-1.34107	6.63132e-62	-4.08039
LENG9	6	2	4	0.0316961	0.349519	0.0432659	-1.08684	0.0350521	-1.08935	0.00396622	-1.3093	1.22947e-11	3.04878	0.0359725	-1.95105	0.46368	-0.541335
LGALS1	6	1	5	2.4277e-20	-1.64909	0.00361534	1.80361	0.000405767	-1.45857	7.12939e-35	-3.66312	0.274181	0.395887	4.46518e-07	-1.6152	3.34387e-17	-1.57206
LGALS9	6	4	2	3.7431e-05	-0.781861	0.13625	0.67377	0.000358448	2.44012	2.01554e-05	2.54373	3.19345e-15	-3.48123	3.87172e-26	4.48138	1.09374e-17	3.64144
LINGO2	6	0	6	9.65893e-09	-5.08611	8.06636e-05	-2.94183	0.0105705	-2.78965	0.000330348	-5.35431	0.0777203	-0.914149	3.56702e-05	-3.71956	1.20726e-05	-5.02081
LMO2	6	1	5	0.0042756	-1.04408	1.31714e-25	3.10904	7.99139e-08	-2.93923	0.000236619	-1.65705	0.017228	-5.13569	0.0476446	-1.15445	0.833351	0.192314
LOC100505501	6	0	6	0.00173808	-0.775012	0.118848	-0.985714	0.0166926	-1.23102	1.01674e-06	-1.88457	1.9882e-07	-4.49705	0.0265669	-1.53002	3.19781e-06	-2.91907
LOC100996760	6	4	2	9.45438e-07	6.82296	0.0386539	4.82983	2.0919e-06	3.32654	0.63096	-0.904451	1.59141e-11	2.47083	5.28693e-50	-5.3692	4.41115e-40	-3.34243
LOC101928000	6	0	6	0.00595052	-1.43916	0.193321	-1.26444	2.83249e-05	-1.3997	0.000910048	-1.013	2.28983e-07	-1.8066	0.00484989	-1.33738	5.11308e-06	-1.82628
LONRF2	6	3	3	1.76408e-42	-2.008	0.0489601	-1.08034	0.332991	0.368625	0.00118657	-1.01245	3.57524e-07	3.26675	2.88659e-22	2.37786	7.23544e-25	1.83334
LOXL2	6	3	3	5.79685e-07	1.44194	1.67943e-12	3.39306	0.236401	0.692911	0.00023724	1.65688	1.44319e-06	-1.39845	6.8913e-59	-5.0804	9.75965e-101	-3.90384
LPAR3	6	1	5	1.03122e-122	-4.18963	5.80782e-19	-3.54977	0.025882	-0.621332	1.54343e-22	-2.66807	5.45594e-39	-4.83843	8.92826e-07	5.78531	0.245423	2.70492
LPL	6	0	6	0.0374337	-1.19458	0.394208	-0.974755	0.0088047	-1.42179	2.93412e-10	-4.54747	0.00984461	-0.734435	1.86543e-08	-8.82667	1.57281e-38	-5.97013
LRP1B	6	2	4	0.00944128	-1.1745	4.98192e-08	-3.59917	0.00655013	-5.38698	0.000740199	-6.291	0.51736	0.666213	0.0316824	1.74511	0.0486953	1.54733
LRRC37A3	6	4	2	1.12001e-06	-0.996208	0.607446	-0.448821	0.0062696	1.80336	0.00645491	1.82036	5.44226e-10	-2.16115	7.07325e-06	1.69346	0.0419988	0.735354
LURAP1L	6	4	2	7.71691e-10	-1.23236	3.53205e-18	-3.34475	1.82817e-06	2.89457	0.0118752	1.90826	5.06466e-40	6.31263	1.32675e-19	3.80748	0.321572	-0.961974
LYST	6	4	2	1.33025e-11	1.3274	0.00386862	1.11697	0.00320835	0.874624	0.000276145	1.08329	0.0903716	0.399725	0.000633076	-0.932805	9.03123e-28	-2.35427
MAB21L3	6	4	2	0.000106846	1.7777	0.0096555	2.18775	0.0164944	1.65085	0.00830363	1.47911	3.64253e-09	-3.89632	1.15366e-10	-4.78798	0.0549804	-0.909154
MAN1A1	6	0	6	1.53805e-30	-3.30691	3.41395e-15	-4.12462	0.149797	-2.62752	0.000315155	-6.71243	2.44065e-08	-1.9066	0.00572703	-0.799708	0.00459207	-0.562808
MAP1LC3C	6	3	3	0.880215	-0.131276	0.000225998	2.50513	0.00914572	1.55971	0.0371047	1.21263	0.00706506	-3.9267	0.000490613	-5.22366	0.000992162	-3.85378
MAP2	6	3	3	7.6125e-13	1.38545	1.76189e-05	2.69216	0.752168	-0.197949	6.3384e-07	-1.626	3.13436e-12	2.13746	0.000660297	-1.01508	7.50194e-45	-2.42617
ME1	6	3	3	9.21811e-15	-1.1648	0.033099	-0.943709	0.0159214	0.870654	0.0237785	0.701621	0.0499257	0.393978	9.36884e-05	-0.941907	0.952227	-0.0184776
MEGF9	6	2	4	5.0674e-26	1.87853	0.0348584	1.15928	9.71525e-05	-1.32556	0.0100769	-1.00925	0.081631	-0.714026	0.00716633	-0.775351	0.00468562	-0.479801
MEIS3P1	6	4	2	2.37453e-32	-2.00054	0.952504	-0.098871	4.80488e-05	1.54226	9.42727e-07	1.82298	0.00407836	-0.784614	0.000796192	0.866886	0.000495879	0.670091
METTL7A	6	2	4	9.28674e-60	-3.37879	0.000383973	-2.08376	0.597519	-0.402301	0.00516355	-1.32045	8.47027e-08	-6.57517	4.93313e-16	1.94208	0.018962	0.675213
MFAP2	6	2	4	0.00143895	-0.511986	0.642063	-0.334523	0.000128612	1.19693	2.99944e-10	-2.55771	2.83268e-30	-4.22366	0.000219559	-2.34716	0.0130831	0.960871
MKX	6	4	2	9.88411e-05	0.762017	5.92365e-30	3.91502	0.000441779	-1.70133	0.000167142	1.54802	6.42341e-88	7.49097	0.623325	-0.238294	2.01738e-06	-1.78796
MLPH	6	2	4	1.06623e-18	-4.21031	0.933423	0.123532	0.0243966	5.30469	0.0130525	5.41169	8.93291e-05	-1.01079	6.18888e-09	-1.47576	5.67611e-13	-1.55071
MOB3B	6	4	2	1.83328e-08	0.843522	0.954271	-0.07262	0.034106	-0.719474	4.01891e-08	-1.31966	0.00280184	1.04614	3.23105e-10	1.88801	1.61951e-08	1.41199
MRPL1	6	1	5	3.445e-06	0.657943	0.923366	-0.139047	0.00207553	-0.853603	0.00589278	-1.04105	0.00243722	-1.10229	0.00844517	-0.863741	0.00031979	-0.994334
MSN	6	4	2	3.42499e-48	-1.63824	0.000379124	1.18431	0.0211054	0.653731	7.99367e-14	1.59975	0.0231363	0.600897	0.042274	-0.546828	0.146607	-0.285499
MXRA5	6	1	5	4.54462e-38	-6.76549	1.44975e-14	-6.64818	0.27643	0.569286	0.0444361	0.769951	8.4664e-21	-4.40395	0.000687309	-1.72427	1.02665e-26	-5.60986
MYO3B	6	6	0	1.02925e-07	1.04913	0.447017	-0.526013	0.00010066	1.14213	6.33401e-07	1.30002	2.80333e-18	7.27069	8.66988e-05	1.16002	2.76135e-06	0.847428
NAB2	6	2	4	0.000662312	-0.501226	0.00848837	-1.19818	0.0199215	-0.805448	0.0133577	-0.833347	0.344319	0.33975	4.27751e-05	1.06439	5.01931e-09	1.00739
NAP1L3	6	2	4	0.000133655	-1.54348	0.0597696	-1.22045	0.0323365	-1.93293	0.000101275	-3.45587	2.11619e-18	-8.11457	1.79788e-11	2.15164	0.0132245	0.955945
NAV1	6	3	3	0.30195	0.223982	0.0262125	0.960945	6.86835e-15	2.13758	4.19994e-25	2.59081	3.27785e-88	-5.15333	3.63857e-26	-4.00459	1.60329e-14	-1.85023
NEGR1	6	1	5	9.24954e-08	-2.49758	0.161722	1.02992	0.000269767	-5.15299	2.88254e-08	-6.93285	8.58243e-11	2.11339	8.65627e-48	-5.06085	3.37898e-32	-3.1137
NFE2L3	6	1	5	2.15707e-09	-0.917322	0.196983	0.602331	0.00180698	-0.972621	0.0404509	-0.580911	2.58874e-05	1.016	5.22622e-21	-2.6316	5.69008e-19	-1.58187
NID2	6	4	2	6.93671e-93	3.03174	0.986891	-0.0200812	7.34891e-13	-5.64038	1.07237e-27	2.80921	1.68188e-199	6.44183	5.8156e-09	2.35852	2.04474e-10	-3.17721
NLGN4X	6	2	4	5.73036e-08	1.16548	0.000216977	1.61318	0.0318444	-1.21805	2.06478e-10	-8.6398	NA	-2.08164	0.00475795	-0.73209	0.000131313	-0.918911
NLRC5	6	4	2	0.000170583	1.50301	0.000758657	1.87097	0.000554838	1.58849	1.23753e-09	2.27445	1.28129e-16	-2.06551	0.406712	-0.366915	0.0018928	-1.0754
NOP10	6	0	6	0.0178737	-0.316656	0.426759	-0.448289	0.0141838	-0.690987	0.0173315	-0.630608	4.74906e-05	-1.0973	0.0401107	-0.649252	0.00803927	-0.597551
NPNT	6	4	2	5.47305e-12	1.33046	1.11969e-05	1.83704	0.000306792	1.57937	0.0610539	0.871456	7.9189e-117	-7.64862	0.0221108	0.864081	2.85061e-06	-1.79135
NQO1	6	1	5	3.00694e-43	1.89813	0.855771	0.184028	2.84212e-09	-1.42356	9.02271e-10	-1.28962	0.000142029	-0.805535	0.0116353	-0.659099	0.0180538	-0.400079
NR2F1-AS1	6	0	6	0.107956	-0.654065	9.93171e-05	-2.67681	3.27175e-06	-2.53951	2.50707e-15	-10.4678	0.0430648	-3.58168	0.0238791	-0.748459	6.30798e-37	-4.14497
NRG1	6	3	3	6.90083e-33	1.80465	0.612936	0.467868	0.000804878	-1.21098	3.57483e-08	-2.01521	1.2885e-22	-2.11031	0.00141268	0.899839	1.58052e-10	0.89706
NTNG1	6	2	4	7.73644e-18	-2.81119	3.08776e-13	-4.92033	0.929238	-0.0987848	3.80644e-07	-7.75412	4.13124e-08	1.20939	0.00309513	-0.771085	0.00461817	0.495428
NUMBL	6	1	5	0.0107141	0.494372	0.856348	0.226705	0.00334692	-0.968152	0.00789917	-0.898927	7.70499e-08	-1.27208	1.99661e-05	-1.08699	4.9968e-16	-1.35897
NWD1	6	4	2	0.00670706	1.97786	0.0467051	2.24984	0.175249	2.45665	4.20106e-06	4.45912	4.42417e-10	6.49863	0.00471033	-2.34834	0.000103708	-3.00532
NYAP2	6	6	0	0.0175363	1.22639	3.30339e-05	2.57542	0.00119534	1.6724	1.43223e-07	2.10021	0.00404765	5.10589	0.0157269	2.32017	0.860877	-0.465882
OAS1	6	4	2	3.4355e-29	-4.61914	0.672121	0.38523	0.000665896	6.21388	0.0150734	5.27674	2.86868e-07	-2.11137	1.89347e-55	4.28662	1.20485e-129	4.50368
OGFRL1	6	5	1	1.31502e-21	1.30041	4.7022e-07	1.79167	1.1829e-09	-1.40512	0.892502	0.0492373	9.81558e-06	0.835566	0.0085953	0.776016	1.59397e-15	1.20807
OSBPL6	6	1	5	9.39525e-06	1.37049	0.684216	0.503661	6.97539e-24	-3.68282	2.91719e-16	-2.36706	2.06636e-29	-2.95034	1.30613e-05	-1.73307	1.49694e-05	-1.4438
OSMR	6	3	3	0.000263038	-0.82382	0.0139396	1.46404	0.353189	-0.346653	0.00416665	1.12065	0.0258222	0.912905	9.42484e-05	-0.974975	2.97292e-05	-0.74166
OVOL1	6	4	2	1.37496e-37	3.06911	3.39393e-05	1.99952	0.62893	0.192253	9.81982e-07	-1.43439	9.19859e-10	8.38096	3.04071e-06	-1.60058	1.68353e-21	1.73087
P2RX5	6	2	4	0.00180047	1.15906	3.77372e-06	2.12808	7.23968e-15	-3.22529	5.46303e-05	-1.83075	0.184532	0.528156	1.66193e-06	-2.25101	1.20805e-08	-1.99531
PALM2	6	0	6	0.028325	-0.698953	0.930781	-0.128561	1.58964e-13	-5.5194	7.69978e-16	-4.35985	0.00475467	-1.56573	0.000370453	-1.93517	8.01853e-05	-1.56223
PAQR7	6	4	2	1.06053e-05	1.08845	0.000308491	1.41892	0.390061	0.316172	0.0292431	0.632101	0.00667471	0.901634	0.00883605	-0.838992	3.09113e-12	-1.43653
PARP14	6	5	1	7.42042e-05	0.728543	0.486457	0.627903	0.000912717	1.40508	0.000401557	1.44841	0.0134356	-0.938595	1.20916e-09	1.47057	4.99352e-26	1.7046
PARVB	6	1	5	0.00308257	-1.2649	0.116747	0.980858	0.0364492	-0.727129	7.01955e-05	-1.20238	2.79479e-22	2.16608	2.48332e-16	-2.12202	4.09132e-23	-1.74477
PCDH7	6	5	1	5.74072e-153	3.55975	2.55179e-28	3.13878	0.188192	-0.369753	2.52634e-71	-4.67572	6.45394e-11	2.25093	2.84789e-35	4.27538	5.83694e-28	3.19134
PDE11A	6	2	4	6.36566e-14	-2.6687	0.288439	-1.04756	0.0167835	-4.63192	0.000450212	-6.53314	1.34571e-72	-6.13523	5.70732e-26	4.88044	6.50276e-06	1.97056
PDE1C	6	4	2	7.76774e-08	5.79956	NA	-0.367648	0.0247153	-3.72299	2.95185e-05	3.22531	2.15227e-24	12.716	0.00841982	-5.68534	0.0149803	1.82997
PDE6B	6	2	4	0.00204771	-1.81484	0.922755	-0.197239	0.00397213	-1.07745	8.07957e-12	-2.11215	0.0112715	-0.967677	7.33969e-12	1.84299	0.00659189	0.737677
PDE8A	6	4	2	0.00051392	0.700919	0.735018	0.331662	9.64595e-05	1.15619	5.88495e-09	1.44184	2.68016e-05	1.00878	9.12279e-12	-1.67737	2.63494e-07	-0.980222
PDGFB	6	2	4	0.00309578	-0.769786	0.0747541	0.851875	0.00853142	0.764773	0.0188752	-0.652055	2.41056e-14	2.15836	1.02948e-13	-2.69806	8.77717e-20	-2.02157
PDK3	6	3	3	2.53576e-17	1.66453	0.374578	0.808288	1.52408e-06	2.01143	7.04781e-09	2.60644	3.93634e-07	-1.76158	2.57225e-06	-1.35053	3.48745e-11	-1.30568
PDLIM1	6	1	5	1.06745e-31	-1.99394	0.453528	-0.51488	8.68713e-05	-0.832121	3.5304e-18	-1.74592	1.13094e-44	3.42391	2.91519e-07	-1.20463	0.000343736	-0.512496
PDPN	6	3	3	1.43753e-31	5.18962	1.50574e-24	5.50064	4.00702e-06	-1.38689	5.54361e-08	-1.90449	5.50248e-43	3.36305	0.977972	0.0129593	3.91253e-10	-1.69398
PEG10	6	2	4	3.84733e-07	-0.610346	0.00030532	1.51784	4.31143e-06	-1.02835	0.00377638	-0.633439	5.68961e-118	-4.40221	0.175596	-0.382136	0.0151168	0.491615
PELI2	6	2	4	2.54118e-13	-1.37876	0.0118925	-1.1127	0.0039454	-1.06746	8.19691e-22	-3.07048	0.0348219	1.35369	3.77429e-07	1.6252	0.655801	-0.212413
PHLDB2	6	3	3	1.39e-73	-4.58947	0.934288	0.121583	0.00295397	1.78933	1.12087e-05	1.85216	0.0476325	0.520956	9.19542e-07	-1.48773	2.65785e-31	-2.20731
PI3	6	4	2	7.20734e-11	-6.01167	2.85648e-09	3.99422	0.00450899	-2.41152	1.08855e-07	2.3424	5.38012e-80	10.3976	0.103907	-1.35499	1.21725e-11	2.54957
PLAU	6	4	2	9.7794e-45	2.41127	3.69328e-22	3.15455	0.555072	0.301836	5.30374e-11	1.716	2.76463e-20	1.89968	3.65761e-24	-2.41066	0.0185814	-0.472104
PLEKHA4	6	4	2	2.45816e-08	1.02385	0.00171964	1.8189	0.0165503	-1.19819	0.822007	-0.164232	0.00974248	-0.671375	0.00113903	1.1187	3.61942e-07	0.958732
PLEKHA6	6	2	4	0.000117772	-0.75071	0.808054	-0.222467	0.0317794	1.01672	0.000104245	1.37582	0.000140037	-0.835753	1.46464e-12	-1.73313	3.27511e-32	-2.24697
PLEKHG4B	6	0	6	5.95738e-45	-3.88675	5.15237e-24	-5.37646	1.14524e-08	-3.15358	5.16779e-25	-4.93431	1.08353e-06	-2.57349	0.587687	-0.184449	2.53838e-34	-2.14163
PLIN2	6	1	5	2.14345e-55	-4.33467	2.30788e-29	-3.76153	0.000304798	-3.2874	0.0242333	-1.82499	3.5594e-10	-1.23018	0.000138395	1.85904	0.476316	-0.655583
PLLP	6	2	4	2.03377e-10	-1.39644	0.000181339	1.45907	0.335174	0.42089	0.00101779	-1.09137	0.000223911	1.08342	1.08969e-05	-1.63024	4.35193e-16	-2.70816
PODXL	6	3	3	0.00382182	0.412913	0.00103847	1.68854	8.01799e-05	-0.853002	0.71987	-0.150954	7.21664e-20	2.33575	3.55876e-96	-4.46164	1.81594e-74	-3.05189
PPARGC1A	6	4	2	8.12554e-15	1.52818	0.427707	0.659319	0.00759002	0.88387	0.00116133	-1.08195	1.45748e-08	-2.96713	1.32004e-11	3.34958	3.31161e-19	3.58858
PROM1	6	1	5	6.24915e-08	-5.12813	0.597162	0.699015	0.0357977	-0.670042	3.1807e-59	-4.99644	4.33576e-61	5.64293	1.59034e-06	-1.295	3.535e-207	-11.0903
PRSS23	6	1	5	2.12401e-190	-3.65707	4.51084e-14	-2.12701	4.33774e-20	2.2119	0.338259	-0.328635	4.99737e-80	-3.42285	3.77665e-08	-1.21528	1.19002e-21	-1.6408
PSAT1	6	1	5	2.1044e-08	-0.610619	6.61611e-05	-1.20228	3.98948e-08	-1.40028	1.07304e-05	-1.09174	0.012283	0.63422	0.000997044	-0.975669	0.342972	-0.197494
PSMB9	6	5	1	0.0103559	1.07043	2.1986e-05	2.39464	0.188715	1.24347	5.27897e-05	2.53703	0.00103192	-1.38678	1.5517e-27	2.7605	1.41806e-20	1.98457
PTPRB	6	4	2	0.0117629	1.07656	0.449447	0.880292	9.82425e-06	2.01092	0.0155486	1.24071	1.0144e-08	1.86635	1.16797e-15	-4.15204	2.24037e-17	-2.92953
PTPRU	6	6	0	0.146347	-0.36595	0.00820016	1.20793	0.0432943	0.899177	0.00418355	1.08493	1.14772e-44	3.87825	0.000118702	1.13894	1.92939e-10	1.3219
RAB3B	6	2	4	0.000345778	-1.1508	0.0386623	1.18867	0.0500636	2.55681	2.8176e-10	3.98104	3.86828e-06	-1.58332	6.25958e-31	-4.42279	0.00471441	-0.710103
RAI2	6	1	5	6.03803e-50	-3.09116	1.07568e-05	-2.10847	0.00284233	1.12921	0.00363716	-1.19805	0.874613	-0.562069	0.0047785	-1.16163	1.20695e-12	-2.68189
RASSF2	6	4	2	0.359054	0.496028	0.0172624	1.5147	0.00181365	4.92538	0.00876026	4.44943	4.06986e-09	-2.46597	2.12007e-08	2.00106	5.9536e-12	-1.84872
RELN	6	4	2	0.0642275	-0.823605	0.000209755	-2.89526	1.10736e-05	2.39264	0.00323324	1.71452	1.28619e-26	-4.89588	1.49439e-65	6.82873	1.79752e-06	2.67203
RGAG4	6	5	1	0.154829	0.633944	0.0323333	1.39984	1.70075e-05	2.13211	0.00013497	1.80755	1.34497e-13	-5.36536	1.81113e-25	4.30845	2.94244e-07	2.29113
RGS10	6	1	5	3.19954e-25	-1.51801	0.452754	0.632279	1.00082e-05	-1.66683	0.000215685	-1.50024	0.0153622	0.961204	0.00318282	-0.961001	0.000356692	-0.848393
RINL	6	2	4	4.09081e-30	-1.99051	3.63239e-06	-1.7816	2.60575e-06	-2.10166	2.86798e-09	-3.04995	2.72309e-11	3.14191	2.8363e-16	3.24843	0.92777	-0.0920184
RNASEL	6	5	1	0.0122426	0.617892	0.475362	0.730973	5.41175e-05	2.55787	0.019104	1.58279	0.003512	-1.57946	3.26877e-06	1.53997	7.32147e-05	1.10473
RNF182	6	4	2	0.213036	0.494635	0.0345066	-1.81546	2.47191e-14	2.12365	1.07548e-41	3.27164	1.74544e-19	-9.87901	0.00344714	1.93263	5.49859e-09	2.71731
RNF213	6	5	1	2.03443e-18	1.08501	0.372448	0.68482	7.95458e-14	1.54866	5.93504e-18	2.12159	0.000278925	-1.26904	6.90541e-13	1.95505	5.01577e-49	2.26083
RNF24	6	4	2	1.65694e-11	1.34696	0.143645	0.855772	0.000272615	1.52525	0.00244874	1.44406	0.000105364	1.1658	0.00088236	-1.14728	2.03456e-15	-1.70285
RNLS	6	2	4	0.000224849	-0.856235	0.0028153	-1.64702	0.0832973	-1.6693	0.0474611	-1.49631	8.96857e-11	-1.69696	1.05198e-51	3.63621	0.0253167	0.489902
RNR1	6	2	4	0.00152918	-0.582359	0.948296	-0.171986	0.0349952	-1.73179	0.0330627	-1.88532	0.000340555	-1.07758	0.00110786	0.924926	3.73124e-07	0.895821
RPL32P3	6	3	3	6.56253e-06	-1.04917	0.827019	-0.413895	0.0327836	-1.29839	0.00128336	-1.80328	0.00185736	1.57795	0.00595197	1.48029	0.0400654	0.845856
RPL35A	6	1	5	1.26476e-10	-0.934975	0.900594	-0.172434	0.000792981	-1.05673	6.92713e-08	-1.32124	0.000779283	0.969837	0.0230001	-0.656128	5.27273e-05	-0.959573
S100A4	6	5	1	6.93041e-69	2.65425	1.58259e-05	2.01912	0.91118	0.0704092	3.62679e-05	-1.25908	9.81921e-106	5.05981	3.38497e-05	1.78546	0.00098632	1.43476
S100A9	6	4	2	0.0281283	1.22792	3.52322e-33	5.82662	0.297547	2.4314	3.55837e-09	6.71211	1.09912e-20	11.6718	1.42529e-45	-4.23353	4.80404e-61	-4.19552
SALL1	6	3	3	0.781848	0.311891	3.70715e-09	3.64877	0.000163754	3.31122	1.21515e-20	5.63069	1.25286e-22	-12.3118	7.38236e-07	-5.24833	1.27535e-06	-4.33426
SCAI	6	4	2	8.87998e-30	1.59812	0.0061277	1.16358	0.0105857	-0.819598	0.00440152	-0.731833	0.465872	-0.25404	0.00237101	0.87636	0.000115938	0.673934
SEMA3C	6	3	3	1.34836e-13	1.39926	3.65806e-06	1.93189	0.0412127	0.924187	0.127976	0.511444	2.51549e-23	-2.29082	0.000408414	-1.0492	0.0034718	-0.781343
SEMA4F	6	4	2	3.82008e-08	1.1754	0.428367	0.745945	0.00037214	1.49371	0.000196019	1.63699	0.00853548	1.07825	3.02354e-05	-1.28045	0.000358196	-0.754675
SEMA6A	6	2	4	3.28388e-43	-4.09303	0.0338597	0.82132	1.67112e-45	-9.06626	4.89553e-20	-11.7185	1.11777e-18	-3.21548	2.38958e-11	3.82097	0.389141	0.919446
SEPN1	6	4	2	0.00345191	0.556634	0.281236	0.72693	0.000265186	1.47442	0.00397327	1.11771	0.0169949	1.00623	0.00796351	-0.839356	0.0260796	-0.610126
2024-09-03	6	2	4	0.0188518	-0.529366	1.85239e-09	2.23926	0.945473	0.0330635	1.02088e-06	1.5238	0.000757891	-1.54934	6.84263e-13	-3.60453	2.86325e-11	-5.58945
SERTAD4	6	3	3	7.21143e-09	5.2981	0.894904	0.935171	0.000804011	1.80466	0.000337048	1.47865	1.70656e-16	-2.61412	1.26444e-11	-2.69501	6.652e-05	-1.12347
SFN	6	3	3	1.01906e-42	2.4965	0.000202406	1.54667	8.39417e-05	-1.50776	5.11556e-07	-1.88429	1.96843e-53	3.35229	0.000705171	-0.979209	0.833311	-0.0934378
SH3RF3	6	3	3	1.57388e-27	3.15914	7.76227e-14	3.44706	0.480867	0.648882	0.00816978	1.56986	4.77421e-07	-1.68034	0.00786724	-1.60816	0.0453092	-1.0358
SIRPA	6	3	3	4.53982e-06	0.754279	2.50553e-11	2.07574	0.161376	0.620633	6.37759e-79	4.21055	8.65532e-13	-1.74713	2.94581e-28	-3.19288	1.86017e-52	-3.01135
SLAIN1	6	2	4	0.0136055	-0.601813	0.000372027	-1.5874	0.0198071	-1.25644	3.08052e-05	-2.57293	6.98065e-08	2.01718	0.0438439	0.572482	0.807499	0.103061
SLC1A1	6	3	3	0.00495865	-1.46131	0.00313439	1.66998	3.21939e-14	2.90387	4.25778e-28	3.84816	0.0312625	-0.768304	0.0536859	-0.912392	0.0190758	-0.895948
SLC25A3	6	0	6	8.75082e-11	-0.918639	0.0390951	-0.941145	0.000230988	-0.857153	1.31259e-10	-1.28775	0.000349658	-0.702257	0.00199064	-0.766359	0.447772	-0.157691
SLC26A2	6	3	3	1.00623e-10	1.13738	0.00332953	1.5805	0.0482257	-0.775777	0.954478	-0.0240355	0.0467655	0.517793	2.0407e-07	-1.4694	5.83835e-09	-1.34312
SLC2A6	6	0	6	0.00595764	-0.718202	0.824506	0.347945	0.000930934	-1.13799	0.000366492	-1.30359	0.000484736	-0.892246	0.00296845	-1.2803	1.12752e-07	-2.08869
SLC37A1	6	5	1	0.0389977	-0.394031	0.893709	0.147946	1.98694e-10	1.74568	8.01978e-06	1.30528	2.3728e-16	2.08981	0.0257763	0.751044	0.00418704	0.785118
SLC40A1	6	3	3	0.00100504	-0.957065	0.900426	0.181836	1.05667e-05	1.87519	0.00083972	1.40868	6.18243e-16	-3.4601	5.36892e-17	2.66092	0.000647304	-0.897976
SLC7A5	6	3	3	1.96901e-65	2.25629	0.000487475	1.11078	0.0282352	-0.797458	0.0139639	-0.922004	4.2423e-24	2.32143	6.21204e-09	-1.7134	0.10318	0.459189
SMIM10	6	1	5	4.20074e-13	-9.37848	3.75167e-10	-8.9652	0.0359254	1.22925	0.0210192	-1.64937	2.3956e-10	-2.66709	0.511041	0.294505	0.016455	-0.891979
SNX10	6	2	4	4.29944e-05	-0.758351	0.831013	-0.196934	0.00123416	0.935158	3.86502e-06	1.11394	0.00390255	-0.999315	1.94555e-05	-1.30667	0.0117721	-0.697509
SNX29	6	3	3	0.0351736	0.807228	0.72039	0.752096	0.00391563	1.56021	0.00620457	1.79052	0.00273985	-1.74213	0.0311284	-1.00232	0.00485419	-0.892996
SOCS2	6	2	4	0.000408169	-1.55794	0.968741	-0.078524	0.0433698	-3.18427	2.01058e-09	3.07351	2.1406e-06	1.33571	7.83719e-13	-3.34393	2.78637e-34	-3.45574
SPARC	6	2	4	1.25965e-13	-8.21903	0.000675562	-1.61523	0.208524	2.95525	0.0010191	2.83245	2.28084e-23	3.31981	2.20251e-07	-1.4531	3.76683e-34	-1.7074
SPATS2L	6	0	6	9.49666e-64	-2.33062	0.0068172	-1.10348	0.00347872	-0.67957	3.50973e-14	-1.5526	0.387742	-0.218237	0.0191399	-0.619527	0.0179639	-0.413981
SPOCK1	6	4	2	8.49487e-06	0.977485	9.44517e-77	5.68539	0.144485	3.94978	2.66128e-06	6.9087	8.40249e-19	5.25346	3.17034e-13	-2.66474	1.51905e-08	-1.1393
SPRY4	6	3	3	3.41793e-16	2.34511	4.98886e-10	2.66911	0.0418198	0.589281	0.530253	-0.328643	0.00385886	-0.709028	0.00913264	-1.10865	0.0010414	-0.941201
SPRYD4	6	2	4	0.0128983	-0.519306	0.0412351	-0.888039	6.99643e-05	-1.08277	0.00163358	-0.849601	0.634364	-0.149556	0.049299	0.612323	0.00255493	0.69307
SQRDL	6	4	2	2.71329e-05	1.18369	0.598015	0.604974	0.0328138	1.144	0.00145063	1.80597	3.73072e-15	2.21029	1.4268e-11	-1.75884	2.40613e-17	-1.82138
SSPN	6	4	2	2.25245e-23	-1.40626	0.563891	-0.518115	0.013172	1.01736	0.00408671	1.16573	7.99657e-16	2.19676	8.91689e-10	1.65713	1.53848e-15	-1.7326
ST3GAL1	6	4	2	1.20859e-13	-3.58332	1.74445e-06	1.92435	1.99796e-06	1.58139	3.4994e-84	5.13694	2.59087e-14	2.67394	0.0556082	-0.678066	0.00408191	-0.759706
ST6GAL1	6	1	5	1.44014e-07	-1.17328	0.14575	0.951571	0.00925532	-1.7661	6.87827e-12	-6.31859	4.57768e-05	1.86074	0.00156179	-0.872389	4.24265e-26	-2.74293
ST6GALNAC2	6	2	4	9.90185e-07	-0.768872	5.00215e-05	-1.69557	0.791268	-0.161592	0.00882505	1.00711	0.00280346	2.0669	3.51223e-08	-2.13464	3.16174e-08	-1.78502
ST6GALNAC4	6	4	2	0.000591828	0.995711	0.00289919	1.38499	0.00316729	-1.26963	0.00124514	-1.57568	0.670354	0.193093	6.55969e-11	1.90508	8.55116e-11	1.4058
STC1	6	5	1	3.0663e-19	4.85609	8.66441e-26	6.77957	7.37823e-25	2.84982	5.05449e-24	2.28122	9.52974e-05	-1.31587	0.297115	1.36956	0.00916189	2.34897
STEAP1	6	3	3	2.48462e-43	-5.96631	6.88806e-11	-2.55856	0.00126316	-1.97048	0.0076787	1.48223	7.65747e-26	2.95715	0.000135426	1.2551	0.853434	0.106233
STMN3	6	3	3	0.00145499	-1.1617	0.0143807	1.60374	0.236187	-0.65596	0.0390666	0.877327	3.42948e-06	1.59617	4.28568e-12	-1.85423	0.00358994	-0.635258
STON2	6	3	3	3.18673e-07	0.749911	0.00168769	1.44025	1.30783e-16	-1.97556	2.28431e-10	-1.77433	0.671323	0.131123	1.20703e-08	1.35495	1.17523e-13	-1.24904
SULF2	6	2	4	4.64746e-20	-1.82385	0.270466	0.65257	2.85311e-05	1.11808	5.06866e-07	1.19147	2.14467e-06	-0.978191	1.97429e-51	-4.36695	2.07551e-27	-2.03961
SYT14	6	3	3	1.08392e-09	5.23411	0.155937	2.94203	2.79519e-05	2.27339	2.44921e-07	2.4435	3.66395e-06	-1.99	6.25737e-13	-9.53847	5.5341e-17	-4.51446
SYTL2	6	3	3	2.88797e-44	2.45296	8.20709e-08	3.06035	0.350043	0.493536	8.36815e-05	1.5701	3.02338e-18	-2.03654	0.000737019	-1.39416	5.27362e-48	-2.68716
TARS	6	1	5	1.33653e-07	-0.603252	0.983913	-0.0205565	0.00148354	-0.78816	0.0199335	-0.59486	0.000341337	0.72158	0.00228876	-0.754029	0.0264068	-0.340514
TENM2	6	1	5	2.5881e-06	-5.31593	0.0215066	-2.46956	0.0102318	4.34386	0.357754	2.09136	4.39962e-24	-4.69998	3.2774e-84	-6.36118	2.29128e-33	-2.55778
THBS1	6	3	3	1.06645e-09	1.11487	0.611095	0.721614	2.11895e-06	2.9722	8.7743e-06	2.29468	1.0043e-09	-2.49991	1.60939e-48	-4.00456	6.54496e-196	-4.4005
TIMP3	6	4	2	0.000411681	0.643449	0.000251512	1.43391	6.87503e-09	-1.69714	1.10996e-13	-1.82207	2.90991e-25	12.8851	0.648806	0.204576	3.37138e-15	1.41983
TINAGL1	6	4	2	2.32247e-36	2.02479	0.000238843	1.41625	0.0418198	0.575264	0.971379	0.0129965	5.36755e-30	2.77705	1.03892e-10	-1.45706	0.0232378	-0.409368
TLR3	6	4	2	0.00369191	-0.957302	0.979029	0.0457449	0.0200407	1.67034	0.0342449	1.30603	1.08878e-23	-4.38215	7.58676e-06	1.31749	2.17598e-10	1.30973
TMC5	6	3	3	0.00205031	-1.64767	0.0125356	1.44322	0.306342	1.26291	0.0314536	1.89856	2.05062e-99	9.15267	6.72393e-35	-3.71598	4.71233e-05	-0.975998
TMCC2	6	2	4	9.76423e-10	-2.09587	0.00805935	-1.40857	4.77692e-06	2.44624	2.67056e-06	2.38185	0.00240435	-1.33065	0.0749356	-0.908729	0.00297037	-1.27643
TMEM100	6	3	3	6.58473e-47	-2.97734	2.28363e-19	-2.55573	0.000261314	2.41979	0.00388775	-5.97368	NA	-0.927537	6.46975e-48	7.14426	2.65869e-07	3.5303
TMEM178B	6	3	3	1.35859e-55	3.29163	3.93752e-11	4.50233	0.684902	0.765907	5.10643e-15	5.82203	4.64505e-05	-1.74794	5.1404e-43	-6.18755	1.14079e-36	-4.25143
TMEM56	6	3	3	4.21749e-12	1.41516	0.435497	0.658242	0.00107804	1.66084	0.0276523	1.08123	8.20874e-31	-3.72425	1.92075e-10	-1.62682	4.38435e-15	-1.18096
TNFAIP3	6	3	3	1.70808e-13	-1.88754	0.00588133	1.30617	0.0780573	0.851156	1.02204e-08	1.61096	6.51685e-22	1.89221	0.0232078	-0.696615	7.98054e-09	-1.03855
TNFRSF19	6	2	4	0.00868554	-1.57714	0.323294	-1.19044	0.00442683	2.35174	0.00707736	2.11754	3.60746e-52	-3.70303	8.61502e-21	-4.6699	2.81758e-20	-5.88842
TNFSF15	6	5	1	2.2844e-26	2.15789	0.822481	-0.292379	0.0352211	0.745163	0.030525	-0.808568	1.30018e-74	6.77964	0.0018485	1.46401	0.0135291	0.921357
TNS1	6	4	2	0.0346007	-0.381547	0.796553	0.269638	4.5053e-12	1.83636	1.57464e-14	2.03275	2.43275e-52	-5.46012	8.37871e-22	2.60458	8.66658e-22	2.1079
TOMM6	6	2	4	0.504141	0.109091	0.00771491	-1.00792	0.00250009	-0.91778	0.00037726	-0.923752	0.00865279	-0.806054	0.00349452	0.851943	5.17768e-07	0.949335
TPK1	6	2	4	2.33848e-23	-1.80512	0.236533	0.658023	2.21951e-05	-1.0564	0.00754625	0.66653	4.16564e-10	1.93812	0.00103663	-1.44274	2.12263e-05	-1.61805
TRHDE	6	2	4	1.75965e-09	-1.21734	0.00894546	1.40599	0.0878289	0.918043	0.0017742	-1.10618	0.0158922	1.03803	9.78251e-05	-4.51205	7.32076e-68	-3.91465
TSPAN15	6	3	3	0.000325053	-0.612741	0.855391	0.177424	0.00269645	0.784171	0.00767323	0.674492	1.86252e-33	2.93401	1.09398e-47	-3.36905	1.08045e-36	-2.19499
TSPAN33	6	3	3	0.0023434	0.931942	0.358226	0.701727	0.0066302	1.66107	4.11627e-06	2.24668	0.00759259	-0.784325	0.0464481	-0.59615	0.00546553	-0.553037
TSPAN5	6	3	3	7.45571e-21	2.87089	0.772221	0.460682	5.02125e-05	2.0115	2.12242e-16	2.91702	6.98213e-29	-3.61629	1.59447e-139	-6.71425	9.97863e-17	-1.4174
TTC9	6	4	2	1.2685e-08	1.22971	0.937938	-0.144977	2.71591e-07	2.62899	2.17715e-07	2.8647	9.82941e-49	3.67369	2.03459e-07	-1.37278	0.000937642	-0.655195
TUBA1A	6	2	4	2.39348e-24	-1.26613	0.903505	0.162184	9.07557e-05	1.75087	0.0125043	1.08843	1.71655e-19	-2.81796	2.92066e-35	-4.287	1.72849e-156	-5.31539
TUBA8	6	3	3	0.000375318	-1.441	4.48846e-13	2.64649	0.000407152	-1.24295	0.465971	-0.340443	9.27907e-09	-1.92735	0.00356549	1.5503	1.19996e-12	2.40058
TUBB2A	6	3	3	5.64498e-10	1.29093	0.970202	0.0574166	0.0105403	0.849144	0.000847869	0.998231	4.53536e-05	-1.06671	7.70521e-20	-3.22509	2.42272e-05	-0.851678
TUBB3	6	1	5	0.0103249	-0.517454	0.101036	0.797923	0.0136206	-0.93448	0.0317171	-0.659006	0.00138902	0.938482	4.68048e-41	-3.64662	1.65074e-36	-2.36689
TUBB6	6	1	5	9.59342e-20	1.63447	0.0819259	0.893264	0.043653	-0.641679	0.00373581	-1.03043	1.69525e-13	-2.27622	5.19089e-18	-2.05984	0.0475596	-0.421924
UCA1	6	5	1	2.02389e-09	1.14929	5.023e-44	4.09619	4.50094e-05	3.35398	0.41085	0.561928	1.74513e-95	8.59596	0.000151329	-1.09541	1.06722e-32	1.81625
UPK1B	6	3	3	4.7073e-39	-2.11387	0.189203	-0.95771	3.70206e-05	1.64243	2.63663e-06	-1.69325	0.00132932	2.04529	0.00198596	-2.6145	1.805e-28	1.67896
URM1	6	2	4	0.0021385	-0.447034	0.366382	-0.515053	0.000562503	-1.09958	0.0066538	-1.09235	0.00479511	-0.653186	2.39599e-05	1.00579	7.17271e-10	0.996952
VEGFC	6	3	3	0.000157728	1.04752	0.933423	0.135703	8.03145e-13	-3.19527	2.70186e-16	-10.7746	5.97595e-11	-1.39433	2.18991e-09	2.34816	4.3521e-30	3.21594
WIPF1	6	5	1	4.5435e-05	1.21189	0.168561	0.985946	2.5434e-05	1.19551	5.4496e-09	1.35761	5.54941e-36	-6.11468	2.76498e-07	1.74534	1.54014e-07	1.49665
WNT10A	6	6	0	9.61823e-32	1.4433	0.000439894	1.61352	0.00393801	2.43017	0.700317	0.541011	1.34953e-64	4.03448	6.33879e-18	1.93127	4.18238e-14	1.33298
WNT7A	6	3	3	3.27002e-39	7.33599	1.90978e-14	6.3822	0.123968	-0.447965	0.000154622	-1.00379	1.48105e-06	2.10935	6.3621e-22	-5.08744	3.65762e-40	-3.71764
ZBTB47	6	3	3	6.77056e-12	1.27828	0.192526	0.669814	0.0453991	1.24312	0.0163388	1.17965	3.30933e-08	-1.57597	0.0137038	-0.71533	5.59167e-07	-0.966925
ZFHX4	6	2	4	3.93965e-24	1.29123	2.83501e-08	2.08799	2.82867e-14	-5.57096	0.017363	-1.42726	1.08304e-84	-4.79117	3.17332e-12	-1.69675	0.0773101	-0.329705
ZNF117	6	4	2	0.00286899	-0.635674	0.765052	-0.389074	4.70665e-05	1.50285	2.78045e-06	1.51726	1.10025e-07	-2.17495	3.86868e-10	1.87753	0.000424006	1.04211
ZNF140	6	2	4	2.30232e-12	-1.10818	0.0165093	-1.00067	0.00886354	-1.29548	0.256217	-0.586433	5.52016e-05	-1.22187	2.27025e-05	1.09767	0.00197755	0.63942
ZNF185	6	4	2	5.7616e-73	2.33175	0.899425	0.221642	3.04736e-06	1.70783	0.0163592	1.00597	4.37245e-17	2.46738	1.00196e-06	-1.29797	4.01009e-05	-0.905385
ZNF354C	6	0	6	0.00335986	-2.2183	0.0031016	-3.38163	8.36465e-05	-2.16624	0.00525987	-1.40652	0.00705335	-0.929922	0.353434	-0.321559	0.0284098	-0.416645
ZNF43	6	2	4	3.86747e-20	-8.24865	1.1109e-14	-5.26485	0.00889484	-1.69476	0.488572	-0.444848	0.0477253	-0.715705	1.31124e-05	1.11848	0.0025215	0.740172
ZNF469	6	2	4	0.000611424	-4.29858	7.14708e-07	2.90063	0.0880266	2.80805	0.00032694	4.0115	0.000268666	-1.13014	1.03768e-14	-2.61276	4.14665e-05	-7.63737
ZNF69	6	3	3	0.0298451	-3.0145	0.0726527	-4.42333	0.0297704	-3.52113	0.0136434	1.72678	0.00678523	-0.868105	1.53599e-10	8.77576	2.29575e-13	9.46878
ZNF737	6	3	3	9.68327e-12	-4.38347	1.31127e-05	-3.20901	0.0221376	1.04157	0.21267	0.832513	0.0116112	-0.71297	0.000695143	0.908656	0.0123487	0.525008
ZNF844	6	2	4	1.51587e-29	-6.12109	0.962231	0.06307	3.04014e-05	-1.98585	1.76086e-08	-1.83656	0.0406428	-0.715	4.14752e-06	1.19393	0.000174698	0.805665
ABCA1	5	1	4	2.186e-06	1.09422	0.262499	0.889652	0.0500665	0.873747	0.0340329	-0.853648	3.48392e-41	-3.91539	0.000426862	-1.97906	4.96388e-26	-3.72024
ABCA2	5	3	2	1.46168e-08	0.879462	6.96773e-05	1.47885	0.743745	-0.144224	0.0158052	-0.756402	0.00044423	1.03942	0.466042	0.29176	0.0169115	-0.687951
ABCA3	5	2	3	0.315681	-0.334587	0.807977	0.28574	0.0127366	1.24516	0.00401372	1.4384	5.19929e-08	-1.92696	2.79415e-09	-2.03086	4.05058e-46	-3.66751
ABCA4	5	4	1	0.00949789	-1.08374	0.234997	0.829545	0.00299974	1.76476	0.0257249	1.24805	0.360757	1.30149	2.94718e-35	3.52817	0.0427951	0.494374
ABHD2	5	3	2	1.96008e-09	1.17116	0.332338	0.98892	2.32939e-06	2.05955	0.00121716	1.56756	0.0392653	-1.02505	0.00886717	-1.01972	0.357729	-0.346313
ABHD6	5	2	3	0.0257093	1.00408	0.212358	0.951071	0.656849	0.266481	0.000789417	1.25006	0.00044489	-1.54498	0.0483685	-1.14315	0.00143321	-1.57279
ABTB2	5	3	2	0.442629	0.227802	2.17061e-05	1.95347	0.31011	0.422009	0.0485102	0.771779	0.0348649	0.746082	3.8002e-16	-2.67904	9.35836e-48	-2.70687
AC002454.1	5	0	5	6.51832e-09	-4.12315	0.0121824	-2.19182	7.17913e-05	-4.78874	2.82623e-05	-5.80313	1.29324e-15	-4.35241	0.0838391	1.58469	0.873538	-0.420233
AC006262.5	5	5	0	0.028011	1.13828	0.00309125	1.82783	0.301241	0.905809	0.983525	-0.0210749	5.7404e-16	10.3215	8.04389e-07	7.4842	0.00019069	6.18838
ACKR3	5	3	2	1.63456e-07	4.22262	0.00506232	2.59043	0.0315703	1.45792	0.00133011	-4.95534	0.0290093	-2.92053	0.844865	-0.351219	0.260845	-2.5502
ACPP	5	1	4	4.40368e-48	-5.77128	9.39437e-10	-3.12499	5.44885e-07	-1.88235	1.92234e-07	-1.85461	NA	NA	1.46142e-05	3.34965	0.431033	1.11352
ACSM3	5	4	1	0.398584	-0.324037	0.89022	-0.253383	0.00155019	1.94546	5.14526e-09	2.88498	1.61381e-29	-3.41954	3.03227e-16	2.90088	2.23137e-07	1.89416
ACTBL2	5	3	2	0.341121	0.46857	0.973271	-0.0741266	9.37438e-12	3.18874	0.0312302	1.39665	2.51549e-23	3.21492	2.40471e-14	-4.04683	6.08586e-05	-1.30625
ACTL6A	5	1	4	1.00962e-08	-0.77915	0.485207	-0.450723	0.737565	-0.158745	0.0494572	-0.699829	0.000307018	0.83265	8.66988e-05	-1.06589	9.8984e-05	-0.590659
ADA	5	4	1	0.144697	0.35968	0.00107256	1.21265	1.58759e-05	1.54868	0.000678278	1.16724	5.27632e-09	1.56319	0.00362944	-1.09986	0.476678	-0.309231
ADAMTS1	5	4	1	1.23372e-14	1.27411	0.501424	-0.437399	0.0191591	0.551398	1.5585e-11	-1.62961	0.156047	0.528316	1.2947e-181	8.07905	7.92797e-112	5.96699
ADAMTS14	5	5	0	1.11011e-31	2.64654	3.62098e-08	2.74164	0.994655	0.00498347	0.0214825	1.21341	2.01651e-22	4.9192	5.71926e-07	3.07141	0.53172	-0.840194
ADAMTS15	5	0	5	1.07065e-23	-1.59145	0.0132968	-1.10936	0.0963869	0.445913	0.325995	-0.287323	4.75883e-17	-3.24513	1.72266e-05	-1.37233	6.17015e-05	-1.02538
ADAMTS3	5	2	3	0.621855	0.133039	0.917455	-0.139921	2.33709e-05	-4.41084	2.56737e-12	-3.81321	1.46802e-30	-3.39043	0.022271	0.757258	6.11159e-17	1.73843
ADAMTS7	5	4	1	0.00306413	1.14549	0.0247045	1.3202	0.0484419	1.89443	0.0146163	2.0817	0.000308635	-2.01502	0.686679	0.238384	0.362742	-0.481014
ADAMTSL3	5	1	4	5.91122e-11	-1.40304	0.67363	0.645325	0.113688	1.4315	0.00585486	2.01212	2.52142e-10	-2.95153	0.0183458	-1.10849	1.19603e-32	-4.80555
ADAP2	5	3	2	0.985657	-0.0100507	0.676708	-0.486041	2.14206e-07	3.28387	1.35885e-10	3.54669	1.22057e-26	3.1308	0.000481724	-2.71576	9.25362e-06	-3.38437
ADD2	5	2	3	9.59803e-16	1.57438	0.186208	1.21096	2.83403e-06	2.65319	0.730118	-0.419018	0.0481022	-1.21813	9.08448e-15	-2.76693	9.19489e-07	-1.11866
ADM	5	3	2	0.509112	-0.219263	0.514329	-0.858388	0.000163754	1.83067	0.000333254	1.77749	0.000284685	-1.44661	1.06915e-26	-3.04494	0.0138683	0.615823
ADPRHL2	5	2	3	6.11131e-06	-0.884318	0.823329	-0.21539	0.0468037	-0.572812	0.588778	-0.176125	2.73156e-06	-1.13508	0.0038007	0.749333	3.04905e-06	0.785049
ADRA1B	5	3	2	1.57833e-108	4.33035	0.000234971	2.15134	0.538682	-0.279138	1.95311e-06	-1.8631	3.08465e-10	1.65489	1.33501e-08	-2.36391	0.0640103	-0.571745
AFAP1L2	5	2	3	1.42104e-23	1.80037	0.883316	-0.161281	0.0285568	0.959135	1.07029e-08	-2.21467	0.681479	-0.0971083	2.56616e-17	-2.13178	2.39266e-41	-2.27558
AGPAT9	5	2	3	0.0143033	0.673878	0.0694514	0.945004	0.00852461	-0.934237	8.55441e-06	-1.40839	0.0289133	0.618014	2.26887e-37	-5.06078	0.628651	0.227025
AHCYL2	5	5	0	0.000229193	1.04772	0.419227	0.792528	0.0249495	1.12301	4.13474e-05	1.6865	0.512186	0.307447	0.00499498	0.883018	0.00110441	0.684641
AJAP1	5	3	2	NA	NA	NA	1.19938	4.56809e-13	-1.69542	0.0401251	-0.529657	9.90943e-47	3.37772	0.0008234	1.4375	5.00655e-42	3.2637
AK1	5	3	2	8.98109e-07	0.698718	0.971069	-0.0628067	0.0181418	-0.795246	0.00923943	-0.864404	0.0709287	-0.465419	0.00533038	0.731693	4.6656e-06	0.86578
AKAP12	5	1	4	6.58933e-62	-2.91967	0.927408	0.155827	0.841772	-0.124914	6.51947e-15	-3.27322	0.000356774	1.41802	4.27699e-08	-1.54377	1.2655e-31	-2.32353
ALCAM	5	2	3	2.02876e-47	-2.70779	5.453e-09	-2.64251	0.000424631	1.48753	0.0758289	0.726579	0.00362658	0.807517	2.48659e-45	-2.77568	0.254879	-0.200394
ALDH1L2	5	0	5	3.62818e-09	-1.55796	0.745624	-0.448429	5.50587e-35	-3.54279	0.000345385	-1.58255	0.616618	0.185555	1.3803e-17	-2.46586	4.40058e-51	-2.71306
ALDH2	5	1	4	4.17314e-20	-2.354	0.00014883	-1.69163	0.227244	-0.589943	0.00459858	-1.03725	4.65413e-05	-1.18168	0.487324	-0.23211	8.15753e-08	1.04906
ALG3	5	1	4	1.37497e-07	-0.758379	0.796155	0.259021	0.00469527	-0.808798	3.06852e-06	-1.26948	3.95449e-06	0.931734	0.000329356	-0.976573	0.0803988	-0.423316
ALPL	5	2	3	3.53069e-18	-2.15129	0.0605337	-1.10258	0.0103773	-0.921026	4.71493e-34	-4.16615	0.00321772	1.64903	0.860664	0.235451	0.0317087	1.60406
AMIGO2	5	2	3	0.0595495	0.378568	0.800167	-0.361511	0.000441781	0.943518	0.000136919	1.16882	0.0161549	-0.573665	9.0207e-14	-2.04259	9.66523e-08	-0.783744
AMOT	5	3	2	1.27852e-40	-2.22049	0.952111	-0.115927	0.00050828	5.29699	1.30255e-09	7.50672	1.06166e-07	-2.16917	1.43631e-07	1.76682	0.10364	-0.377397
AMOTL1	5	4	1	6.76014e-28	1.67824	0.0945313	1.26449	0.0171885	1.17973	0.029196	1.07704	0.00651218	1.27965	0.00049904	-1.12252	0.310546	0.3197
AMZ1	5	1	4	0.000109733	2.09103	0.732207	0.794182	0.375268	-0.82788	0.000288787	-3.7322	0.00168067	-1.09501	1.14053e-18	-5.13995	0.0253117	-0.708932
AMZ2	5	5	0	0.0504766	0.300031	0.775182	0.235081	0.00221387	0.71508	0.0172661	0.56124	0.0120372	0.578833	0.00457471	0.710176	0.00119206	0.622314
ANK1	5	3	2	7.49137e-22	4.32254	0.00133059	2.67323	NA	2.73694	NA	-1.05641	1.90273e-16	3.00618	1.41313e-07	-2.36045	6.13782e-07	-1.48055
ANKRD20A5P	5	4	1	3.00643e-09	2.57629	0.633107	1.18061	NA	0.1013	0.000188822	4.69141	0.00294081	-2.44336	1.16854e-05	2.72871	0.00431964	1.5761
ANKRD36BP2	5	4	1	1.95011e-06	3.82312	0.00587101	3.57371	NA	NA	NA	0.411184	6.28444e-10	-7.55991	5.0255e-13	6.2833	0.00974687	3.36023
ANKRD44	5	4	1	0.0724451	-0.801689	0.295332	-0.99129	0.0123975	1.61323	9.25462e-07	2.23082	2.51912e-16	-3.50359	0.000221797	1.586	0.012649	1.02125
ANO1	5	2	3	0.000308087	-1.41891	0.919994	-0.166216	0.00140425	3.59601	0.971507	0.103252	5.16398e-23	10.5172	1.66442e-45	-3.8152	7.75535e-85	-8.25588
ANP32A	5	1	4	5.52869e-09	-0.765694	0.411049	-0.505497	0.00398627	-0.85836	0.000271437	-1.11966	1.84231e-08	-1.20467	0.487324	-0.220941	0.00774686	0.476056
ANXA3	5	1	4	1.21243e-22	-1.38616	0.00398367	-1.06912	0.621787	-0.202164	0.103804	-0.51448	0.000376776	1.04344	3.73949e-15	-2.17287	5.77303e-34	-2.84812
APBA1	5	3	2	3.10139e-06	1.97397	0.976734	0.0752473	0.0204609	1.14514	3.89316e-05	1.68432	3.01266e-07	-2.27091	0.522133	-0.360375	0.00497073	-1.2621
APBA2	5	2	3	1.32773e-11	2.12173	9.67391e-15	2.9891	0.744829	0.144218	0.0546322	-0.695206	9.03888e-46	-3.64173	2.74413e-07	-1.35276	0.0003763	-0.628682
APH1B	5	1	4	2.58754e-17	-2.27202	0.924983	-0.148989	0.0389457	1.02748	0.757774	-0.199108	9.39743e-10	-1.78212	0.000251152	-0.96315	0.00491462	-0.564274
APOL2	5	4	1	2.42864e-05	-0.891201	0.686733	0.346378	1.51829e-43	3.14194	1.56758e-37	3.48975	0.753655	0.102504	0.0403481	0.619961	1.54917e-08	1.01764
AQP5	5	2	3	1.95168e-11	-3.85411	0.000361235	-2.92797	0.368757	-1.14584	0.0206888	-2.04934	NA	-1.89761	1.67777e-52	9.10518	2.75758e-29	6.76727
ARAP3	5	5	0	3.0976e-06	1.03507	5.26731e-06	1.74851	0.846495	0.0773864	0.601539	0.176739	8.76054e-15	1.72886	3.37064e-10	1.9345	1.45961e-11	1.66533
ARFGAP3	5	3	2	0.000394503	0.639148	0.64158	0.412564	0.507881	0.226562	0.0193977	0.597711	0.00611654	0.583402	8.79378e-06	-1.08876	4.41725e-17	-1.48933
ARHGAP18	5	4	1	0.000927688	0.733566	0.950554	0.0989959	0.00090339	1.61708	0.0194313	1.05105	4.38905e-08	1.46332	2.14525e-05	-1.06456	0.529305	-0.159107
ARHGAP24	5	0	5	0.0191004	-0.392074	0.833883	0.214169	0.0517859	0.667767	0.000478579	-1.11704	2.44361e-06	-1.92179	2.10452e-21	-4.29369	5.49003e-26	-4.30005
ARHGAP6	5	2	3	0.000940318	2.31815	0.230244	1.71636	1.31983e-09	-8.80999	1.35885e-10	-4.21738	1.2783e-15	-10.2153	3.30569e-26	4.82868	0.995568	-0.0090674
ARL2	5	3	2	0.0493571	0.39228	0.726651	-0.334813	0.0224106	-0.702092	0.0123182	-0.847878	1.8135e-06	1.04386	0.272173	0.293536	0.000328534	0.570764
ARNTL	5	3	2	0.00450352	0.738874	0.888523	0.224335	7.35355e-06	1.74694	0.000662505	1.60815	0.620942	0.203348	8.62338e-17	-2.36463	9.2376e-26	-1.95174
ARRDC4	5	5	0	5.01376e-34	2.52124	0.119916	-1.40172	2.91883e-07	1.85079	8.15284e-05	1.2681	1.9158e-13	2.5576	0.270855	0.353766	0.0116197	0.648994
ASAP2	5	3	2	6.46107e-28	1.25711	0.664192	0.384303	0.022238	0.860922	0.550401	0.249627	0.0318912	0.495413	4.18763e-16	-1.86203	7.56513e-19	-1.20013
ASPHD2	5	2	3	0.0162262	0.749749	0.369558	0.731493	0.149822	1.0407	0.00304076	1.60982	1.91462e-07	-1.67994	1.31645e-05	-1.53599	0.00379066	-0.714484
ATP11C	5	3	2	0.00026758	0.716807	0.265931	0.846209	0.0698899	1.11429	0.0147358	1.3462	0.0354072	0.78885	2.869e-07	-1.31125	2.52646e-13	-1.18787
ATP1B3	5	0	5	5.50172e-07	-0.776557	0.762303	-0.271218	8.83723e-05	-0.872549	0.000287476	-0.811797	0.000914332	-0.710288	3.84416e-05	-1.15253	0.618084	-0.119846
ATP2B4	5	2	3	0.0482776	0.387108	0.579913	0.522671	1.02194e-06	1.34549	0.297592	0.334577	4.55258e-15	-2.99581	0.00985165	-0.748103	6.28817e-06	-1.0395
ATP5G2	5	1	4	2.91968e-09	-0.903979	0.515718	-0.62668	0.0175329	-1.01425	9.65881e-05	-1.39073	0.0256071	-0.755893	0.0252584	0.649407	0.654783	-0.167544
ATP5J	5	2	3	0.00225654	-0.429979	0.396518	-0.631678	0.0279033	-0.714803	1.28894e-05	-1.22629	0.345434	-0.330652	1.72542e-05	1.20033	2.34217e-06	0.933536
ATP8B1	5	3	2	0.0148067	0.532291	0.257245	0.733688	1.94473e-05	1.19909	0.507058	0.322592	0.0256142	0.75796	0.00600974	-0.860565	9.33636e-05	-0.574315
AVEN	5	0	5	0.00366406	-0.573182	0.398159	-0.50111	3.01776e-05	-1.10996	0.00121708	-0.851993	4.20505e-08	-1.14785	2.85849e-05	-1.16394	0.176821	-0.289648
B3GNT5	5	2	3	7.05351e-28	-1.89523	0.97734	-0.0365977	1.9667e-10	2.5804	0.0690555	0.889879	4.56712e-65	4.49727	1.2851e-06	-1.235	2.94975e-14	-1.18297
B4GALT2	5	0	5	0.00830233	-0.421985	0.844071	-0.205523	0.000163801	-1.02626	0.00589602	-0.730616	0.692038	0.0991587	0.00770149	-0.687563	0.000129763	-0.634813
BAG2	5	1	4	0.0112096	-0.479552	0.489496	-0.428738	0.797796	-0.144366	0.00957918	-0.904918	0.000240947	-0.971829	0.00852932	-0.806917	1.56568e-24	1.80527
BAI2	5	3	2	0.000958252	-0.544301	0.60336	0.379492	0.00535657	1.37226	1.58883e-06	1.96497	3.94822e-12	2.24143	0.876003	-0.0800832	4.59819e-12	-2.19464
BAIAP2L2	5	2	3	9.59024e-06	-2.79882	0.10911	1.35616	8.09162e-05	-2.61263	0.000298711	-1.74292	3.39107e-05	1.29453	0.395389	1.90257	8.52694e-10	5.62546
BAMBI	5	1	4	0.099932	-0.762858	0.537047	-0.708874	0.0254748	-0.785963	1.45553e-12	-2.22042	2.24455e-32	-8.7742	0.041147	-0.925476	2.25502e-31	2.3127
BARX2	5	3	2	8.90439e-44	1.83882	0.39446	0.493586	0.000194898	4.54465	0.303164	1.92295	5.19465e-11	5.21229	1.00097e-26	-2.61151	6.58588e-30	-2.06392
BASP1	5	1	4	2.56035e-35	2.3118	0.299473	0.699367	0.150136	0.733078	0.000680438	-1.46782	0.0123278	-0.888195	2.46118e-30	-4.1964	4.52309e-38	-3.09037
BCAT1	5	2	3	1.20231e-23	1.6527	0.447017	-0.438234	0.107401	0.47896	2.75908e-102	-4.39517	0.0134163	0.554808	2.86788e-58	-5.18445	8.92368e-139	-4.03482
BCAT2	5	1	4	0.00343903	0.463433	0.920463	-0.10455	0.00410026	-0.768503	0.000231064	-0.935117	0.193117	-0.34993	0.0027348	-0.739569	6.74111e-07	-0.80372
BCL11A	5	1	4	3.28267e-09	-1.28505	7.16254e-05	-2.24175	NA	1.85485	NA	NA	5.3431e-05	-1.72819	0.0012734	-1.79049	1.13489e-06	1.43367
BCL7A	5	1	4	0.00265344	-0.517336	0.67137	-0.329174	0.00440912	-0.754391	0.0336375	-0.571133	8.03807e-06	-1.50705	0.437218	0.264173	9.8996e-07	0.914552
BEX1	5	0	5	8.12642e-38	-2.26759	1.20836e-12	-3.4858	0.591995	-0.679326	0.576931	0.539898	1.40351e-10	-6.02326	8.56407e-18	-8.11915	8.28529e-16	-10.1843
BMF	5	2	3	3.20131e-39	1.79687	0.20494	0.64436	0.000118089	1.7563	0.408869	-0.641354	3.20658e-06	-1.41472	6.62101e-06	-1.72971	0.000204207	-0.936075
BMP7	5	2	3	2.20375e-72	-1.98729	3.0572e-09	-1.61626	0.621269	-0.161549	6.2956e-06	-0.976683	NA	NA	2.6084e-88	6.6783	4.78301e-153	6.99752
BMPR1B	5	1	4	1.99404e-67	-4.35313	3.70715e-09	-2.72718	0.206374	-0.628165	2.58223e-11	-2.40949	0.00119581	-1.05549	1.27654e-05	2.42455	0.451507	-0.893081
BNIP3	5	3	2	1.17284e-07	0.730285	0.338272	0.495892	3.21345e-09	1.98351	0.0115828	1.03678	0.022697	-0.708405	0.000135262	-1.17549	0.321399	-0.228581
BNIP3L	5	3	2	0.0313842	0.273758	0.358713	-0.502204	3.13203e-06	1.17086	5.41856e-10	1.38842	3.93487e-05	-1.16267	0.0470411	-0.489308	0.906641	-0.0535392
BOK	5	2	3	2.73876e-19	1.64119	0.0182476	1.08287	0.837378	0.0962614	0.89379	-0.0692301	2.73472e-14	-1.62412	2.34187e-07	-1.12133	2.93369e-05	-0.603943
BOP1	5	2	3	3.1473e-06	-0.758695	0.749482	0.333154	0.00128463	-0.789216	0.00282778	-0.750175	0.181249	0.308472	0.0180945	0.634154	0.000186161	0.682
BTG1	5	1	4	1.16548e-13	-0.990111	0.278421	-0.647411	0.636078	-0.295417	0.003257	-1.34379	5.40438e-14	2.28579	9.91009e-09	-1.62926	9.13827e-06	-0.719309
BTG3	5	2	3	0.000545634	-0.55093	0.188402	-0.615926	0.0253129	-0.669385	0.233639	-0.422933	0.0168195	-0.829374	7.61128e-08	1.36174	4.90274e-07	0.993146
BTN3A2	5	4	1	0.204076	-0.316068	0.695922	0.314981	0.000777709	1.38176	0.000108209	1.57654	8.09823e-06	-0.948855	6.92292e-37	4.2574	9.41081e-08	2.03799
BTN3A3	5	4	1	0.398633	-0.344056	0.673888	0.506667	0.00553616	2.4923	0.00550633	2.2548	0.000412973	-1.06286	1.82492e-27	3.02088	6.26208e-16	2.30562
C10orf10	5	0	5	0.805632	0.145834	0.492058	0.766827	0.0414114	-1.35107	0.0116675	-1.14241	0.000219866	-1.21249	5.39004e-15	-1.98754	2.41851e-41	-2.33984
C12orf5	5	2	3	0.00131218	0.579616	0.833141	-0.235446	0.269993	-0.405712	0.012806	-0.793216	0.00231316	0.669925	2.6517e-08	-1.56234	3.11931e-12	-1.14265
C14orf132	5	2	3	0.000373439	0.777462	0.974377	0.0429709	0.908263	0.074854	0.000155336	1.27437	9.6678e-27	-3.68892	2.57052e-54	-5.59207	1.39433e-13	-1.41211
C17orf62	5	4	1	0.0320928	-0.343431	0.956038	-0.0780598	0.00659322	0.648783	0.00452442	0.737806	0.203783	-0.376864	0.0010274	0.900383	1.76732e-09	1.07583
C18orf54	5	2	3	0.00631598	0.585243	0.0791076	1.06748	0.0915492	0.723912	8.57189e-07	1.662	2.36901e-06	-1.21834	0.0011697	-1.00075	0.0335713	-0.36568
C1orf21	5	1	4	0.288542	0.206129	0.0453418	-0.978916	1.83185e-16	-2.44074	8.72096e-51	-4.78698	6.82594e-18	-3.15237	1.67561e-14	1.83465	0.609733	-0.191451
C1QTNF1	5	3	2	0.145823	-0.850422	0.0860443	1.1708	0.000239232	3.59448	3.93318e-20	6.13662	1.0505e-06	1.68356	1.87237e-22	-2.80063	1.924e-25	-2.91917
C20orf194	5	3	2	0.000118975	0.846081	0.547139	0.557245	0.0155372	0.68383	0.0200386	0.718436	0.0155125	-0.749368	0.565442	-0.201564	1.50226e-13	-1.96688
C20orf27	5	1	4	8.12068e-06	0.680449	0.318569	0.776595	0.00584072	-0.881302	0.00475049	-0.884872	0.772999	-0.0899792	0.0051765	-0.736981	1.00244e-08	-1.12658
C2orf72	5	2	3	0.939966	-0.0533216	0.740341	-0.658573	0.00265752	3.15739	0.0246986	2.61202	1.0491e-06	-4.97226	1.13935e-09	-2.94778	3.95382e-05	-1.35361
C4orf19	5	3	2	0.567513	0.195112	0.236243	-0.889373	2.95531e-09	1.6984	5.32967e-08	1.5635	1.74667e-24	3.46959	3.33064e-08	-1.41088	2.26348e-06	-1.17602
C8orf31	5	4	1	0.0133103	-4.70075	0.73698	0.987138	7.24243e-07	5.04975	0.0112353	3.27815	0.444006	0.347588	4.68678e-27	4.40523	1.97255e-29	3.90407
C8orf47	5	2	3	0.000654503	-1.19069	0.922755	-0.173236	7.16343e-06	2.46025	8.33617e-05	2.07839	5.67985e-05	-3.20943	0.105212	-0.451247	0.000296091	-0.708689
CACNA2D3	5	2	3	0.49096	0.196576	0.555131	0.518299	0.000783069	1.45375	0.0410604	-0.987321	9.73317e-08	7.20116	1.63494e-07	-3.22764	9.71912e-10	-2.90898
CARS	5	1	4	0.000227423	-0.557166	0.910786	-0.112476	6.88943e-05	-0.922324	0.0399373	-0.480993	3.9661e-20	2.06804	0.136079	-0.428072	0.00306453	-0.532288
CASK	5	5	0	0.00145058	0.686571	0.630093	0.537583	7.97851e-05	1.62439	3.17506e-05	1.63048	0.0118697	0.76291	0.734158	0.1094	0.0128996	0.496766
CASP7	5	3	2	0.000331492	-0.584832	0.996802	0.00406699	0.000114491	1.45864	0.000164045	1.32001	0.00396983	0.656484	0.0102384	-0.664881	0.16259	-0.26963
CCAT1	5	5	0	NA	-3.55781	8.78299e-05	4.23639	0.032938	3.64387	1.48686e-05	5.29257	2.2197e-12	1.37913	NA	NA	0.00279674	5.62605
CCDC68	5	2	3	0.40465	-0.299149	0.548997	-0.645918	0.000704714	1.93066	0.0305953	1.2287	0.0233724	-0.70436	0.00885208	-0.903555	0.00169964	-0.744447
CCDC71L	5	2	3	1.46767e-06	-0.837945	0.219445	-0.638038	0.610793	-0.220494	0.0169846	0.678064	6.35518e-09	1.51704	2.41337e-20	-2.21309	1.28896e-87	-3.09263
CCNA1	5	2	3	1.30081e-21	-3.22781	0.203219	-0.866693	4.78264e-05	1.66841	0.618308	-0.236765	2.71058e-39	3.42636	2.1887e-13	-3.12132	2.20206e-49	-4.74267
CCNDBP1	5	3	2	0.1917	-0.25611	0.578083	-0.579655	0.0381746	1.08972	0.0357027	1.09925	3.93849e-05	1.11266	0.0282692	-0.668873	3.04891e-08	-1.23285
CD109	5	4	1	1.53327e-18	1.52566	0.465735	0.792693	0.981512	-0.0128209	0.0220138	-1.10885	8.93646e-07	1.80077	1.84068e-10	2.06686	2.99598e-26	1.45658
CD151	5	1	4	1.75346e-06	-0.681299	0.8497	-0.227112	0.555515	-0.2227	0.0158497	-0.689357	9.26573e-10	1.43431	0.00873993	-0.645306	1.10661e-08	-0.842375
CD74	5	2	3	0.000108005	-0.61123	1.06457e-05	2.19525	0.89197	-0.0930995	0.844662	0.13849	8.93947e-20	-2.32006	6.46632e-07	2.13423	1.02703e-47	-4.23787
CD99L2	5	3	2	0.000918435	0.571574	0.541327	0.39787	0.0165215	1.02922	0.00233742	1.17354	1.15701e-07	-2.00585	0.0653265	-0.663375	5.8982e-06	-0.957958
CDCA7L	5	1	4	9.62909e-05	-0.578884	0.669969	0.453	0.0399184	-0.749769	0.00101785	-1.11166	0.0388809	0.537294	1.56407e-06	-1.17285	0.29993	-0.203407
CDH1	5	4	1	0.00501216	0.402206	0.801677	0.266865	0.0244013	0.706534	0.0218435	0.674229	8.90992e-54	7.58967	0.0399741	-0.588076	0.439354	-0.256031
CDKL2	5	2	3	0.0472392	0.585578	0.918093	-0.151744	0.0181561	1.35075	0.44509	0.569676	1.30674e-28	-3.61233	7.61228e-11	-2.29277	5.93535e-18	-2.35474
CDR2	5	2	3	0.0262437	0.491118	1.94815e-10	2.02955	0.317755	-0.339792	0.0151843	-0.687009	0.00104527	-0.668718	0.0021238	-0.910009	0.940783	-0.0238321
CHIC1	5	3	2	9.15851e-06	0.798903	0.525823	0.504371	6.17563e-06	1.32986	0.0106955	0.767698	4.44242e-11	-1.99597	0.580981	-0.171236	0.0194419	-0.435186
CHN1	5	1	4	7.85495e-15	-1.38815	0.00571331	-1.45778	0.444971	0.451636	0.00576618	-1.32099	1.70342e-24	-3.31249	0.000278183	1.21719	0.842864	0.106519
CHPF2	5	2	3	0.00953722	0.435408	0.874395	0.227763	0.910351	0.0487618	0.000653888	1.0279	0.00390395	-0.872685	1.18468e-05	-1.32666	6.819e-08	-1.17142
CHPT1	5	0	5	3.76764e-40	-1.84323	3.57927e-07	-1.53462	8.59936e-09	-2.01085	1.46333e-25	-2.70202	0.000489883	-0.943162	0.247351	-0.314452	0.649067	-0.128166
CHST11	5	3	2	7.36879e-12	1.18412	0.140314	0.692626	0.00384865	1.84974	1.21695e-14	2.87343	0.0979014	-0.363346	6.54544e-06	-1.33771	1.48153e-05	-0.77441
CHST3	5	4	1	8.12068e-06	0.923718	0.000833455	1.94303	0.00513961	1.49742	0.000133896	2.13049	0.491843	-0.357915	1.03146e-07	-2.21728	0.0581617	-0.653301
CILP	5	3	2	1.56677e-93	-6.49862	1.63497e-09	-2.85676	3.41986e-23	2.49902	6.46658e-22	2.1726	NA	-1.65129	0.000939391	5.644	0.386045	3.13586
CKMT1A	5	0	5	0.0418015	-0.405478	0.999026	0.00124799	6.08072e-10	-2.52676	2.20482e-06	-1.84071	0.252086	-0.691455	6.09332e-06	-3.16803	2.70736e-11	-5.06494
CLCN5	5	5	0	0.000162969	0.803683	0.848473	0.303488	0.00256748	1.19179	1.72363e-09	2.03808	0.858899	0.099241	0.00179116	1.15399	0.00484229	0.910187
CLDN1	5	2	3	4.44732e-24	-1.22403	0.0158993	1.24067	0.574604	0.224977	0.225372	-0.33764	7.04503e-85	3.68574	0.0388136	-0.646995	3.94714e-17	-1.77933
CLDN16	5	4	1	5.58967e-07	1.00137	0.00345706	1.5666	0.43499	0.35629	0.723336	-0.158426	6.29531e-51	-4.13824	0.00996336	0.97511	1.55353e-11	1.26086
CLGN	5	0	5	3.86239e-10	-3.13698	0.0101233	-1.9612	0.098802	-1.03255	0.107125	-0.896455	2.77818e-33	-4.26759	0.0133	-0.946493	0.000276845	-0.981334
CLIP2	5	3	2	0.633683	0.209338	9.84654e-06	2.27818	0.399551	0.483895	0.0127024	0.994495	1.82948e-05	1.65585	6.45372e-05	-1.43159	7.30846e-12	-1.40769
CNGB1	5	2	3	3.76668e-12	-2.34379	0.179411	-1.09592	0.368607	0.592395	0.000945881	1.5863	1.97684e-29	4.87948	0.000587149	-2.60413	1.3057e-06	-3.88685
COL16A1	5	2	3	1.82249e-06	-2.47922	1.05496e-06	2.106	0.819287	0.229812	0.905522	-0.119807	0.000426226	1.37126	0.0168943	-1.14625	3.26613e-06	-1.95923
COL17A1	5	3	2	0.113752	1.33583	6.28049e-05	3.02597	0.0305746	4.57772	0.238944	3.26447	7.77154e-28	4.34947	0.000619603	-4.24786	0.0097624	-2.20025
COL4A1	5	2	3	0.85458	-0.0309641	0.492058	0.481686	1.00018e-06	1.4561	1.06065e-26	2.24192	0.00112229	-1.08428	6.98595e-18	-3.44958	7.39792e-86	-6.13206
COL4A3	5	3	2	1.08692e-05	3.13037	0.646959	1.23075	0.000451349	2.39535	0.216424	1.111	1.38815e-13	9.44435	0.0420944	-1.47537	2.79296e-06	-5.18903
COL4A3BP	5	3	2	0.23452	0.359362	0.465735	0.609586	0.0400125	0.902526	1.19938e-06	1.7648	6.02541e-06	1.30911	0.00180342	-0.808046	0.0161354	-0.468789
COL4A4	5	3	2	1.87261e-13	3.64391	0.0600933	2.1546	1.6108e-07	2.12198	0.252158	0.524459	3.23287e-48	6.39332	4.17612e-12	-2.91381	9.95533e-17	-2.77539
COL8A1	5	1	4	0.099688	3.15834	0.00515293	5.32593	0.68115	0.248046	0.000536639	-1.31656	1.68274e-14	-2.98796	0.000208701	-3.72217	1.63048e-37	-3.46322
COL9A1	5	2	3	2.96542e-21	-5.81224	9.54869e-12	-3.68081	NA	-4.03322	0.0172661	-5.49171	NA	NA	2.65907e-07	11.3379	0.0123136	5.21717
COLGALT2	5	0	5	0.0264445	-1.65304	0.708398	0.732865	0.0479373	-1.45271	0.0186101	-1.44047	4.08828e-18	-5.06336	0.53177	-0.383415	0.000429119	-1.86785
COMMD5	5	2	3	1.97369e-06	-0.832618	0.782061	-0.308623	0.00227341	-0.930016	0.133112	-0.463953	0.00199059	-1.08033	7.42438e-06	1.14601	7.90457e-06	0.924678
COQ4	5	2	3	0.0111371	-0.494816	0.481964	-0.53188	0.00327301	-1.00789	0.0140782	-0.82092	0.744225	-0.118631	6.8782e-06	1.39128	0.00166966	0.694866
CORO6	5	2	3	0.00105836	1.47391	0.991997	-0.0242482	9.02443e-05	-2.40906	0.672964	-0.385341	0.0207103	1.56081	1.08332e-05	-2.67476	2.11978e-10	-4.22866
COX6A1	5	2	3	3.33793e-10	-0.910833	0.326449	-0.869294	0.180366	-0.754669	0.0249424	-1.06734	0.0135293	-1.06739	2.88608e-05	1.18516	0.000528562	0.756575
COX7A2	5	3	2	0.0941812	-0.295764	0.316178	-0.520375	0.0186216	-0.696052	1.61201e-05	-0.982227	0.000122122	1.10122	0.000965066	1.05704	0.0392943	0.654143
CP	5	3	2	1.5557e-48	-10.8029	0.428138	-0.669656	0.96633	0.0230237	0.00184255	0.933931	1.37257e-48	-3.34628	4.88682e-90	8.36721	0.00187494	2.35892
CPEB4	5	5	0	2.2377e-59	2.83843	0.000684633	1.32146	0.00262004	1.11784	0.00109269	1.0168	0.0264239	0.666922	0.843263	0.0815312	0.805619	0.139818
CPNE2	5	3	2	0.000451352	0.635143	0.00601635	0.984059	0.0211375	0.75275	0.633502	0.2073	0.458021	-0.231377	1.01409e-17	-2.62781	6.1293e-10	-1.29066
CPNE8	5	2	3	5.78989e-09	-1.48283	0.341315	-0.56655	0.476432	0.794898	0.0130258	-2.88486	0.000121059	-1.1385	1.33132e-15	2.00625	2.45435e-16	1.73491
CRB2	5	2	3	2.06651e-06	-3.10484	0.00635487	-2.56604	0.479006	1.6324	0.856348	0.492586	1.90282e-07	-7.57403	2.17292e-13	2.79357	1.722e-10	1.41689
CREG2	5	3	2	NA	2.68288	NA	-0.648855	0.000714349	6.40402	0.00136676	5.98303	1.07716e-11	6.1055	3.74422e-14	-6.74216	2.8044e-10	-8.21922
CRNDE	5	2	3	5.94086e-27	2.61679	0.916543	0.191832	0.106165	-2.15449	0.0389864	1.28737	0.00273088	-1.13231	0.0202597	-0.76259	1.69264e-08	-1.61018
CRYL1	5	4	1	0.000846424	1.67643	0.357765	1.07001	0.0262665	1.07721	2.98464e-08	2.18787	0.0154239	0.777003	0.190311	0.625251	0.00546972	-1.20228
CSF1	5	2	3	0.920379	0.0521351	4.42804e-11	2.62334	0.43231	0.505946	7.55993e-09	2.05362	4.63642e-11	-1.66502	9.43239e-06	-1.2814	1.33688e-91	-3.4438
CSRNP3	5	2	3	7.58375e-06	-1.12919	0.170761	-1.00991	0.404393	-0.418888	0.00291129	-1.30532	3.35017e-09	-5.22103	2.4496e-12	2.38422	0.0406351	0.840634
CST6	5	3	2	5.16034e-06	2.67997	0.989185	-0.0536202	0.843337	-0.27811	0.0337888	-1.95201	5.89527e-49	7.98824	4.43966e-05	-1.02217	2.53702e-05	0.663138
CTSH	5	5	0	9.44906e-07	0.940701	0.00374172	1.02177	0.000381449	1.04957	3.98086e-06	1.15597	1.11349e-13	2.15999	0.271371	0.338311	0.652193	-0.184942
CTSS	5	3	2	0.595559	-0.169392	0.572496	0.416172	7.21877e-20	3.4195	1.14659e-14	2.6484	4.67485e-08	-1.12244	0.0142551	0.97332	0.0270629	-1.12996
CTTNBP2	5	3	2	4.85398e-58	-4.29364	8.15885e-15	-3.09165	1.60232e-13	3.61626	2.86906e-22	3.88214	2.23279e-16	2.15228	0.0613758	1.4199	0.895127	-0.3344
CYC1	5	2	3	0.0319998	-0.286082	0.74625	-0.293042	3.3298e-05	-1.14055	0.0014989	-0.989365	0.649201	0.122194	2.04931e-05	0.933812	1.75467e-05	0.625372
CYGB	5	3	2	0.191057	-0.630765	0.0036482	1.403	3.04379e-14	-2.07798	0.241176	-0.400829	1.04026e-57	5.45918	0.00015512	-2.4433	0.010118	0.834601
CYP24A1	5	2	3	1.48126e-29	6.72623	0.0345234	2.92447	0.269712	1.78519	0.572764	0.824085	1.75213e-60	-3.83717	1.2558e-102	-7.51017	1.7431e-32	-3.03609
CYP39A1	5	5	0	5.68923e-07	1.43938	0.604187	-0.577779	0.000713961	2.39434	0.000257368	2.45389	7.91203e-05	2.16157	0.00115267	1.85443	0.261104	0.815204
DAAM2	5	4	1	0.28525	0.356538	1.98828e-14	3.69632	0.309856	2.51709	0.000683604	4.98654	7.327e-16	-5.28983	0.0182402	0.804428	1.30841e-15	1.39192
DACT1	5	1	4	3.18128e-08	-2.79171	0.394242	-0.896179	0.785865	0.807106	0.00269268	3.21561	3.67176e-08	-1.73731	1.59417e-30	-4.17256	5.52987e-59	-5.18189
DACT3	5	4	1	0.00072857	1.45561	0.87111	0.376416	0.10845	1.26024	0.000455688	1.94065	0.00377313	-4.14693	0.0140879	1.74566	2.84529e-07	2.3992
DANCR	5	3	2	1.34331e-08	0.886818	0.453845	-0.632109	0.00232069	-1.24929	9.24039e-07	-1.84061	0.729945	-0.168225	8.42353e-06	1.30824	6.90013e-14	1.44187
DCTD	5	0	5	0.00141867	-0.453445	0.751113	-0.329132	0.0286358	-0.57483	8.26418e-05	-0.914486	0.208211	-0.315509	0.000571122	-0.775629	0.0214845	-0.415292
DEPTOR	5	3	2	3.95052e-11	-1.56456	0.657566	0.452557	0.666007	0.182576	0.0443072	-0.67947	1.18328e-23	2.40986	0.0113688	0.875967	0.0276901	0.684276
DERA	5	1	4	0.000722955	-0.548804	0.00366338	-0.989178	0.961886	-0.0192573	0.832322	0.0855897	9.09205e-13	1.44942	1.21965e-05	-1.11423	9.10476e-08	-0.778621
DFFA	5	2	3	0.00119733	-0.44654	0.816807	0.252005	9.74559e-06	-1.06447	4.17663e-06	-1.11614	5.81126e-09	1.15395	0.628771	0.168846	7.46802e-07	0.956332
DGKE	5	5	0	0.000133939	0.632404	0.136856	0.641999	0.00052217	0.973283	0.000376053	0.927452	0.543694	-0.181193	0.00105666	1.01425	5.17846e-09	1.32891
DGKH	5	3	2	1.61952e-05	1.16895	0.0984544	1.39767	0.00128617	1.82943	0.000251506	1.80831	0.0112659	-1.29046	0.813575	0.134249	0.000142969	-1.82364
DHRS11	5	3	2	2.17305e-07	0.968128	0.210341	-0.74041	0.000550437	-0.933789	0.0110355	-0.719557	0.0688038	-0.520884	3.52037e-11	1.87205	2.45087e-08	1.38071
DHRS2	5	1	4	1.12875e-10	-2.43399	0.653542	-0.493637	0.483138	0.792025	0.0356729	-1.60979	0.00257197	2.15744	9.58992e-57	-4.29891	5.56408e-41	-3.44489
DHX32	5	3	2	0.00601759	0.428262	0.726805	0.307711	0.0402208	0.566361	0.302614	0.309403	2.02923e-05	0.983728	0.000472975	-0.937229	2.9473e-07	-0.833492
DHX40	5	4	1	0.694227	0.080732	0.99393	0.0110947	0.00591294	1.02176	0.000478579	1.26612	0.0182225	-0.739871	0.00240212	0.860434	2.49339e-08	0.843563
DISC1	5	1	4	5.25546e-12	-1.44787	0.0196426	1.23372	0.627693	-0.373534	0.110793	-0.791228	3.7901e-07	-6.04678	7.29953e-05	-1.47053	7.67653e-06	-1.31651
DISP2	5	2	3	0.11174	1.218	0.0609583	2.12577	0.024458	3.83625	0.00116318	4.34504	0.000670547	-1.4249	0.000632459	-1.2183	0.000261737	-1.03029
DLG4	5	1	4	0.0219337	0.419734	0.912907	0.152001	0.0267472	-1.31836	0.234085	0.587934	0.000310124	-0.879515	3.54518e-07	-1.87832	5.94076e-13	-2.07517
DLX5	5	0	5	0.992511	-0.00396978	0.695922	0.602154	0.00998017	-1.5132	2.23776e-12	-3.6491	1.12972e-09	-5.69799	0.00950229	-2.4671	0.000196223	-5.24072
DMXL2	5	3	2	0.00865462	0.549923	0.991072	0.0212918	0.0665678	0.731287	4.24444e-07	1.78653	3.27822e-10	1.72162	0.000611972	-0.793982	4.7928e-19	-1.27332
DNAAF2	5	2	3	0.000933858	-0.538704	0.139954	-0.700714	4.01891e-06	-1.18434	0.0007011	-0.900524	0.0335853	0.697398	0.0487711	0.52731	0.354012	0.269993
DNAJB6	5	0	5	0.0401848	-0.281775	0.74625	0.266984	5.36113e-05	-0.917961	0.00319867	-0.661123	0.888379	0.0424277	1.3852e-09	-1.33598	0.0143601	-0.37724
DNALI1	5	2	3	2.75417e-27	-4.00254	7.22067e-09	-3.99633	NA	0.929769	NA	-0.552276	2.30411e-07	-2.20694	2.3249e-46	6.43893	1.25343e-10	3.67571
DNM1	5	2	3	0.910476	0.0329901	0.0178984	1.01998	1.3305e-08	-2.88582	0.0216525	-1.23765	1.75947e-05	-1.41231	0.00532009	1.08702	0.826864	-0.189586
DOCK3	5	3	2	1.75381e-21	1.79416	0.131397	0.839415	0.0661322	4.45551	0.0156309	4.75623	6.36212e-10	2.34173	2.02246e-06	-1.78548	2.22665e-12	-2.35346
DOCK4	5	2	3	0.0335517	-0.492259	0.729209	0.49906	0.000107691	2.56172	0.00120303	1.945	0.77233	0.119798	0.00012395	-1.88022	2.10749e-07	-1.59891
DOCK5	5	2	3	2.80519e-161	5.7721	7.2939e-16	3.28631	0.164385	0.523507	0.805227	-0.109758	0.000213573	-0.868153	4.47617e-20	-1.99725	0.000299525	-0.602242
DOK3	5	4	1	0.173135	-1.00027	0.884001	0.426515	0.0411939	1.83606	0.0176157	1.86443	2.69072e-12	-4.28646	0.0269188	1.45876	9.40129e-07	2.09063
DOK5	5	1	4	0.0189147	-0.65952	6.18695e-05	-1.92971	1.45594e-18	-5.92504	2.12954e-09	-3.03553	NA	-0.949925	1.79161e-08	4.14077	0.801315	0.647465
DOK7	5	4	1	5.17319e-23	2.16786	0.950591	-0.125666	0.91118	-0.0854292	0.000909753	-1.31615	2.26834e-13	3.3636	0.00115161	0.795252	2.3012e-21	1.42479
DOPEY1	5	5	0	1.32292e-06	0.884743	0.860925	0.190872	0.0272565	0.66275	0.135742	0.478725	9.89444e-07	1.34199	1.53043e-06	1.32853	8.80266e-05	0.931972
DOPEY2	5	4	1	1.33816e-12	1.16751	0.038815	1.18892	0.00982428	1.00744	7.66718e-06	1.4623	8.97454e-38	-3.06477	0.986686	0.00787362	0.920539	-0.0731133
DPYD	5	1	4	7.10232e-07	2.31513	0.940052	0.218276	2.48246e-05	-3.04543	7.99276e-10	-7.43368	0.0192222	-0.732146	0.00820301	-0.750484	0.92777	-0.0363021
DPYSL2	5	2	3	0.160471	0.466029	0.9717	-0.0730927	0.0155794	0.911471	2.5251e-14	3.13481	1.49728e-10	-1.71937	5.73789e-15	-2.08129	2.44825e-08	-0.909765
DSC2	5	2	3	7.03027e-05	-0.60301	1.61073e-06	-1.43955	0.825617	0.0755344	1.06867e-37	-2.83228	0.345443	0.272267	0.00924038	0.646106	4.93632e-08	0.82572
DSC3	5	1	4	1.73453e-13	-1.6446	0.000122534	-1.58623	0.782218	-0.239699	2.62958e-18	-3.24837	1.09541e-19	-4.68218	0.332797	0.298358	1.87891e-25	1.70509
DSEL	5	1	4	6.45985e-15	-1.60703	0.0776871	-0.916923	3.15065e-10	-3.63052	2.35722e-30	-3.63075	6.62616e-05	-1.42777	0.0109563	0.724492	0.917255	0.0695695
DTD2	5	1	4	2.28135e-05	-0.910829	0.0222515	-1.02244	0.0066006	-0.763202	0.00119966	-0.761491	1.91318e-07	1.26918	0.631614	0.141739	0.226311	-0.317444
DUSP6	5	2	3	9.78797e-14	1.62744	0.13875	1.01197	0.0122987	-1.39966	0.00329735	-1.82631	1.16837e-12	2.55212	0.650725	-0.155135	1.97346e-06	-0.775345
DYSF	5	2	3	0.878797	0.0722451	0.347896	-0.838099	0.00656355	2.46705	0.00362721	2.51478	0.0003003	-1.77394	8.51522e-10	-3.52797	0.00178729	-1.0078
DZIP1	5	3	2	4.1435e-28	1.59268	0.0100598	0.915509	0.978626	-0.0103059	0.000374504	-1.26453	3.27328e-13	-1.45691	0.357674	0.282664	0.00988527	0.517641
EEF1A2	5	2	3	4.24291e-27	1.53773	0.00157367	1.39951	0.0927894	0.713204	0.524174	-0.304034	1.57087e-29	-2.3696	1.64988e-78	-6.92949	6.85306e-81	-6.96441
EFHD1	5	1	4	0.00563179	0.519917	0.541278	0.422778	1.03021e-06	-1.21429	1.46301e-08	-1.72184	3.33325e-52	-4.85077	1.64731e-06	-2.08855	0.917255	0.0707326
EFNA1	5	2	3	1.16651e-05	0.718444	0.520444	0.378696	0.930647	-0.0448932	0.0237785	-0.621417	1.22429e-11	2.06346	0.00607533	-0.859611	1.86254e-07	-1.31403
EFNB2	5	2	3	3.29556e-68	-2.66275	7.61833e-09	-1.91495	4.79574e-09	1.72874	0.0655492	0.491656	2.22909e-75	3.63348	0.512067	0.256754	1.55771e-05	-1.3066
EGLN3	5	2	3	1.69296e-118	-3.68861	0.943119	0.0959856	0.965875	0.0242397	0.00694176	0.895585	1.54302e-21	3.52957	2.81917e-07	-1.83275	0.00012763	-0.668168
EGR1	5	5	0	0.03422	1.21806	0.923366	0.42596	0.012704	1.14736	0.0086218	1.17713	0.0041508	0.884255	0.0355189	1.68223	0.0675179	1.65405
EHD2	5	2	3	4.75492e-12	-3.4882	8.40135e-13	2.61925	0.453301	1.86299	NA	-0.129762	2.17428e-55	9.5226	0.0336697	-0.652396	2.37104e-21	-1.76147
EID2B	5	3	2	2.19701e-10	1.05484	3.87253e-05	-1.71786	0.515404	-0.49488	0.646479	-0.339976	0.00615031	-1.03796	0.00162551	1.81333	0.0275188	1.20582
EIF2A	5	1	4	1.32102e-05	-0.602165	0.604104	-0.362442	0.113888	-0.572415	5.73079e-07	-1.47015	8.01726e-09	1.24836	0.00120739	-0.845401	0.000872132	-0.585382
ELFN2	5	3	2	0.439909	-0.181837	1.04894e-08	2.1808	0.0721185	0.744721	0.00392471	1.00887	0.00124627	1.10969	1.46856e-12	-7.13381	1.95522e-12	-6.81218
ELOVL4	5	3	2	0.001524	0.678301	0.376949	0.558455	7.90326e-12	-3.53154	9.6968e-08	-2.1815	0.699516	-0.144305	3.75071e-15	2.49628	4.09835e-30	2.58851
EMC10	5	3	2	0.105681	-0.247214	0.991338	-0.012565	6.53277e-12	-1.72456	3.58471e-16	-2.00839	6.39975e-17	2.09556	0.00231119	0.735395	0.0162602	0.441215
EMILIN2	5	3	2	0.0333754	1.17321	0.836374	-0.521381	0.194329	0.855069	4.66962e-06	-1.76663	8.00423e-13	-3.52568	1.37801e-11	8.90721	1.63325e-08	7.59102
EML1	5	3	2	1.75657e-12	1.1672	0.796553	0.377756	5.78618e-05	2.00556	0.034501	1.19799	2.89942e-19	-2.75567	1.48535e-05	-1.24906	0.447904	-0.25305
EMR2	5	3	2	2.81887e-13	7.11851	0.00153212	4.99516	NA	2.3231	NA	2.52062	1.84739e-14	3.41467	0.00157756	-2.14693	0.0169661	-1.30332
EMX2OS	5	3	2	0.000170533	0.567216	0.73698	0.319992	7.47942e-09	-1.38063	6.47393e-43	-12.4689	NA	NA	5.63548e-69	4.3117	3.37347e-179	4.57295
ENPP4	5	4	1	0.0279548	0.422324	0.810979	-0.303303	0.0125164	1.00152	0.0919032	0.63423	0.000856637	-0.849114	3.69093e-08	1.21917	0.000301056	0.618026
ENPP5	5	5	0	0.172562	0.272041	0.627987	-0.459696	0.00175125	1.26355	0.000145863	1.5765	0.0408357	0.808525	6.63206e-11	1.7425	0.00835464	0.666232
EOGT	5	2	3	1.03079e-05	0.925063	0.336594	0.624003	0.125682	0.663555	0.000375016	1.15339	0.0455044	-0.615758	1.25104e-07	-1.44199	2.14935e-05	-0.828071
EPAS1	5	3	2	3.42486e-48	3.129	1.20526e-11	3.60442	0.261295	0.676559	0.0206916	1.12627	0.965204	0.0197673	1.32858e-35	-3.03486	6.07291e-88	-3.78978
EPGN	5	1	4	2.77368e-26	-3.54823	0.0013774	-1.54746	NA	-3.70626	NA	-3.74287	9.71119e-28	7.30368	0.00264716	-3.67825	0.00169327	-4.15968
EPHA7	5	1	4	4.71498e-06	-2.0279	0.673915	-0.492913	3.06821e-16	-4.5017	4.18779e-13	-9.8112	3.1057e-12	-9.05359	0.821145	0.225074	2.04142e-16	2.85602
EPHB1	5	2	3	8.9332e-18	-4.01398	0.00392137	-1.4791	0.00259144	3.94695	8.18082e-06	4.61995	0.0662154	0.753127	2.88774e-05	-2.08842	0.0619864	0.696685
EPHB3	5	2	3	3.37615e-36	-2.41353	0.00196792	-1.31326	4.56576e-10	2.8299	0.0509068	1.43399	6.95026e-10	4.95207	0.000914233	-0.998329	0.952394	0.0278607
ERG	5	3	2	0.00108934	-0.797615	0.161176	0.743781	0.359073	0.370276	2.2059e-05	1.24425	1.16892e-15	-7.36011	2.76072e-09	2.26172	1.50458e-11	2.15252
ERO1LB	5	2	3	0.534517	0.281683	0.989166	-0.0309479	0.0312773	0.958347	3.67399e-06	1.57942	0.0071002	-0.904932	0.00188781	-1.02231	0.00370598	-0.732514
ERP29	5	2	3	1.69588e-23	-1.33332	0.880662	-0.204675	0.017931	-0.893604	0.0626228	-0.715581	0.00908932	-0.58962	6.22086e-19	1.86247	5.29367e-77	2.65872
ERVMER34-1	5	3	2	0.00118843	0.666203	0.396439	0.69141	0.260945	-0.527635	0.0031661	-1.04665	9.58134e-21	-2.27894	3.27566e-05	1.24654	9.53524e-36	2.33768
ESRRA	5	2	3	0.00147072	-0.482971	0.534451	-0.582246	0.0248157	-0.957379	0.00667384	-1.06603	7.16744e-10	1.8905	0.00984478	0.746293	0.759925	0.108089
EVA1C	5	3	2	4.48681e-05	-2.495	0.196037	-1.57196	0.456069	-0.817392	0.00129199	-2.20779	3.99743e-09	8.1509	9.30382e-28	2.50861	7.42857e-21	1.71465
EXOC7	5	4	1	0.0011459	0.442423	0.924629	-0.104796	9.93937e-07	1.03187	1.8218e-07	1.16463	0.00107745	-0.902687	0.25658	0.343765	2.28162e-08	0.807926
EYA2	5	1	4	1.50197e-56	-3.6651	0.00562943	1.1229	9.56382e-06	-1.0806	0.613836	-0.165276	NA	NA	4.90865e-12	-4.08997	5.87581e-12	-8.98211
F2R	5	3	2	2.34542e-10	-1.2724	0.499715	0.598625	2.24619e-07	1.87427	4.7919e-05	1.44845	4.14349e-11	1.87798	0.278066	0.360468	4.12903e-05	-0.903023
F2RL2	5	1	4	0.0486891	-1.80174	0.00119092	2.13065	0.000122475	-3.16556	0.000967357	-1.92722	1.40223e-09	-2.67662	0.802966	-0.376605	0.955205	0.0977638
F3	5	3	2	0.0275148	0.581372	0.228151	-0.775373	5.16519e-23	2.50077	0.225292	-0.479246	5.87784e-39	5.54876	2.38292e-66	-4.51068	1.09281e-29	-1.86548
FA2H	5	3	2	0.0220122	1.43616	0.802012	-0.719011	0.0487733	1.62979	0.838042	0.2662	2.30469e-13	4.78215	0.0360924	-1.27569	0.00149872	-1.55639
FAM102A	5	3	2	0.0139853	-0.391403	0.605237	-0.335148	0.0926141	-0.485281	0.00247532	-0.754103	1.95865e-15	1.8365	0.00335998	0.752496	2.57892e-08	0.942865
FAM107B	5	3	2	0.116148	0.266107	0.691316	-0.408164	0.00411249	1.07064	2.27561e-05	1.38742	5.8562e-08	1.02246	1.01685e-38	-2.98784	1.79881e-86	-2.98557
FAM110C	5	4	1	1.14879e-15	1.52122	0.323433	0.733261	0.000265441	1.27882	0.00300994	1.16593	4.57257e-49	5.78624	0.604712	-0.158011	0.00489881	-0.534044
FAM115A	5	2	3	0.687309	-0.0820581	0.963615	0.0772509	0.00971469	1.36231	2.95825e-07	2.70682	0.0295534	-0.73936	0.000108563	-0.944857	1.91781e-05	-0.927766
FAM132B	5	3	2	0.0134056	0.73484	0.0149452	1.22793	2.09088e-05	-1.11887	1.37917e-18	-2.27489	3.09281e-08	1.60726	0.542595	-0.473417	0.143805	0.762287
FAM189B	5	1	4	0.0412836	0.295696	0.906998	-0.116241	1.12911e-08	-1.55539	4.2133e-10	-1.65042	3.87068e-10	-1.30313	0.00119879	-0.796307	0.121718	-0.350165
FAM195B	5	4	1	0.000434037	0.550293	0.930305	0.100535	0.622106	0.253671	0.0480344	0.765085	1.34324e-05	-1.00167	0.0101521	0.732973	3.82385e-05	0.780987
FAM211A	5	3	2	0.000448931	1.24786	0.320743	0.973685	0.131234	1.30298	0.000415145	2.15087	0.00157516	1.50569	0.00439098	-1.70569	6.14835e-05	-2.05296
FAM211A-AS1	5	1	4	0.892812	0.0231141	0.0139537	-0.901499	3.56843e-08	-1.39353	8.62513e-05	-0.876122	0.00128662	1.02199	0.70832	0.13881	0.00755697	-0.640223
FAM49A	5	3	2	4.87623e-32	2.46262	5.04763e-06	2.15222	0.43736	0.368789	3.60632e-07	1.95284	0.801943	0.100875	2.09465e-12	-2.03975	4.50862e-34	-2.05465
FAM60A	5	2	3	3.05944e-15	-0.990716	0.0343752	-0.807598	0.661897	-0.151343	0.00912469	-0.644609	6.97006e-09	1.0963	0.45555	-0.189359	0.0286364	0.35471
FAM69A	5	3	2	0.3699	0.236262	0.000877195	-1.5108	0.0460565	0.657052	0.00313432	0.80969	5.12819e-07	-1.32288	0.164943	-0.415187	0.00915263	0.520844
FAM69B	5	1	4	5.10807e-12	-0.995903	0.0182335	-1.27402	0.660743	-0.279602	4.12897e-05	-1.73515	0.00121627	1.01011	0.0913037	-0.649344	2.0908e-06	-1.35433
FAM83B	5	3	2	0.000874591	-0.589974	0.763129	-0.310015	0.916658	0.0833518	3.23038e-29	-5.90102	3.37405e-22	3.24391	1.50636e-05	1.11005	2.3634e-16	1.46696
FAM83H-AS1	5	3	2	0.21059	-0.284723	0.796463	-0.261301	0.0457947	-0.691189	3.62224e-17	-2.05527	1.51811e-58	3.99231	0.00421664	0.70274	1.12222e-15	1.38465
FAM84B	5	3	2	0.000110585	-0.523439	0.112137	0.805518	0.251339	0.334181	0.0362166	-0.674455	8.77352e-23	1.85612	0.0375984	0.484449	0.00998763	0.395133
FAS	5	4	1	0.870301	0.0557092	2.32635e-08	2.01416	4.62331e-06	-1.39329	0.0939649	-0.512069	9.82868e-23	1.92293	0.0145918	0.734997	1.22693e-07	0.785899
FBLN2	5	3	2	9.57227e-10	-1.48487	3.0119e-11	2.35249	0.0795372	-1.0057	0.0931908	0.731162	0.0271999	-3.38258	3.27137e-06	4.54751	2.80402e-13	5.50136
FBRSL1	5	2	3	1.00861e-05	-0.866694	0.558959	-0.614272	0.212243	-0.614211	0.00272935	-1.24655	0.000134648	-1.21264	0.0330138	0.755578	0.000175506	0.969678
FBXO3	5	4	1	0.00349559	0.571452	0.800167	0.354706	0.00816036	1.16489	0.0480302	0.948514	3.30254e-10	1.36535	0.450456	-0.231532	0.00104444	-0.581914
FGF13	5	3	2	2.37418e-25	-2.27375	8.26743e-06	-2.03281	NA	1.97203	9.28079e-12	8.0549	NA	0.0157754	0.000140588	1.64144	0.00039879	1.23471
FGF2	5	3	2	3.13213e-53	3.21353	0.000471528	1.62795	0.92915	0.122087	0.012337	1.41088	2.82835e-06	-0.922296	0.0061527	-0.859889	0.692842	0.136869
FGFR1	5	2	3	0.0477147	0.374841	3.85458e-05	1.39642	0.922135	0.0473274	0.725776	-0.139018	3.28338e-46	-4.86703	2.23996e-12	-2.9921	5.65661e-09	-1.37745
FGFRL1	5	3	2	0.0205829	-0.368154	0.911557	0.126136	0.0279826	0.826228	0.512673	0.293421	0.0254083	-0.792254	0.00248044	0.933163	3.48931e-05	0.940471
FH	5	1	4	1.09395e-07	-0.717656	0.575146	-0.393727	0.159446	-0.392598	0.000132781	-0.909089	0.0247737	0.457549	1.70096e-07	-1.51162	2.31446e-11	-1.07386
FKBP1A	5	1	4	0.000639192	0.468155	0.306736	0.52151	0.010493	-0.556426	1.84704e-06	-0.945187	0.094752	-0.344478	1.49481e-06	-1.20885	1.08883e-28	-1.60807
FLNB	5	2	3	0.000303542	-0.486197	0.387309	0.735146	0.732382	0.2139	0.0472157	0.83449	0.00285637	1.21953	1.17512e-07	-1.84346	4.96576e-06	-1.11372
FLRT3	5	4	1	2.12428e-10	-2.35509	0.796463	-0.400686	9.52234e-12	4.31715	1.42241e-24	4.93888	1.93124e-56	6.8225	8.09596e-07	2.31409	0.600139	0.442754
FNIP2	5	4	1	4.29651e-14	1.59988	0.0369384	0.963305	1.51663e-07	1.40683	0.00090542	1.03851	0.000355872	-1.41907	0.170783	-0.585363	0.379328	-0.344946
FOLR1	5	2	3	1.70528e-71	-4.03974	0.0562271	-1.51556	0.000581141	-1.55578	2.70186e-16	-2.64846	0.759079	0.126152	5.06166e-35	9.84316	1.99216e-27	8.49022
FOXG1	5	0	5	3.27745e-18	-1.58973	0.0401682	-0.954374	NA	1.29094	NA	NA	8.93646e-07	-1.78985	2.58836e-17	-5.4386	2.99506e-06	-1.66538
FOXJ2	5	3	2	3.30341e-16	1.76606	0.832272	-0.253814	0.00716965	0.960477	0.162767	0.504198	0.00103326	1.03216	7.28802e-05	-1.17332	1.55941e-05	-0.910397
FSCN1	5	1	4	5.86918e-125	-4.32889	0.478173	0.505112	0.724508	-0.162852	0.000394044	-1.12967	8.95669e-05	0.889624	3.41168e-41	-4.63034	5.91536e-56	-2.95119
FSD1	5	0	5	0.993359	0.00261265	0.993913	-0.0138989	0.000473839	-1.27676	0.0330171	-0.749717	0.0348002	-0.572471	1.24738e-05	-3.18915	9.11475e-12	-3.54635
FST	5	3	2	9.98713e-136	-5.67718	0.218869	-1.06045	0.0224181	1.47446	0.000633671	1.94293	3.65253e-22	4.7965	0.290797	-0.532416	1.52273e-11	-4.78087
FUCA2	5	2	3	0.0391416	0.308187	0.955168	-0.0659732	0.493783	-0.20179	0.0104189	-0.594359	3.01982e-09	-1.13407	4.04453e-05	-1.09719	0.00168601	0.465466
FUT11	5	3	2	0.799828	0.0876956	0.612919	0.648125	4.7066e-06	2.03693	0.0283251	1.45972	0.0266732	-0.966968	2.09349e-05	-1.38334	0.0471234	0.467969
FUT4	5	4	1	2.76181e-06	1.1374	0.796553	-0.334423	0.000595274	1.23667	4.48106e-06	1.49253	0.00230757	-0.84965	0.946744	-0.0290686	1.82781e-06	0.940476
FXR1	5	1	4	0.00452334	-0.390236	0.924629	0.114227	0.1885	-0.440604	0.0011739	-0.930462	0.00477886	0.541255	0.00186208	-0.836658	0.0173885	-0.377565
FZD6	5	2	3	0.634601	-0.0999608	0.485637	0.550923	0.0206658	0.737062	0.0247185	0.709453	9.04097e-05	-0.855865	0.0322282	-0.520278	0.00101809	-0.450691
GABRE	5	4	1	9.0805e-06	1.56072	0.000730657	2.16611	NA	-1.15642	9.17824e-08	5.39094	0.000216995	2.13191	0.506811	-0.389654	1.03288e-12	-2.71097
GALNT11	5	2	3	3.1575e-05	0.604558	0.787294	-0.271629	0.403809	-0.263594	0.00343457	0.678577	0.00344478	-0.670279	0.000106283	-0.952355	0.00031424	-0.629205
GARS	5	1	4	1.0653e-10	-0.81944	0.864575	0.170518	5.42759e-07	-1.20498	0.000386969	-0.82962	0.00102021	0.810841	0.000121842	-0.922769	0.511157	-0.200131
GAS6	5	3	2	0.472709	0.314393	0.0241353	1.30469	0.0174525	1.05633	0.544249	0.3031	2.40537e-39	2.54746	1.65603e-05	-1.38271	1.91136e-06	-0.934408
GAS7	5	0	5	5.8306e-19	-3.45745	0.793108	-0.336218	0.0668626	-1.14252	0.0267682	-1.26291	1.40463e-10	-4.22691	0.00936768	-3.18802	0.00179042	-3.38754
GATA2	5	5	0	2.1728e-11	2.16761	4.43117e-05	2.2133	0.0473467	0.669551	0.901746	0.060844	4.85647e-22	4.41209	NA	-0.0833404	2.11722e-10	7.21584
GATS	5	3	2	2.60375e-12	-1.18585	0.728126	-0.314277	0.0103017	0.76426	0.000319424	1.05513	0.0431869	0.768641	0.510409	-0.271314	0.0484893	-0.55772
GBP4	5	3	2	5.28455e-48	-5.23655	0.00338198	1.02684	0.344992	1.12467	0.542871	-0.938604	2.7948e-24	-3.50985	0.00274403	1.0958	9.54903e-24	2.143
GCNT2	5	2	3	0.392399	-0.253743	0.685098	-0.401382	3.10178e-05	1.27712	0.00909818	0.676176	2.61085e-06	-1.19061	7.60871e-15	-3.71264	5.22884e-22	-4.28603
GCOM1	5	3	2	0.00994478	2.75916	0.952929	0.902232	0.0096994	5.12185	0.0928479	3.7008	0.0119102	6.06223	0.000260355	-2.29258	0.0021667	-1.28803
GHR	5	1	4	2.73868e-10	-6.36766	0.000978345	-2.41376	0.0161466	-3.40485	0.10673	-1.91318	0.0365112	-3.74555	1.7081e-07	2.18485	0.429896	0.528205
GJB3	5	3	2	1.07648e-100	3.53828	5.79331e-07	1.85564	0.0612572	0.674056	0.0363433	-0.840647	7.50147e-71	5.40531	2.20835e-10	-1.72016	0.610873	0.137587
GK5	5	3	2	5.4032e-12	-1.21647	0.192859	-0.657196	0.00747118	0.666782	0.00151467	0.67395	6.77258e-11	1.79787	0.113689	-0.412872	1.14077e-05	-0.706717
GLIPR2	5	1	4	5.93444e-17	-3.74104	0.873282	0.211116	0.309026	0.528587	1.92823e-08	1.97071	1.44721e-08	-1.41782	0.0241084	-0.69035	1.06885e-29	-2.53511
GLUD1	5	0	5	0.00670028	-0.435972	0.871552	-0.182491	0.0151837	-0.842589	0.0015965	-1.03177	0.962549	-0.0137622	0.000654081	-0.794976	3.55687e-11	-1.04854
GLUL	5	3	2	1.8745e-30	-1.42243	0.133576	0.649272	0.234599	-0.339315	0.00341596	-0.716451	0.00312256	0.649774	0.0483439	0.451254	3.51179e-05	0.604646
GNAL	5	2	3	2.41066e-25	2.87965	5.76602e-15	3.1474	0.711496	-0.234099	0.917778	0.0668174	8.48687e-06	-1.68472	1.97999e-06	-1.54644	1.65392e-08	-1.2489
GNB5	5	3	2	1.05979e-09	1.19758	0.134536	0.840224	0.0492317	0.753216	0.00206268	1.14153	0.777073	-0.120799	2.05427e-11	-1.85225	2.80969e-12	-1.23928
GNE	5	4	1	5.14574e-05	-0.968099	0.949827	0.127354	0.00187035	1.61564	5.10685e-07	2.31393	0.100854	0.80593	1.05728e-05	5.15569	4.13983e-10	6.22444
GNG11	5	1	4	0.000199426	-0.751652	0.00186036	-1.54325	0.0028244	0.739414	0.0125803	-0.799117	0.700332	0.193588	6.21637e-12	-2.45105	0.125464	-0.591634
GPC6	5	2	3	0.290682	0.603764	0.742396	0.514907	0.041124	-7.0287	2.53896e-16	-10.7333	5.9368e-17	-4.06947	2.73518e-09	1.79812	5.74901e-31	2.28657
GPNMB	5	5	0	1.44442e-18	1.48484	0.874395	0.220649	3.16988e-14	2.00508	2.50882e-21	2.42675	0.719125	0.203655	1.06941e-19	3.17152	3.76297e-13	2.25914
GPR126	5	0	5	1.01351e-06	-0.920643	6.10114e-05	-1.67531	0.949315	0.0444493	0.0315177	-1.2183	0.327109	-0.319315	6.32482e-09	-1.37431	1.35974e-09	-1.02143
GPR137B	5	2	3	0.579636	-0.125012	0.838284	0.235323	0.037584	0.767579	0.0207917	0.792092	7.99381e-08	-1.70052	1.11518e-09	-1.78829	8.68786e-06	-0.997474
GPR137C	5	4	1	0.774726	0.0949706	0.841056	-0.237769	1.03586e-07	1.59182	4.42344e-18	2.39163	0.000179358	-1.10339	0.0384866	1.11187	0.000314546	1.41808
GPR155	5	4	1	1.71929e-39	2.70137	0.99006	0.0196827	3.37485e-07	1.9419	1.13895e-11	2.11649	1.43879e-12	-2.73809	0.000182201	1.7185	0.226175	0.658868
GPR176	5	0	5	8.41521e-07	-1.47138	6.77261e-06	-2.44115	0.688001	0.288417	0.199424	0.847432	1.48717e-05	-1.18798	3.66254e-23	-3.13855	3.0581e-09	-1.26004
GPR63	5	1	4	0.000259099	1.40828	0.389912	0.858775	0.0105949	-3.18187	8.04954e-06	-4.68939	4.17686e-07	-1.80139	1.16628e-05	-1.40411	0.513493	0.21996
GPRC5B	5	2	3	4.35169e-25	-1.80325	1.27303e-06	-2.21174	0.737395	0.221871	0.208342	-0.653185	2.65098e-24	3.68639	0.0448703	0.76809	0.00149862	-1.08803
GPX3	5	2	3	3.31869e-08	-0.824924	4.41986e-06	1.46053	0.178851	-0.606691	0.00501791	-0.996707	2.36497e-10	-2.12185	0.615531	-0.221134	1.14032e-31	2.21694
GPX4	5	3	2	0.00166242	0.370413	0.0339718	1.02082	0.0891847	-0.612357	0.492943	-0.278813	0.00147555	0.695748	6.04365e-05	-0.888987	8.68398e-06	-0.652539
GRAMD3	5	3	2	1.24387e-16	1.40484	0.00557854	1.05531	0.403835	0.256008	0.752792	0.116567	1.57166e-06	0.932153	0.0100156	-0.851025	4.284e-05	-0.591301
GRAMD4	5	3	2	0.345614	0.218264	0.0213924	0.937767	0.521684	0.258478	0.00681315	0.879002	1.99561e-14	1.90367	0.0113415	-0.812174	0.000242029	-0.731574
GRB14	5	2	3	0.000392642	-0.888978	0.97499	0.0484134	0.00170785	-1.14476	0.20426	-0.667107	4.77101e-12	-2.1543	0.00418266	1.3277	0.0174931	0.794669
GRIPAP1	5	4	1	0.892273	-0.0368424	0.658723	0.336954	0.0165725	0.806345	0.000407381	1.10111	0.0453539	-0.490644	0.02121	0.79735	0.0170958	0.473036
GSAP	5	1	4	1.77644e-05	-1.16459	0.970383	-0.06018	0.0049591	-1.1989	0.000508578	-1.44015	9.4814e-10	2.02146	0.801886	0.0999476	4.05268e-05	-0.829107
GTDC1	5	5	0	2.92482e-05	0.735718	0.526141	0.494327	0.824083	0.0933984	0.0414302	0.601297	0.00837561	0.634803	3.92583e-05	1.16613	2.82219e-11	1.37503
GUCY1A3	5	1	4	5.12784e-35	-2.63558	0.0400282	-0.891112	0.151548	1.22728	0.00741316	-2.79279	7.56761e-08	-4.93147	0.00188633	2.5165	0.978877	-0.0661544
GUCY1B3	5	2	3	1.59885e-62	-3.12255	2.04681e-12	-3.14923	5.42759e-07	2.05328	0.68074	0.295999	3.34446e-18	-3.70533	1.88637e-12	3.08552	0.382879	0.654991
GULP1	5	5	0	0.0575039	-0.658071	0.165694	-1.21335	0.0011234	1.979	0.00188848	1.8856	0.01135	0.673298	0.0122082	0.754216	4.84335e-06	0.854479
GYG1	5	0	5	0.0013801	-0.54616	0.71976	-0.464719	0.040667	-1.05905	0.000883461	-1.61662	0.481842	0.203054	0.000281264	-1.00544	3.94423e-08	-0.849291
HAND2	5	0	5	0.000180633	-1.60708	0.000351383	-2.77758	1.32172e-09	-5.01709	3.3284e-08	-3.1603	0.00188605	-3.34003	NA	1.47294	0.798393	1.83403
HDAC6	5	5	0	0.0049267	0.503624	0.968758	0.0496871	0.00106853	0.967502	1.1654e-06	1.36592	0.170722	0.321496	1.1118e-07	1.30186	1.12781e-06	0.818852
HDAC9	5	4	1	1.69848e-05	-0.742091	0.171156	-0.79925	0.0219834	1.09506	0.163913	0.506184	8.66529e-37	2.68855	8.04093e-21	2.28332	0.000411975	0.914149
HECW1	5	3	2	5.88146e-05	-6.54215	4.00991e-45	6.10575	0.108169	2.95842	0.0158443	3.49211	6.96521e-18	-7.56183	0.00964797	1.59514	0.331231	0.735851
HEG1	5	1	4	1.06085e-06	-0.620853	0.463605	-0.613556	0.0154315	0.718928	0.329122	0.292624	1.32268e-10	-1.84301	4.90378e-10	-1.98373	5.65563e-28	-1.66974
HELZ	5	5	0	0.0220016	0.424677	0.453868	0.678662	0.00107622	1.40749	0.0030314	1.19853	0.655212	-0.215882	0.000571082	0.844396	2.63533e-09	1.19221
HELZ2	5	5	0	0.782848	0.0750596	2.93309e-07	1.63062	0.00342503	0.901034	1.36002e-06	1.45759	0.930523	0.0294762	4.56752e-06	1.08343	1.31766e-31	2.03808
HERC3	5	3	2	2.35287e-09	2.36255	0.973066	0.114372	0.00431199	1.6684	0.00254204	1.61743	0.283458	-0.378547	0.000440888	-1.22503	0.000938005	-0.801022
HES4	5	3	2	0.0363696	-0.349181	0.685291	-0.537083	0.37839	-0.577322	0.00362721	-1.54927	0.00845766	1.35395	1.96352e-06	2.40735	3.37897e-09	2.18822
HIP1	5	3	2	1.21406e-10	-1.06739	0.978655	0.0377846	0.00873907	-0.919337	4.77981e-06	1.25074	0.133228	0.567046	0.0360025	0.683863	0.00542673	0.634962
HIPK2	5	2	3	0.671125	0.0774487	0.611817	0.327509	0.0172721	0.916967	0.00445502	1.04643	1.84989e-10	-2.02803	6.80261e-08	-1.53855	1.60357e-09	-1.50796
HIST1H1C	5	4	1	0.334933	-0.201368	0.442482	-0.753207	0.000380774	1.46824	0.00918469	1.10049	0.000155912	-1.60479	1.11171e-37	3.30716	4.07062e-05	1.19378
HIST1H2BD	5	4	1	0.0188055	0.427853	0.929322	0.110837	0.0479373	0.787382	0.958821	-0.0327867	9.59336e-06	-1.73858	2.53823e-39	5.03342	3.07533e-10	2.51196
HLA-A	5	4	1	1.67738e-12	0.924268	0.0296811	1.07791	0.764492	0.15895	0.0590808	0.667024	0.000328128	-1.11005	0.000204893	0.784315	2.10499e-35	1.65627
HLA-H	5	4	1	0.0191304	1.30398	0.0373432	1.78118	0.567109	0.534747	0.110197	1.0494	0.00374709	-1.16668	2.16242e-08	3.0122	0.038819	1.44278
HNRNPD	5	0	5	0.0185891	-0.51091	0.713009	-0.358116	0.125442	-0.6964	0.0470209	-0.962427	0.0372373	-0.693728	5.56224e-07	-1.43188	0.0208566	-0.499462
HNRNPU-AS1	5	0	5	1.90089e-09	-1.50305	0.523027	0.608367	0.0100652	-1.58067	0.0155402	-1.4133	0.058665	-1.02115	0.0208903	-1.1992	1.42025e-10	-2.16856
HOXA10	5	1	4	0.0278008	-1.20149	5.28957e-05	2.17695	0.364771	-0.47073	8.30047e-06	-2.09055	0.865398	0.0584672	2.48137e-05	-4.11248	0.0005152	-2.29908
HOXA10-AS	5	2	3	0.061669	0.468962	0.00316887	1.9707	0.164443	-0.745876	2.87023e-06	-2.30029	1.57651e-06	1.94341	6.47247e-05	-4.7582	1.27336e-05	-6.31368
HOXA3	5	0	5	0.0119624	-0.487423	0.380047	0.722894	0.00826428	-1.50278	0.000656183	-2.13693	0.143512	-0.595463	0.0370354	-4.43172	1.03533e-10	-8.45378
HOXB6	5	2	3	0.0236609	1.29689	0.97808	0.0918391	0.199135	-0.716665	0.0045026	-1.2298	2.96288e-05	1.17879	1.64799e-26	-3.93208	1.42058e-27	-2.92891
HOXB9	5	1	4	0.599745	-0.249693	0.525167	-0.716638	1.60784e-05	-1.11327	1.69587e-10	-1.6164	2.87897e-10	1.61218	9.99669e-37	-6.10249	9.96708e-42	-5.37971
HOXC10	5	1	4	0.0742291	1.36037	2.4378e-06	3.22673	0.232021	0.472262	0.000751319	-1.27445	3.08162e-06	-6.72239	1.4151e-21	-11.9602	2.32202e-24	-12.5672
HOXC13	5	3	2	1.56709e-11	2.69371	6.65824e-07	3.07582	0.104198	2.10183	0.0202389	2.52618	0.519665	-1.13761	3.16053e-08	-6.89819	1.774e-08	-6.60919
HOXC13-AS	5	3	2	1.54415e-05	6.59324	3.27406e-05	7.20607	NA	2.12915	0.033668	4.34767	NA	-2.58373	2.83864e-12	-9.33974	5.19178e-12	-8.98507
HOXC8	5	3	2	1.67774e-11	2.08186	0.00157114	2.34467	0.555515	0.739476	0.286137	1.04973	0.000251257	1.83136	1.77411e-14	-5.68081	4.76423e-10	-7.15421
HOXD8	5	1	4	1.60736e-12	-1.83841	3.7382e-06	-2.51294	NA	1.58213	NA	NA	5.31507e-26	3.66461	0.0332241	-0.933961	4.72957e-10	-2.62486
HPGD	5	2	3	1.07244e-35	4.22108	0.421602	-1.88801	4.24574e-14	-8.91163	2.3512e-16	-10.7639	2.15403e-41	-7.78253	0.00206456	4.1735	0.926766	-0.754107
HRH1	5	2	3	3.73932e-05	-0.953233	0.387554	-0.607171	0.000124184	1.83932	5.26924e-27	3.78966	0.689061	0.133286	1.08176e-14	-2.23337	2.67523e-18	-1.65371
HS3ST3A1	5	3	2	9.91429e-06	5.68132	NA	0.795695	0.714238	-0.540572	0.00263486	1.92748	3.24381e-28	6.20131	0.000573202	-1.70128	0.0154138	-0.938961
HS6ST2	5	3	2	1.44373e-08	1.01847	0.688919	0.515642	0.0617901	-2.74676	0.000265113	1.96504	5.64985e-68	4.27474	0.00702819	-0.742482	9.74536e-39	-2.87635
ICAM1	5	1	4	3.99799e-21	-2.85442	8.8442e-09	1.8946	0.00277404	-0.838058	1.19453e-05	-1.08939	0.336407	0.360549	6.11575e-06	-1.07402	0.554694	0.205686
ID1	5	3	2	2.02984e-09	0.939131	0.801599	-0.368438	0.00201483	1.0323	0.264532	0.612949	0.00346255	-1.48881	1.95492e-10	-2.21266	0.0429722	0.606438
ID2	5	4	1	4.95276e-24	1.21108	0.480528	-0.604775	0.0133338	1.24392	0.000119789	1.64878	0.152175	-0.745896	0.000500033	-0.95146	0.0203638	0.765028
IER3	5	5	0	1.20276e-45	2.02791	0.00597073	1.54441	0.576611	0.319286	0.667613	0.29985	1.40559e-12	2.27811	1.86536e-16	3.38212	0.0402824	0.796062
IFI16	5	4	1	5.07999e-18	4.16451	0.92868	-0.459739	0.132612	1.12528	5.18177e-11	2.35034	1.44975e-05	-1.27682	2.29458e-07	1.35876	1.20619e-19	1.66399
IFI27	5	4	1	0.591161	-0.282653	1.02358e-10	3.00273	0.517015	-0.587799	0.000236783	-1.06127	1.04636e-13	3.26459	7.09392e-54	4.33874	6.63731e-56	4.0412
IFI44	5	2	3	0.0106313	-0.910562	0.747743	0.383128	0.315396	1.25461	0.00849987	-4.49019	9.43717e-10	-2.36012	4.33955e-43	3.76161	7.01376e-92	3.87145
IFIH1	5	3	2	0.000268065	0.83788	0.0680541	1.04947	0.359543	0.441978	1.5183e-05	-1.75477	0.0228446	-0.791431	1.91374e-06	1.25346	1.3841e-46	2.10178
IFIT2	5	5	0	0.785649	0.13567	0.000667875	1.67703	3.24105e-10	2.1739	0.000729054	1.3775	0.749445	-0.143349	0.000874806	1.16054	2.97251e-44	2.57762
IFITM1	5	3	2	0.0101592	-1.14428	0.167875	1.31338	0.0115273	-2.12251	0.294713	-0.552467	2.56582e-09	2.41489	5.35518e-157	7.87273	4.39208e-224	8.31187
IFITM3	5	3	2	1.31541e-05	-0.788892	0.213789	1.0756	0.000182269	-2.18203	0.375782	-0.590624	0.0382653	0.803524	7.28136e-41	3.22747	5.62783e-75	3.34777
IGF2	5	2	3	6.0062e-21	-2.91017	0.0484749	-1.67563	0.742896	0.528611	0.543302	-1.29186	0.00108654	-3.58383	1.77432e-79	9.95434	2.61206e-33	6.66612
IKZF2	5	5	0	0.364449	0.1661	0.760401	0.295347	0.00300661	1.16968	0.0217117	0.850678	0.00066601	1.0182	1.01716e-13	1.78261	8.47557e-05	0.925022
IL27RA	5	2	3	0.22838	0.286803	0.0177356	1.09769	0.00175114	-0.954498	0.169133	-0.455625	0.000695927	0.79053	0.0166229	-0.602808	0.0317808	-0.421037
IL6	5	5	0	0.268006	-0.834933	0.00750919	1.95787	0.00228989	1.91407	8.91027e-13	3.87037	0.00835752	1.17855	0.989546	-0.0148078	3.99771e-05	1.80281
IL6ST	5	3	2	0.91301	-0.0281151	0.401254	0.675203	0.0122206	1.13288	0.0115656	1.13584	0.000633165	1.07464	0.0229062	-0.590075	0.0399787	-0.449219
ILF3-AS1	5	4	1	2.75897e-13	1.10381	0.907147	-0.23357	0.555515	-0.429455	0.0451043	-1.21326	1.51605e-07	1.67695	4.34928e-05	1.31863	8.09211e-11	1.17464
IMPA1	5	2	3	2.58325e-05	-0.808675	0.851558	0.190784	0.657508	0.198548	0.0380143	-0.562709	9.21894e-08	-1.35536	4.20854e-05	1.11314	4.9237e-08	1.26025
INF2	5	4	1	4.77582e-16	1.08817	0.623425	0.326956	0.359258	-0.299127	0.0138313	-0.677473	0.00408923	0.631574	7.96431e-05	0.973355	2.45261e-12	1.33387
INPP4B	5	3	2	1.8985e-39	2.63684	0.0484804	1.39966	9.82748e-06	1.735	0.180637	0.850894	0.505958	-0.225853	6.03088e-19	-3.08053	3.73571e-05	-0.636899
INTS2	5	5	0	0.0316219	0.388595	0.72298	0.313803	0.00160719	1.18354	0.0170686	0.887132	0.199254	0.483036	0.00271348	0.76926	2.02822e-05	0.865575
IQCA1	5	2	3	4.61779e-12	-1.22948	0.995464	-0.0111315	0.0716379	-1.72377	1.49064e-05	-3.62445	2.04495e-05	-1.5281	0.000541911	0.999596	0.00108101	0.637597
IQCD	5	3	2	1.70465e-17	-1.83413	0.127931	-0.757992	0.74229	-0.156885	0.00244891	-1.19676	0.00035936	0.93014	0.0122638	1.59995	0.00791382	1.44646
IRF1	5	4	1	0.00300088	0.507548	0.935472	0.110408	0.0156374	0.751003	0.0896781	0.5911	0.0378276	-0.546962	8.75914e-06	1.07494	6.01357e-10	1.12935
IRX3	5	1	4	0.0114524	-1.40265	1.44212e-05	2.78215	0.0224835	-3.91619	0.8213	0.224669	3.04161e-23	-6.52895	0.770136	-0.0923326	0.000179601	-0.713454
ISYNA1	5	2	3	2.73413e-07	-0.85213	0.829441	0.30182	0.292931	-0.633509	0.000257569	-1.68069	0.000133639	-1.28864	2.39307e-22	3.00038	8.95937e-06	1.11689
ITGA1	5	4	1	0.00015101	1.07622	0.953272	-0.155332	0.0105197	1.28915	0.95294	0.0430019	1.23031e-14	-3.18043	3.94707e-24	3.30536	6.64818e-15	2.08737
ITGB3	5	4	1	0.701637	0.297698	0.00393409	2.93644	1.37653e-10	3.89649	4.66015e-11	3.69036	7.29887e-27	-5.82023	3.41737e-13	3.4087	0.0875463	-1.82794
ITGB8	5	5	0	0.835085	0.0433492	0.138407	0.860526	0.00735737	1.03029	2.66128e-06	1.27492	1.30862e-37	3.24365	1.02369e-25	2.20666	2.05873e-22	1.32258
ITPA	5	2	3	0.000278387	0.559353	0.650404	0.364787	0.0153801	-0.636512	0.0118782	-0.606878	0.0101372	0.622269	0.209684	0.328923	8.09702e-08	-0.927097
ITPR1	5	3	2	0.69834	0.16437	0.00521897	1.81779	0.00170265	2.42242	0.0239715	2.02642	5.32726e-11	-2.84853	0.145825	-0.65952	0.0200427	-0.792948
ITPRIP	5	2	3	3.87551e-06	-1.23413	1.09123e-07	-2.69541	0.0896271	0.654495	0.0186356	0.835654	0.0270149	0.63042	6.8812e-08	-1.50359	0.233974	0.313325
IVNS1ABP	5	5	0	3.25196e-40	1.96041	0.000232847	1.57168	0.0116154	0.845516	0.92115	0.0487352	0.248887	-0.316927	0.00834712	0.739028	1.03093e-09	0.919042
JAZF1	5	2	3	0.884964	0.0407556	0.738427	-0.372285	0.000841383	1.14584	0.00990755	0.789481	3.19811e-05	-1.23275	6.53811e-08	-1.66723	1.19229e-11	-1.89733
JDP2	5	1	4	1.79826e-08	-0.761006	0.472557	-0.407006	0.00117747	-0.923063	1.32196e-05	-1.17924	0.00997767	0.765232	0.0186952	-0.548051	0.0779435	0.342832
KANK4	5	3	2	1.89292e-11	1.33702	2.19394e-26	3.34965	0.871636	0.116263	0.000124752	1.50626	NA	NA	0.000446974	-5.1272	6.31846e-06	-1.53553
KATNAL1	5	2	3	0.00519432	0.819486	0.117342	0.99045	4.87553e-05	1.90682	0.165099	0.695728	0.0409523	-0.656944	1.71766e-06	-1.5384	6.41939e-05	-0.797908
KCNAB2	5	5	0	0.000105699	0.71234	0.790241	0.258818	0.452307	0.349402	0.0488303	0.700387	5.17797e-08	2.01053	0.0094319	1.1508	9.40641e-10	1.57729
KCND1	5	3	2	0.000882939	-1.78848	0.236243	-1.20826	0.0166664	3.00345	3.34173e-06	4.05759	2.21042e-09	-2.45601	0.000416918	2.244	0.917255	0.125173
KCNH3	5	1	4	1.46759e-08	-1.86678	0.763416	-0.395675	0.00183209	1.12388	1.21181e-13	-3.69924	0.079927	-2.63837	0.00123795	-2.56251	0.00030559	-2.56584
KCNJ2	5	3	2	0.7678	0.262864	0.115483	1.50567	0.0324989	-4.84648	0.0318991	-4.00024	4.8312e-111	6.73766	2.75121e-11	3.71865	5.81364e-06	2.77379
KCNJ4	5	3	2	0.187202	1.05176	0.982984	-0.0911775	0.000676973	-2.85227	0.00811557	-2.21046	0.0306992	2.40371	7.21912e-16	7.79129	1.00581e-18	8.05319
KCNK3	5	2	3	0.00665472	-2.89905	0.952929	0.190309	0.169488	2.19628	0.0234102	2.67699	2.10084e-09	1.68825	0.00692342	-0.748335	1.06445e-16	-1.46593
KCNN4	5	2	3	0.00014801	1.86905	4.90361e-05	2.61696	0.398276	1.54411	0.241763	-3.36562	3.24396e-14	-2.20845	5.55146e-38	-2.98611	2.09289e-15	-1.32966
KCNS3	5	1	4	2.23069e-07	-3.50437	0.911038	-0.224957	0.261459	1.82775	0.000867592	3.22206	2.95483e-12	-1.93357	0.0411476	-0.56308	4.34225e-09	-0.982161
KCNV1	5	2	3	2.99434e-08	-4.27722	0.342824	-0.973046	0.0963374	-3.59374	0.000821624	-6.42354	6.74372e-10	-4.33907	3.2266e-23	3.27212	8.3667e-36	3.09695
KCTD12	5	4	1	0.49403	-0.185244	0.0196948	1.03516	0.96984	-0.0276055	1.55552e-09	-1.78647	8.30231e-27	4.5862	1.28276e-38	3.09032	4.67519e-09	1.04914
KIAA1199	5	2	3	1.64717e-07	-6.34057	0.00342716	-2.43823	NA	1.75051	0.763138	1.34881	4.12362e-12	-4.4742	6.35358e-09	2.84677	6.90873e-06	2.11689
KIAA1211	5	2	3	3.50905e-18	1.59062	0.0641657	1.16874	0.369562	0.596389	0.024668	1.24809	2.76241e-21	-4.41267	2.27634e-07	-1.66992	2.52714e-06	-1.5721
KIAA1211L	5	4	1	2.09876e-25	1.71613	0.163542	0.749094	0.19339	-0.616081	2.42584e-06	-1.7936	0.00338916	2.42416	2.89377e-14	2.1334	7.85564e-12	1.48555
KIAA1217	5	5	0	1.39537e-05	0.609028	0.00572933	1.08196	0.827874	-0.0848138	0.715921	-0.109057	1.72056e-11	1.52776	4.38609e-11	1.54851	2.27222e-09	1.03017
KIF1C	5	2	3	4.67039e-12	0.924883	0.00257718	0.995294	0.869622	-0.083881	0.324607	0.373599	0.018615	-0.660785	0.000703628	-1.08822	0.0131832	-0.5415
KIF6	5	5	0	1.89493e-05	2.3179	8.41116e-07	3.40957	NA	3.64827	0.0129017	5.38799	0.364544	-0.96738	0.00525354	1.89557	1.01382e-43	4.53546
KITLG	5	1	4	0.0951519	-1.16399	0.00284201	1.91795	0.444516	0.624956	0.0137657	-1.60828	8.59873e-11	-2.35887	3.06885e-19	-2.60408	4.68094e-41	-3.26507
KLHL29	5	4	1	3.1627e-11	-1.05523	0.546193	0.367138	0.665711	0.208437	3.39304e-05	1.34701	0.00163812	0.773882	3.13936e-32	3.41176	1.61766e-37	2.63843
KLHL30	5	4	1	0.0120868	2.62673	0.219097	2.42103	0.796932	0.161994	0.000456079	-1.83543	1.53743e-06	6.17483	0.017479	2.87676	3.74265e-09	4.57402
KLK10	5	4	1	0.00286584	0.592441	0.0824193	-0.938185	7.85171e-06	1.28609	1.00766e-39	-3.22228	2.54562e-08	7.55251	0.227909	-0.345985	0.000493851	0.682272
KRT15	5	3	2	0.00409234	0.930082	0.514056	0.797501	0.206374	1.21093	0.00244767	1.6127	3.87406e-08	3.14467	0.00931789	-0.832841	6.69888e-20	-2.18322
KRT23	5	3	2	1.07002e-13	-1.2766	0.00837988	1.11166	0.222894	0.475509	5.08645e-40	3.45555	0.00566739	2.66385	0.252617	-0.382875	1.21821e-15	-1.5695
KRT4	5	4	1	1.7725e-50	2.99456	0.0037638	0.929613	0.387706	2.87608	NA	-0.487235	0.00012295	-4.66327	8.61758e-27	2.61398	8.05408e-98	3.08906
KRT80	5	2	3	1.74704e-12	-1.05502	0.616572	0.534042	0.0388265	1.12315	0.0957988	0.869355	0.00276742	1.08038	3.5564e-20	-3.07362	1.52394e-30	-2.42952
KRT81	5	3	2	0.00323579	1.12063	5.48783e-109	9.47464	0.473453	1.86776	0.257921	1.13105	3.03944e-210	10.1974	2.06029e-30	-4.81588	1.1195e-266	-4.83166
KRT83	5	3	2	4.49852e-18	2.70959	5.32242e-05	2.26943	NA	2.86044	0.0581626	3.55865	2.0846e-12	6.92821	6.70864e-11	-3.06299	3.05489e-24	-4.94555
KRTCAP3	5	3	2	0.214002	-0.751482	0.226032	-1.51105	3.78228e-06	-1.96216	1.866e-23	-5.24253	1.03903e-47	6.69782	6.92695e-05	1.17287	0.00372296	0.647667
LAMC2	5	4	1	9.5756e-129	3.02682	0.000478249	1.97141	0.200461	0.59858	0.0589598	-0.726252	3.92568e-09	2.44041	0.000828077	-1.09965	0.03299	0.507056
LAYN	5	0	5	0.000172072	-5.17725	0.964678	-0.12512	0.148871	-0.770523	0.00952136	-1.27132	4.65583e-06	-1.61426	3.40819e-09	-1.51479	1.17481e-18	-1.68772
LCMT2	5	0	5	8.85951e-05	-0.844453	8.08058e-15	-10.4811	0.629911	-0.226165	7.90462e-06	-1.3019	0.00040272	-0.847863	0.21666	-0.35725	0.0127346	-0.434971
LEPR	5	4	1	9.85387e-33	3.19832	0.0479404	1.61048	0.0222868	1.04513	5.14474e-06	1.7096	0.573676	-0.272964	0.328601	0.468661	0.0357351	-1.01892
LEPREL1	5	2	3	4.70208e-33	1.8902	0.0231428	1.39067	0.390505	-0.435371	0.386268	-0.411323	3.67251e-17	-2.23677	4.50557e-13	-2.06547	3.56296e-05	-0.828886
LHFP	5	2	3	1.4591e-15	2.14105	0.000256492	1.44529	0.451807	0.299365	4.74376e-13	-2.98343	4.66541e-29	-2.96245	7.37988e-11	-1.95514	0.130693	-0.473177
LIFR	5	2	3	0.0067334	-0.782224	0.895398	-0.219436	0.280477	0.502581	0.00912569	1.16633	0.0460286	0.682319	1.18974e-11	-1.75088	3.90027e-20	-1.9238
LIMA1	5	2	3	0.0131448	-0.429133	0.843199	0.233601	0.0208193	1.22156	0.200932	0.579927	7.86559e-10	1.42689	1.80653e-09	-1.53483	4.39863e-29	-2.12593
LIMS1	5	2	3	0.0692777	0.335893	0.223636	0.656926	0.00029277	1.16203	0.000185299	0.864359	0.0261533	-0.675569	1.69711e-14	-1.88825	7.46644e-16	-1.19875
LINC00472	5	3	2	0.00923143	1.39551	0.319263	1.19889	0.729558	-0.215902	2.94231e-05	-1.36761	0.0425535	0.571749	2.19562e-07	1.78195	0.00143346	-1.1343
LINC00623	5	2	3	0.880067	-0.0331918	0.952052	0.0789176	0.0195796	-0.838388	0.000750649	-1.04902	0.000169051	-1.22325	0.00549006	0.796372	0.0121027	0.555975
LINC00938	5	4	1	8.95803e-05	0.659773	0.300267	-0.681367	0.210105	-0.597401	0.0083551	-1.20245	2.53851e-05	1.28145	4.50494e-12	2.14097	0.019298	0.814635
LIX1	5	2	3	1.25473e-11	-1.27864	0.984471	-0.0236658	9.28758e-07	-1.22965	8.10673e-43	-3.90022	NA	-0.927537	1.72713e-06	4.89941	2.47991e-06	2.40778
LIX1L	5	2	3	0.0352336	0.733039	0.351907	0.732825	0.590634	0.191862	0.000432022	0.865519	3.03557e-29	-2.97986	8.30408e-08	-2.27691	2.22426e-10	-1.82202
LMCD1	5	1	4	4.71111e-33	-2.24582	0.00536256	-0.972655	0.0535558	-0.806267	0.0490784	-0.72046	9.89463e-11	-1.47438	3.12403e-05	1.44507	0.316417	0.441767
LMO3	5	2	3	6.60284e-44	1.91262	0.00825237	1.105	8.67371e-05	-0.926294	1.93691e-86	-9.13593	0.0420695	-4.19112	0.212891	1.9841	0.672533	-1.15583
LOC100506548	5	1	4	0.0358892	-0.333879	0.935472	-0.0935942	1.23614e-07	-1.62918	2.06117e-08	-1.79773	9.27719e-07	1.4039	0.748402	-0.151198	3.77391e-05	-1.0702
LOC100506621	5	2	3	2.84118e-06	-1.82376	0.0855761	1.17589	0.0120628	1.65829	3.99892e-06	2.78517	6.26259e-18	-7.18605	3.42815e-14	-2.83652	0.985489	-0.00945965
LOC100996662	5	2	3	0.0460178	-4.12354	0.290884	-3.78352	0.0286057	-1.64112	0.643285	-0.356633	0.00155109	-3.16511	1.54869e-29	6.07499	6.44539e-11	3.69323
LOC101927371	5	2	3	0.000278387	-1.72914	0.131778	-1.41634	0.00116738	3.10747	3.17506e-05	3.38836	0.974759	0.0233741	0.000260204	-1.58265	0.000286802	-1.20345
LOC101929343	5	3	2	0.576324	-0.242483	0.894003	-0.25924	0.0346623	1.20694	0.00100008	1.52973	1.33248e-16	5.55546	0.00786612	-1.12727	3.44571e-05	-1.44762
LOC102723726	5	4	1	0.777325	0.166488	0.0340424	1.27907	0.082665	1.27036	0.0217262	1.3993	5.71546e-08	2.4416	0.00932716	1.08856	0.0409719	-0.745406
LOC102723864	5	2	3	0.00579937	-0.933791	0.0198926	-1.45949	0.0581333	-1.06584	0.157559	-0.777965	0.0106509	-1.1608	0.00270213	1.44159	4.14824e-08	1.9005
LOC102724250	5	3	2	0.0105243	-0.650763	0.972819	-0.0502319	0.15415	0.639337	0.000298711	1.36155	2.76916e-22	-2.29077	6.10701e-06	1.43357	0.00332218	0.723125
LOC102724554	5	3	2	0.00225823	1.05342	8.50541e-05	2.22421	0.0388265	-1.06341	0.00454171	-1.39283	0.074298	0.872297	0.0460768	0.828055	0.0549351	-0.563262
LOC102724560	5	3	2	0.0197787	-0.370781	0.973388	-0.044515	0.00775951	-0.74984	0.631158	0.177	0.00965289	0.645809	1.98394e-20	11.7021	2.81208e-17	10.6306
LOC102724852	5	2	3	2.29371e-25	-12.7565	0.000149959	-3.11257	0.000746225	3.03909	0.0454501	-4.27944	NA	1.38725	NA	2.42943	8.40556e-06	6.45587
LOC90246	5	5	0	1.35828e-13	2.07634	0.00554555	1.51091	0.0218631	2.02844	0.109841	1.53417	1.04861e-06	7.27987	NA	0.559886	0.00587023	4.91225
LOX	5	2	3	0.00044087	1.16889	0.560601	-0.628072	0.0416809	-0.652143	0.59828	-0.189693	2.19224e-59	-3.32498	7.72153e-19	-3.28243	0.000189884	0.796405
LPAR6	5	2	3	0.00164091	-5.75107	0.0459463	-5.33844	2.83945e-08	1.77604	4.27586e-13	-9.73054	1.45513e-07	6.50911	NA	NA	NA	NA
LPHN2	5	0	5	1.84241e-100	-2.54617	0.906249	-0.17812	0.483851	0.382285	0.00377638	-0.969501	1.07079e-45	-4.98531	8.84109e-47	-4.00331	3.96168e-72	-3.17114
LRG1	5	4	1	7.12386e-17	-6.01436	0.907258	-0.191343	0.865424	0.0959617	7.90462e-06	1.36233	1.31097e-34	3.86352	1.59862e-05	3.92101	0.0155315	2.70297
LRRC61	5	1	4	0.245669	1.6734	6.18695e-05	4.17706	4.27465e-06	-1.74521	8.35009e-11	-2.39566	7.15494e-09	-1.92832	0.102586	-0.495605	0.000337832	-0.650897
LRRK1	5	1	4	1.00072e-16	-2.90022	2.38668e-05	-2.20681	2.81726e-07	2.1385	0.0605208	0.988246	2.82589e-05	-1.53606	0.733801	-0.156287	0.00229782	-0.724872
LTBR	5	1	4	3.42842e-16	-1.34635	0.934551	0.12494	0.332018	-0.476589	0.00895542	-1.04317	9.87515e-12	1.42248	0.00049215	-0.867906	0.00564677	-0.425322
LYAR	5	1	4	1.06053e-05	-0.781588	0.97734	-0.0603618	0.0404121	-1.16587	0.00820911	-1.72227	0.0333188	-0.860401	0.251936	0.378484	7.76668e-18	1.76651
LYNX1	5	3	2	0.00110526	-1.42721	0.951924	0.0999925	0.0920751	1.88984	0.0076787	2.32963	0.0424112	-3.44393	3.64441e-11	3.561	0.000207769	2.17565
LYPD6	5	4	1	0.0495024	-0.396803	0.970813	-0.076296	0.0219051	1.16512	0.998472	0.00155128	4.08299e-35	3.36265	0.0284412	0.754368	0.00135323	0.752042
LZTS1	5	2	3	1.64987e-10	1.96882	0.0260269	1.60561	0.852541	-0.119185	0.607302	-0.264579	2.0505e-62	-9.69441	5.68657e-11	-3.3963	0.000559225	-1.30048
M1AP	5	4	1	0.0015849	-3.48937	0.836433	-0.519289	1.02e-05	2.83464	2.7967e-05	2.7116	3.45851e-15	2.12597	0.00553273	0.710242	0.168355	0.362307
MAGEH1	5	4	1	0.0565921	0.701712	0.00321049	1.50426	8.13496e-05	2.01936	0.000945881	1.71139	2.34991e-11	-1.8844	0.00831271	0.794937	0.803242	0.136842
MAL	5	3	2	9.9821e-54	1.99536	5.07055e-52	4.25033	0.810462	0.379819	1.91733e-07	-4.4228	2.61566e-152	7.2567	2.71619e-05	-0.942456	0.950078	-0.0225098
MALL	5	3	2	1.21415e-82	3.10783	0.259815	0.672714	1.8659e-05	1.41895	5.1955e-20	-2.68585	9.52882e-06	1.13834	9.48622e-15	-1.94738	0.118104	-0.271742
MAMDC2	5	1	4	3.81241e-45	2.59314	0.966004	0.060217	0.000409938	-1.83598	8.37807e-13	-6.05918	1.58793e-71	-5.37803	0.743915	-0.134507	0.00217307	-0.815365
MAML2	5	4	1	0.00171193	0.576282	0.96016	0.0835356	0.00790474	0.990288	0.0122941	0.737142	8.729e-05	1.08719	0.0787241	0.430648	1.88384e-31	-1.99955
MANEAL	5	2	3	0.135819	-0.549163	0.802012	0.358349	1.99051e-10	3.27292	2.69417e-09	3.53271	2.84724e-08	-1.6212	4.33708e-24	-2.84698	3.08659e-13	-1.44795
MAP1LC3A	5	2	3	3.51054e-19	-6.65035	0.0329434	-1.65635	NA	-2.12409	0.12042	-3.9919	0.0441995	-3.81494	0.00581555	3.98602	8.68128e-06	4.78428
MAP4K3	5	5	0	1.79791e-12	1.23324	0.0581747	1.15442	0.00411363	1.0354	0.0025285	1.00703	2.44925e-10	1.1898	0.00217985	0.727639	0.442761	0.16885
MAP7D2	5	0	5	5.73795e-24	-3.78141	0.663953	0.487842	0.0105949	-1.96107	0.00121716	-2.43087	0.675677	0.212027	3.32243e-47	-5.21956	2.91737e-38	-5.69804
MAPK12	5	1	4	0.857838	0.105836	0.0738284	1.17007	0.000102064	-2.28144	1.57811e-05	-2.10752	3.37611e-09	1.61024	1.76768e-11	-2.27435	1.90262e-08	-1.33346
MARCKSL1	5	2	3	8.51565e-24	-1.46417	0.393745	-0.579463	0.22772	-0.42294	0.0238924	-0.736071	0.00470255	-0.695699	0.0194094	0.611625	2.01491e-17	1.29098
MARVELD1	5	2	3	0.150656	-0.458577	7.97102e-10	2.80421	0.000125438	-1.01098	3.52318e-10	-1.88701	0.0103827	0.928461	0.00171925	-0.841045	0.92777	0.0395405
MATN2	5	1	4	0.00562063	-0.601638	0.992352	-0.0147197	0.569725	-0.18726	0.00715894	0.751357	0.00138354	-0.694865	7.24555e-13	-1.61162	3.91162e-34	-1.65278
MB21D2	5	1	4	1.12716e-36	-4.22397	0.590463	-0.565312	0.466417	-0.375941	0.00666923	-1.00108	4.91712e-05	0.826419	1.09905e-85	-4.59783	2.79495e-89	-3.16255
MCU	5	1	4	1.64111e-05	0.562425	0.664929	0.306187	0.0384112	-0.582524	0.0455768	-0.551102	0.379865	0.258181	0.00297169	-0.744864	5.34224e-07	-0.703101
MDFI	5	3	2	0.000435284	1.15183	0.559881	0.759408	0.82158	-0.288518	0.0462586	-2.00602	8.03535e-21	5.53237	0.000538704	-1.28069	4.01788e-23	1.96544
MECOM	5	1	4	1.2004e-06	0.739225	0.439629	0.453948	0.806939	0.0947846	0.00361986	-0.75656	0.0200383	-0.6682	1.56974e-53	-7.10599	1.029e-65	-5.73997
MED13L	5	2	3	0.0134309	-0.480085	0.823329	0.222485	0.0258947	0.806606	0.123914	0.505213	2.01828e-05	-1.35647	0.0364832	-0.656164	0.0398262	0.453415
MEST	5	1	4	3.71202e-23	-1.2321	0.919953	-0.105718	0.00131514	-0.839654	6.30776e-05	-0.871744	7.96034e-74	-5.12069	0.377353	0.263278	5.11038e-25	1.48467
MFGE8	5	3	2	3.77764e-19	1.42103	2.33317e-07	2.3769	0.296682	-0.413014	0.000103258	-1.2131	1.99243e-05	1.5244	0.465709	-0.285382	0.0427905	-0.431899
MFI2	5	3	2	8.70933e-14	-1.6469	0.67363	0.329394	0.00104302	1.28041	0.0443728	0.817646	2.16413e-121	6.21011	0.541512	-0.232303	9.5914e-06	-0.901257
MFSD6L	5	3	2	9.42073e-09	-2.9179	0.00394838	-1.82141	NA	-4.96396	0.0860561	-4.94335	5.18174e-12	4.58227	0.000638986	1.96706	0.0155083	1.27714
MGAT3	5	2	3	1.72589e-05	-0.821085	0.00444795	1.09111	2.40436e-11	-2.37666	0.317397	-0.454302	7.81625e-26	-5.15934	0.922861	-0.0684324	2.04236e-24	2.56418
MGAT5B	5	3	2	0.567506	-0.129921	0.916223	0.1246	0.000863975	1.97573	0.00115199	1.67748	6.58437e-14	-4.10894	1.81219e-32	-3.74828	0.0195387	0.486712
MGC45800	5	2	3	3.5721e-47	2.02288	0.501278	-0.631169	3.11777e-11	-2.27279	9.93398e-08	-1.62576	4.0164e-37	-5.43146	0.336152	0.40174	0.00968792	0.839605
MGST2	5	2	3	2.00642e-08	-1.01806	0.815149	-0.336223	0.307672	-0.53655	0.013039	-1.0315	0.0085843	-0.93479	0.000318007	1.04884	0.00566292	0.633686
MICAL1	5	2	3	0.00830233	0.759151	0.000432956	1.48278	0.764293	0.270121	0.497501	0.409409	0.0181938	-0.749534	1.60583e-10	-2.00125	7.75972e-13	-1.74649
MID1	5	3	2	0.867715	0.0376212	0.00447478	1.05618	2.80712e-08	1.44149	3.02154e-10	1.61506	0.00050283	-0.902052	0.207555	0.40625	2.16607e-14	-1.59346
MIDN	5	3	2	9.5627e-09	-0.821821	0.873282	-0.255007	0.226644	-0.780414	0.0250418	-1.24943	0.00266897	0.984438	0.019621	0.754678	0.000750903	0.555661
MIR600HG	5	1	4	0.0342679	-0.477465	0.0179937	-0.934107	1.10423e-09	-2.04038	7.59951e-05	-1.22616	0.416481	0.431936	0.0287829	1.01714	0.107749	0.664376
MITF	5	3	2	1.81396e-10	1.4103	0.000914987	1.35318	0.12804	0.536487	0.381858	-0.275165	0.00232841	0.878573	2.13409e-09	-1.96783	2.85197e-13	-1.83501
MMD	5	2	3	5.75974e-61	-2.25881	0.0535594	-0.825311	4.21885e-27	3.89467	1.29742e-43	4.57276	0.069529	-0.462515	5.54753e-10	-1.49156	1.44073e-10	-1.26875
MME	5	1	4	0.0665204	-0.736234	0.400708	0.777654	0.0010988	-5.09776	5.87853e-07	-7.73577	1.83743e-12	3.8479	0.00533038	-1.60138	4.47402e-05	-1.55551
MMP14	5	3	2	0.211689	-1.52352	0.705456	-0.968864	5.37743e-05	1.93482	9.9616e-05	-2.00864	0.000118389	-1.36395	6.00159e-12	3.75066	1.85273e-34	4.9199
MMP2	5	1	4	0.00381574	-1.40167	1.03117e-25	3.63569	0.0676653	1.86229	0.471977	0.900314	1.4309e-18	-1.95791	5.48034e-16	-2.64236	1.08676e-30	-2.49059
MMP7	5	4	1	0.0106905	2.05589	0.31864	1.85129	7.21958e-12	3.75548	0.794299	0.227648	2.88167e-33	3.1664	8.29366e-08	2.41179	3.31326e-09	-5.07574
MMRN2	5	3	2	0.00131968	-0.800209	0.0813163	-0.852397	0.274298	0.710585	0.0183961	-2.32912	3.83535e-06	1.87284	3.44318e-83	4.30578	4.26755e-80	3.11751
MN1	5	2	3	3.7764e-07	-1.21262	9.66425e-07	-1.83519	0.0113778	1.84518	0.076762	1.29761	9.66372e-05	1.05723	0.168648	-1.02586	0.000130313	-3.27928
MOCOS	5	2	3	0.0643694	0.943386	0.00335753	2.05816	0.285127	-0.689895	1.26566e-05	-1.89243	7.34106e-14	2.7792	0.00294698	-1.19507	0.00953399	-0.855071
MORC3	5	5	0	0.953552	-0.01604	0.92541	0.138093	0.0110248	1.09518	0.000420626	1.17322	0.0155031	0.555081	2.13326e-06	1.11035	0.0486485	0.377271
MREG	5	3	2	0.612306	-0.130345	0.696544	-0.386157	0.00123896	1.0458	0.000203795	1.15576	1.1927e-25	2.33985	1.34995e-15	-1.75711	8.82641e-05	-0.626618
MRPL15	5	0	5	9.82548e-08	-0.681452	0.0100092	-0.985823	0.0106272	-0.949367	0.00020439	-1.27682	0.970651	-0.0135412	0.697019	-0.131674	0.0137467	-0.48578
MRPL39	5	2	3	0.0271651	-0.385822	0.588543	-0.42121	0.00715186	-0.788288	0.00410738	-0.827435	0.232385	-0.422611	0.00877323	0.812549	4.09389e-05	0.800932
MRPL47	5	0	5	1.89493e-05	-0.694634	0.740008	-0.324364	0.000681809	-0.926992	1.58494e-11	-1.7293	0.125821	0.54824	0.0034703	-0.899908	0.000407368	-0.874435
MRPS6	5	3	2	3.12951e-06	-0.65469	0.0831706	-0.758166	0.0213629	-0.664126	0.867289	-0.066881	0.0394323	0.624978	3.07353e-10	1.73006	9.09558e-14	1.41017
MSI1	5	2	3	1.55624e-15	-1.53175	0.00100865	-1.51607	0.455466	-0.320857	0.0655941	-0.752587	1.84361e-09	-7.99575	0.028278	0.767536	1.4147e-06	1.15167
MSL3	5	3	2	0.0417159	0.409662	0.552698	0.431543	0.0137094	0.942033	0.000127778	1.1853	0.708316	0.107962	0.0169176	-0.590767	1.33505e-05	-0.756857
MSRB3	5	1	4	0.000621576	0.811802	0.394563	0.666767	0.943685	0.0311879	4.92812e-11	-1.45634	3.98971e-79	-5.80191	0.0445034	-0.637357	7.81997e-12	-1.6542
MT1A	5	1	4	NA	-3.11476	NA	-2.83698	1.95485e-07	-6.57999	3.61753e-09	-6.4499	1.91322e-10	8.62162	1.67752e-07	-1.67322	6.06534e-22	-2.81839
MTMR10	5	2	3	0.618106	0.103354	0.974377	-0.0496568	0.0202616	0.543752	5.31169e-09	1.18348	2.37758e-13	-2.05735	1.11148e-09	-1.49292	1.12742e-07	-1.00143
MTMR6	5	2	3	6.73032e-06	1.04818	0.78574	0.436569	0.0227836	1.30475	0.0963969	1.02206	0.0209025	-0.671411	0.00199099	-0.888942	2.01765e-05	-0.7971
MTUS1	5	4	1	0.00747073	0.377057	0.248599	-0.620807	0.0001051	0.856395	9.10472e-10	1.35628	5.04771e-28	2.62181	0.784093	-0.093481	2.42687e-19	-1.5032
MUC16	5	3	2	1.77839e-14	-1.2967	0.142567	-0.76796	0.663459	0.256834	0.0135267	-1.25623	1.444e-75	6.21223	3.32168e-25	2.47204	4.18503e-05	0.684005
MUC4	5	2	3	0.0147653	-2.87234	0.688919	-1.23504	4.42857e-13	3.85192	0.0520406	-1.93673	5.29865e-29	13.9507	2.21338e-06	-1.35114	0.0272157	-0.397783
MYB	5	2	3	0.390917	-0.434599	0.796063	0.525107	0.0213962	-1.14037	0.00492373	-1.1503	0.00142582	2.38644	0.00180243	-1.83677	0.0349706	0.831775
MYBL1	5	2	3	0.657659	-0.185844	5.83785e-06	1.94216	0.666746	0.191986	0.00372623	0.815605	2.90359e-10	-1.77369	0.00169428	-0.799797	0.0268931	-0.517397
MYO1D	5	3	2	1.82972e-11	1.14518	0.162456	0.851984	0.96776	-0.0224669	3.39636e-06	1.61641	5.04089e-123	8.50213	0.00635765	-0.802927	0.00137795	-0.659954
MYO5A	5	3	2	3.58696e-08	0.951867	0.895099	0.210237	2.2889e-10	2.49684	1.43704e-08	2.25069	0.999854	7.72654e-05	4.601e-08	-1.6482	3.12694e-15	-1.43803
MYO5C	5	5	0	0.00420574	0.468419	0.0810722	-1.09346	0.000148452	0.985677	0.00369633	0.762983	3.16602e-14	2.52626	9.3172e-07	1.08125	0.061107	0.380931
MYO7A	5	4	1	1.32469e-08	-0.937388	0.368691	-0.612376	0.000710022	1.902	0.00080713	1.73452	0.0143016	1.07535	0.030799	1.02292	0.379769	-0.529984
MYO9A	5	3	2	0.00563179	-0.503892	0.684766	0.276288	0.00794926	0.716398	0.0076787	0.700657	0.00112562	-1.00345	0.000892222	0.776252	0.655593	0.122775
MYOF	5	3	2	0.654677	0.0996953	0.919953	0.180126	0.00201483	1.41119	0.00105826	1.5861	0.00108289	1.37354	0.000184137	-1.01401	0.000450364	-0.758973
MYRF	5	3	2	0.0358174	-0.808803	0.396033	0.65602	3.38844e-16	2.94598	1.67738e-14	2.38168	0.0932301	-0.628314	1.05261e-07	1.87441	0.0321486	-0.866054
NAB1	5	4	1	9.04941e-19	1.04604	0.864958	-0.217986	0.847652	0.0947895	0.0179704	-0.771815	2.49957e-06	1.08598	5.85773e-07	1.16696	4.8402e-10	1.32957
NACAD	5	4	1	0.00200939	-5.20162	0.932388	-0.30109	0.47137	-0.804374	3.31693e-05	2.16271	0.00545397	4.33511	4.85691e-05	1.61086	1.88871e-07	1.44608
NALCN	5	2	3	1.08122e-09	7.98042	NA	2.31666	0.0353918	-3.79249	7.13814e-05	-6.84736	1.44422e-12	9.10645	0.723019	0.117801	2.81386e-48	-4.9252
NAV2	5	2	3	1.32058e-31	1.499	0.179411	0.809302	0.000615105	0.996879	0.158546	-0.400164	1.91429e-11	-2.01487	3.32168e-25	-3.11848	2.46751e-14	-1.45187
NCAM1	5	2	3	4.08633e-46	-1.96669	0.973971	-0.0504932	0.0499335	-0.505618	1.23094e-23	-1.9721	1.60382e-14	3.61683	0.00246583	1.69896	0.0837134	1.01124
NCAM2	5	2	3	0.00531123	-0.965859	0.967307	0.0938824	0.324672	-0.783736	2.67085e-09	-8.50478	2.78654e-12	-9.21011	8.07073e-06	2.78237	0.0142071	1.64549
NCBP2	5	1	4	0.00023562	-0.552681	0.846096	0.178413	0.0632066	-0.459019	8.25289e-07	-1.01848	1.61467e-07	1.07457	0.00434127	-0.738665	6.25424e-05	-0.603254
NCS1	5	0	5	2.90014e-17	-1.06852	0.00273526	-0.961659	4.27465e-06	-1.26587	0.000789306	-0.945061	2.00206e-09	-1.41126	0.978727	0.0113923	0.405659	-0.21798
NDUFB5	5	1	4	0.000724341	-0.438707	0.396518	-0.448831	0.0291154	-0.505233	1.76752e-10	-1.27081	0.00743748	0.755465	0.682229	-0.123972	0.0100995	-0.537427
NDUFB9	5	2	3	1.34331e-08	-0.983289	0.914308	-0.157977	0.129766	-0.643947	8.70903e-05	-1.16772	0.00222469	-0.685426	4.35565e-15	1.60911	3.0765e-07	0.771306
NDUFC2-KCTD14	5	1	4	0.0167706	-1.31941	0.990688	-0.0249199	8.36465e-05	-2.25063	0.00314142	-1.45675	2.44341e-05	-1.26812	0.117974	0.535225	0.000296887	0.674067
NEBL	5	2	3	0.00152075	0.914578	0.0216516	-1.58898	3.70169e-07	2.13735	0.609326	0.301471	7.15127e-19	-2.64543	0.913716	-0.0447538	3.04236e-05	-1.15631
NEDD9	5	3	2	8.5865e-53	2.18865	0.000421507	1.62643	0.0879863	1.01426	0.788479	0.165498	1.86008e-22	2.72786	6.60121e-42	-4.66357	4.76025e-54	-2.72307
NES	5	2	3	4.81352e-38	-4.21238	0.113259	-0.82248	3.88842e-07	1.7092	0.000601631	1.03057	0.00479152	-0.887295	0.356513	0.366597	7.03024e-11	-1.59712
NFATC4	5	3	2	0.0357871	-0.366316	0.00392559	-1.17378	0.0462027	5.15922	NA	0.411184	1.18157e-22	5.84348	1.33767e-08	1.66398	0.108459	-0.466219
NFKBIZ	5	4	1	1.45789e-06	-1.10552	0.929988	-0.107291	0.0301967	1.15867	0.00987049	1.16775	0.000416807	1.02657	5.5609e-10	2.09378	0.638102	0.260542
NHLRC1	5	2	3	0.0344483	-0.951191	0.317432	-0.891476	0.160134	-0.59737	0.0220476	-0.824146	0.011954	-0.951052	0.00670277	0.999751	3.94435e-06	1.30048
NIPAL1	5	3	2	0.0378745	1.13418	0.958166	0.213039	0.0110848	2.57404	0.208273	1.50927	2.07691e-12	3.32049	0.000158053	-1.62561	0.0411521	-0.758846
NME4	5	1	4	0.000927688	-0.489854	0.796463	-0.343755	5.69124e-15	-4.43908	0.000147988	-1.68627	4.3074e-12	-1.977	0.590159	0.167384	1.35653e-05	0.761023
NMT2	5	2	3	0.0431441	0.419121	0.557876	0.540603	0.83862	-0.0852047	0.000627188	0.935752	6.08986e-15	-1.6609	7.42729e-17	-1.79321	1.1628e-18	-1.26823
NMU	5	0	5	3.16617e-48	-2.40148	4.05762e-05	-1.60766	0.037532	-0.697929	0.284126	-0.316038	4.68239e-13	-1.88502	0.0554794	-0.741894	0.000187786	-0.964597
NOM1	5	0	5	1.97036e-12	-0.971872	0.860882	0.182083	0.00405905	-0.979654	0.671109	-0.233654	0.00372808	-0.756754	0.00126272	-0.833649	0.0406146	-0.418479
NOV	5	4	1	9.17985e-09	1.17347	0.452553	0.47491	0.129525	0.697979	6.00045e-10	-2.449	9.61988e-10	2.18129	4.77313e-14	1.91247	0.000175262	0.795073
NPR1	5	2	3	6.08628e-189	-5.65119	7.49638e-09	-2.15127	0.0591076	-1.15986	9.02271e-10	-5.03216	3.1164e-23	6.66482	7.69936e-45	4.91035	0.745095	-0.232387
NPY1R	5	1	4	0.291873	-0.479354	0.000202406	-2.87604	0.0405389	1.2176	0.127255	0.906561	2.02333e-30	-5.21848	0.00610962	-1.1318	0.000559412	-1.064
NR3C1	5	4	1	0.160987	0.300558	0.740349	0.262018	0.00636859	0.748112	1.48224e-06	1.28133	0.00290923	0.592259	0.0249186	-0.499793	7.83126e-10	0.947218
NRCAM	5	4	1	1.847e-16	-1.54725	0.000877195	1.75526	0.580819	0.370253	0.0580102	0.799529	2.20396e-17	2.61998	5.82707e-18	3.28803	2.65638e-06	2.08543
NRM	5	2	3	0.497307	-0.174941	0.871173	-0.251281	0.0197381	-1.07089	0.0182668	-0.963353	1.61869e-10	-1.52447	1.76753e-05	1.23776	5.51602e-17	1.49837
NRSN2	5	0	5	4.20821e-65	-4.18278	0.973214	-0.0455829	1.09739e-11	-2.07606	1.48774e-46	-5.13244	1.43557e-23	-2.29768	0.0508438	0.508577	0.0107332	-0.468847
NSDHL	5	3	2	0.736188	0.0729481	0.973388	-0.0392338	0.0217737	0.637845	0.00691395	0.635232	0.00420256	0.654555	3.09385e-05	-1.21987	0.00825069	-0.570643
NSG1	5	1	4	9.32517e-09	-2.532	3.35983e-05	-3.30946	0.516313	0.393429	0.00558072	-1.34345	3.51895e-08	-7.50286	8.94889e-07	2.44414	0.103589	-1.19672
NTF3	5	1	4	0.00398355	-0.613237	0.616457	-0.525159	0.0215344	-1.08283	0.260622	-0.626661	1.5242e-07	2.62129	0.0226704	-1.95745	9.58661e-09	-7.87681
NTN4	5	4	1	2.67175e-88	3.66749	0.893907	0.26717	0.00180722	0.817051	0.4917	0.231453	8.97761e-22	1.9287	0.0147047	0.732456	0.00295449	-0.678998
NUB1	5	3	2	0.00742672	0.608993	0.537047	0.637807	0.56256	0.323446	0.00446	1.24199	0.000124831	1.12108	0.0193065	-0.604466	8.96002e-09	-0.852527
NXPE3	5	4	1	2.36824e-11	1.07809	0.254552	0.623331	6.38529e-08	1.61246	1.11393e-07	1.48704	2.58434e-27	-3.25313	0.718378	0.129757	0.00119814	0.62518
OLFML3	5	2	3	0.0650035	-1.32093	0.175973	-1.81603	0.000223177	2.83198	1.19145e-08	3.58519	0.0345554	-3.37819	2.11168e-54	-5.13853	2.49824e-09	-1.72315
OPHN1	5	3	2	6.23391e-06	0.804562	0.895347	-0.284273	0.00279355	1.62353	0.035691	1.1781	0.31861	0.481825	9.42778e-06	-1.5084	1.4019e-05	-1.01772
OPN3	5	1	4	2.2871e-06	-1.25452	0.673888	-0.418458	0.384866	0.281224	1.82901e-08	-1.335	1.14e-21	2.29648	0.000769847	-1.40738	0.0323125	-0.796037
OPTN	5	2	3	9.76645e-08	0.79401	0.188666	0.8271	0.0407565	0.750647	0.0562136	0.606267	2.42383e-13	-1.74494	7.68077e-08	-1.32905	6.75265e-12	-1.0915
OSBPL7	5	4	1	0.0358174	0.512048	0.88184	0.191078	0.0298705	0.928748	0.0078761	0.985993	0.00134525	-1.13348	0.00378724	1.18625	0.769576	-0.187219
OSTM1	5	3	2	0.000114697	0.81529	0.586814	0.511601	4.34143e-05	1.5868	3.02094e-07	2.00225	0.00237096	-0.673053	3.86276e-05	-1.15742	0.562457	-0.18894
OTUB2	5	2	3	0.0180809	-0.60244	0.916196	0.192051	0.0363585	1.03656	0.288181	0.717716	1.59492e-12	-2.56751	3.3654e-05	-1.55155	1.54684e-06	1.37019
OXCT1	5	0	5	5.23732e-25	-1.467	1.98004e-06	-1.74525	0.109805	-0.709805	0.00730068	-1.12243	4.78518e-08	-1.02082	0.128468	-0.545667	0.000679028	-0.531134
PADI2	5	3	2	0.0850198	-0.467167	1.237e-26	3.72847	2.49591e-08	1.75344	1.25974e-36	3.51328	0.200086	0.588561	0.000269145	-1.27058	1.61609e-10	-1.22308
PAK6	5	3	2	0.000113194	-0.728349	0.102182	-0.780676	0.8531	0.076951	2.42648e-06	-1.35012	1.29313e-15	2.99918	3.66259e-05	1.21021	8.89109e-05	0.964302
PALD1	5	2	3	1.41404e-09	1.4376	2.43225e-18	2.74794	1.94473e-05	-1.68452	0.0992624	-0.651447	3.61518e-24	-6.69015	1.28669e-05	-1.65871	0.568534	-0.192122
PALM3	5	4	1	0.00161883	-1.02815	0.552698	0.862996	1.61075e-05	2.75779	0.0185608	1.79354	NA	-0.666355	0.000118422	1.91878	6.24514e-07	1.81621
PALMD	5	3	2	1.3491e-39	-3.32023	0.00598097	-1.89818	0.000962496	1.02023	0.0546985	-0.789013	0.0624999	-4.0257	1.78208e-24	5.00311	0.0122546	1.94107
PAPLN	5	4	1	0.0107306	-1.17398	0.802012	-0.388666	0.000333458	2.43615	4.53527e-05	2.41938	0.165692	-0.623166	2.13657e-26	4.30695	0.00133761	1.80421
PAPSS2	5	3	2	0.00433431	1.05385	0.890588	0.349834	0.00241949	2.17191	2.83738e-07	3.04082	0.634451	-0.23969	8.76788e-12	-2.35061	2.80227e-15	-2.0565
PARP10	5	5	0	0.135805	-0.379943	0.00503006	1.06312	0.0282536	1.02964	2.35515e-06	1.93202	0.263963	-0.33126	1.42629e-16	2.58792	1.12304e-24	1.56869
PCDH1	5	4	1	4.63206e-19	1.62406	0.000129493	1.78762	0.00156235	1.42306	0.570662	0.414265	6.34259e-137	9.13893	0.290564	-0.425099	1.50429e-41	-3.73578
PCGF5	5	3	2	2.93561e-06	0.685912	0.23716	0.575406	0.0299005	0.703149	0.0980479	0.524514	5.9598e-07	1.17439	7.265e-05	-0.933495	0.000829826	-0.515136
PDCD4	5	2	3	0.00247846	-0.434848	0.00130085	1.12957	0.0113431	-0.952674	0.000816765	-1.11695	8.20121e-08	1.16634	0.376396	0.262347	0.917255	0.0597881
PDE4B	5	5	0	1.24965e-07	1.61861	1.96687e-06	2.31899	0.00490692	1.62726	0.756053	-0.313542	3.8913e-09	3.59153	0.432762	0.457238	4.56688e-67	3.44713
PDE4D	5	3	2	9.96749e-06	1.06386	0.562511	0.494765	0.00183765	-4.32258	3.88215e-05	-5.74047	2.82862e-09	1.6186	0.927269	0.065095	2.23603e-14	2.16011
PDP1	5	3	2	0.298179	0.202792	1.15124e-05	1.53568	0.972946	-0.0133288	0.0182668	0.61081	9.55542e-12	1.43068	1.01263e-07	-1.32426	4.18503e-05	-0.820158
PEMT	5	3	2	0.0204193	-0.448798	0.465163	-0.530073	0.0161006	-0.986997	0.339656	-0.445822	7.07587e-06	1.08408	0.00383816	0.956227	3.47636e-14	1.66736
PEX6	5	5	0	0.0140706	0.612443	0.402337	-0.662823	0.355692	0.469745	0.0256271	0.95004	0.000139685	1.04666	1.84238e-13	2.30556	4.61515e-22	2.01051
PFKP	5	2	3	3.14142e-07	0.910618	0.0123773	1.13152	0.74284	-0.157875	0.630822	-0.250662	1.58706e-12	-1.993	3.33836e-12	-1.73753	0.0136669	-0.461953
PGM2L1	5	2	3	2.04347e-19	-1.36842	0.0984653	-0.730355	1.06382e-06	1.49875	6.02412e-10	1.65951	3.15146e-16	-2.17143	0.0696298	-0.596611	6.30137e-05	-0.705505
PGM3	5	3	2	1.77767e-05	0.639944	0.772221	0.321752	0.104158	0.560333	0.0331083	0.693837	1.71791e-19	1.76804	0.00407673	-0.730029	2.63959e-06	-0.70153
PHACTR2	5	4	1	7.73491e-05	0.745012	0.755468	0.28807	0.0268657	0.753079	0.00269994	0.712022	0.422955	-0.254271	6.20597e-37	-2.9055	1.89482e-05	0.801565
PHF19	5	1	4	1.03759e-05	0.771824	0.985909	-0.0252163	0.00579298	-0.792315	0.000804591	-1.13689	2.11576e-05	-1.22937	0.0380228	-0.708237	0.0671319	-0.472076
PHF5A	5	1	4	0.242825	-0.189577	0.730448	-0.313845	0.000222902	-0.828408	0.0297127	-0.512927	0.0215964	0.750943	0.000125571	-1.07381	3.72069e-06	-1.09963
PHLDA1	5	5	0	5.44161e-101	4.72542	4.35379e-15	3.44848	0.00226777	1.69379	0.000272131	1.38394	0.0886492	0.371047	0.785843	-0.110988	3.65877e-26	1.67618
PI15	5	1	4	6.57127e-10	-3.06561	0.000582956	-2.9527	0.000295754	-6.78808	0.000698136	-5.81705	NA	0.00444181	0.035582	3.24723	0.941837	0.278398
PINK1	5	4	1	6.05225e-11	1.29565	0.137014	0.742064	0.00595054	0.844211	0.0045236	0.866636	2.36859e-06	1.07063	0.0280352	-0.606486	0.152705	-0.316803
PIR	5	4	1	2.45252e-06	-1.10857	0.861372	-0.207349	0.000343039	1.08191	0.00229447	0.97271	0.895528	0.0667414	0.0318841	0.769081	2.16158e-05	1.07064
PKN1	5	1	4	0.413197	0.133048	0.775068	0.273241	0.0307339	-0.762504	2.15852e-07	-1.69283	9.26137e-31	2.5091	4.16804e-05	-0.974913	1.01695e-07	-0.89104
PLA2G4A	5	4	1	0.000162969	1.14236	0.378284	-1.12425	0.386198	-0.705804	2.33928e-10	-8.7911	0.0163801	0.772813	4.41394e-05	2.08959	0.00323791	1.21989
PLBD1	5	0	5	0.0191489	-0.97252	0.00230422	-2.17792	0.00848188	-1.98252	0.000271268	-2.07875	1.4225e-54	-3.56439	0.174983	-0.398624	0.917255	-0.0460649
PLCB4	5	1	4	1.33193e-41	1.63182	0.511753	0.517309	0.930647	0.0432346	4.93548e-16	-2.65184	2.86143e-27	-2.56704	1.71908e-24	-2.42458	2.11256e-53	-2.70048
PLCG2	5	3	2	4.89496e-25	2.62056	9.44356e-10	2.80811	2.15877e-05	-1.02918	0.298696	-0.318539	0.103638	0.475057	2.01296e-11	-2.33034	9.09541e-14	1.6342
PLCXD3	5	0	5	1.58552e-05	-6.72132	0.00143225	-6.30474	0.0501544	-4.04803	9.0081e-07	-7.62125	NA	2.00726	3.55876e-96	-8.54182	1.24944e-142	-5.75974
PLD5	5	1	4	1.40224e-06	7.04108	NA	NA	0.00117134	-6.54283	0.000387841	-6.53895	0.0616337	4.58793	2.98139e-09	-8.39018	3.32562e-09	-8.0356
PLEKHG4	5	3	2	1.64226e-05	-3.64216	0.0288069	1.37785	0.880317	0.0858393	0.975136	0.0188459	0.00917549	-1.29237	5.19586e-27	4.03827	1.59952e-57	4.68141
PLEKHM1	5	5	0	0.000841651	0.654857	0.514056	0.528051	0.000170573	1.48786	7.96577e-06	1.67192	0.937174	0.0393173	0.00088464	1.07535	1.90513e-07	1.42456
PLK1S1	5	4	1	2.06829e-05	0.763509	0.14455	0.784653	0.0553631	0.780717	4.62684e-07	1.65991	2.31084e-12	1.86851	1.36093e-05	1.23368	0.0350755	-0.648065
PLS3	5	3	2	0.049173	0.368798	0.757131	0.372564	0.021521	1.23983	0.262939	0.623414	0.0404605	0.504613	0.000823098	-0.868024	0.0336328	-0.352851
PLSCR4	5	1	4	0.929207	0.0466273	0.0234445	-1.9461	0.172752	-1.35872	0.000755485	-4.73874	1.66465e-06	-2.21944	0.039262	0.850592	0.000364244	-1.0939
PLTP	5	2	3	1.91071e-28	-1.63825	0.363557	0.732951	1.83439e-10	-2.93242	2.65455e-06	-2.12195	5.68968e-05	0.832556	1.06954e-10	2.20742	0.086453	-0.702277
PMEPA1	5	3	2	9.9872e-21	2.07215	0.000960114	1.83333	1.0793e-11	2.37943	0.187883	0.651758	0.921859	-0.037093	2.67615e-78	-4.45494	1.1122e-24	-2.47215
PNPLA5	5	3	2	0.399613	0.918785	0.903575	-0.603159	1.08153e-06	-2.50463	6.45389e-09	-8.08429	3.00386e-05	6.67614	0.0332305	2.26432	5.48383e-05	3.02986
POLK	5	4	1	0.0362434	0.413136	0.796463	0.234564	0.00894819	1.01661	0.0116841	0.961127	4.04686e-06	0.97361	0.934534	-0.0306933	0.0464669	-0.391603
PORCN	5	4	1	7.61356e-08	1.1104	0.0882666	0.977903	7.95237e-16	2.7939	0.00021978	1.42961	8.43034e-52	3.05056	0.207055	0.394682	0.000462642	-0.821837
POU4F1	5	3	2	0.732379	-0.106108	0.831675	0.244684	1.8643e-05	1.96162	2.17734e-06	2.31273	8.89126e-06	1.29527	1.96027e-05	-2.36964	2.64132e-06	-1.99091
POU5F1	5	4	1	0.000226329	1.62273	0.172908	1.47629	1.34289e-05	2.68691	2.78908e-05	2.57382	0.107384	-1.18219	0.00211867	1.78789	0.00106125	-3.77608
PP14571	5	4	1	1.61039e-09	1.70993	0.865841	-0.286247	1.54234e-06	2.48679	0.0459671	-1.81132	NA	-1.69582	3.68219e-15	8.83924	1.41725e-17	9.30707
PPAP2B	5	2	3	0.0048348	-0.953919	0.0384199	1.43725	0.858681	-0.140537	0.374524	0.52189	1.6866e-42	4.18927	2.30007e-10	-1.64734	9.62281e-05	-1.01589
PPP1R12B	5	3	2	3.57251e-06	0.993599	0.00837988	1.89065	0.142121	0.801946	0.00583372	1.27042	0.00155286	-1.34208	0.99869	-0.000999665	0.00302505	-0.739932
PPP1R14C	5	1	4	0.130628	0.326006	1.6078e-07	1.95521	2.0716e-07	-1.23903	4.94513e-30	-2.68502	0.931104	0.0380042	1.17068e-13	-1.93399	6.04295e-100	-4.42216
PPP1R1A	5	0	5	1.98038e-60	-2.98976	5.63206e-06	-2.68454	NA	NA	NA	NA	7.41928e-05	-6.7402	9.91297e-05	-2.92645	0.0165772	-1.34493
PPP1R3B	5	2	3	0.128027	0.296348	0.405211	0.673712	3.02517e-20	1.99219	0.00023417	0.894322	6.28729e-08	-1.38917	0.0328216	-0.552297	0.000843645	-0.600615
PPP1R3C	5	3	2	0.00521402	-1.00843	0.784243	0.416826	0.000821783	2.15592	0.308688	0.859765	0.000538202	-1.04569	5.85065e-32	3.02978	3.96685e-20	1.98337
PPP2R2C	5	4	1	7.32861e-33	2.4787	0.0123964	1.13576	1.00287e-32	4.74821	0.0514809	1.48888	9.59031e-19	3.90572	3.94581e-17	-2.36141	0.321953	-0.244293
PPP2R3A	5	2	3	1.03546e-05	-0.819695	0.910786	0.207965	0.00120188	1.58184	0.000259163	1.58572	0.6251	0.197097	1.0383e-09	-1.47242	0.00317452	-0.705848
PREX2	5	3	2	0.000307058	-2.44214	0.498762	-1.29355	0.000251565	2.71815	0.000140102	2.75303	0.00631656	-1.42377	0.0435182	3.49204	0.376161	2.14362
PRICKLE2	5	2	3	3.39459e-13	1.44419	0.189776	0.835556	0.44527	-0.404258	0.0162667	-1.01922	5.0424e-25	-4.47432	0.0154575	-0.920401	0.000180108	0.954556
PRKAG2	5	2	3	0.0163924	-0.330341	0.00139755	1.47689	0.897267	-0.0588798	0.0648674	0.62142	1.63346e-27	1.97416	4.30228e-26	-2.21638	1.33454e-57	-2.25897
PRKAR2B	5	1	4	8.88817e-18	-1.90184	0.170821	-0.709191	0.909008	-0.0595267	0.00338708	0.772346	0.0001441	-1.45271	7.81795e-07	-1.25832	9.84639e-08	-1.05165
PRKCE	5	1	4	1.00914e-09	1.03146	0.570894	0.532397	0.00309196	-0.96307	0.151763	-0.572058	6.86698e-07	-1.37419	0.00852932	-0.829642	0.00194947	-0.711288
PROS1	5	2	3	0.00129684	-0.647684	0.94706	-0.106862	0.284036	0.585367	0.00606431	1.20191	9.15771e-09	-7.32551	0.0308536	0.715017	9.69812e-06	-1.09086
PRRG4	5	1	4	3.86566e-05	-0.66002	0.98436	0.0306495	0.541841	-0.248725	0.0132833	-0.824463	2.31994e-45	4.41812	0.000443377	-0.844469	4.90849e-07	-0.962958
PRUNE2	5	3	2	5.88819e-05	0.97304	0.444558	-0.717212	0.042989	2.26405	1.73177e-07	4.24741	2.88934e-35	-7.46901	0.0921053	0.66164	1.29382e-64	-3.13529
PSTPIP2	5	2	3	0.0546955	0.462567	5.19574e-05	1.54121	0.734423	0.163528	5.27772e-06	1.37494	3.48678e-27	-2.95442	0.0108628	-0.833756	2.62544e-07	-1.30358
PTGER2	5	5	0	0.000211631	1.18644	3.14352e-07	2.49874	0.266161	0.943494	0.000725081	2.18723	0.48961	0.225057	0.00106871	0.980436	2.05859e-56	2.4746
PTGIS	5	0	5	9.32372e-08	-1.00398	0.453845	-0.566225	7.00873e-11	-2.86369	1.34421e-09	-2.30135	0.0205547	-0.975498	1.96626e-07	-1.76389	0.413738	0.243623
PTGS1	5	2	3	1.13658e-104	-6.37323	0.371978	-0.599674	0.97714	0.0214273	0.0172793	-1.05843	2.99721e-10	-3.04055	4.17566e-73	4.8857	1.29872e-19	2.67376
PTHLH	5	2	3	1.33743e-73	3.67803	0.850568	-0.29243	0.731574	-0.585419	0.0474173	-4.16846	7.48559e-16	3.54329	7.65272e-10	-4.90305	0.000201829	-2.01826
PTN	5	2	3	5.52899e-06	-2.0221	0.368572	1.19554	0.000638383	-5.34899	7.66718e-06	-6.76477	1.50998e-09	7.25048	5.7393e-26	2.49441	0.92777	0.0617055
PTP4A1	5	4	1	9.79084e-09	0.731623	0.991453	-0.0117467	0.0268986	-0.64331	0.327292	-0.368781	2.52005e-09	1.12	0.038747	0.560759	3.6517e-20	1.24875
PTP4A3	5	2	3	0.000348474	-0.834012	0.866572	-0.191437	0.00227684	-1.11062	2.79437e-05	-1.39528	6.22496e-05	1.21188	2.27634e-07	1.73057	0.265471	0.368394
PTPLA	5	1	4	1.22813e-05	1.41651	0.664084	-0.601887	0.00869485	-0.76228	0.000150624	-0.979933	0.00204256	-0.868096	7.26368e-07	-1.68439	0.125588	-0.436283
PTPRD	5	2	3	5.89998e-22	-2.68385	1.91138e-06	-2.52252	NA	-1.28978	NA	0.248337	1.06435e-06	-1.90293	4.40212e-05	2.60132	0.0037791	1.89202
PTPRE	5	4	1	6.53591e-28	6.53677	0.000551284	3.70972	0.0136674	1.04305	0.00514478	1.45752	0.242684	0.363268	0.512826	-0.342101	0.00678566	-1.19514
PXDN	5	4	1	2.07178e-11	0.825929	0.00370861	0.919459	0.148677	0.518579	0.035721	0.685648	7.1926e-25	2.35446	0.124161	-0.479682	6.46129e-36	-2.44364
PXK	5	2	3	3.0713e-35	2.35015	0.0163751	1.28835	2.59175e-06	-1.15051	0.591612	-0.201011	0.835158	0.100179	4.48737e-05	-1.11621	0.0198265	-0.418664
RAB4A	5	3	2	0.0950391	0.248554	0.0227523	0.821917	0.255304	-0.364238	0.0103069	-0.760329	5.97591e-06	-0.930741	0.00256787	0.74983	0.00173708	0.735724
RAB7L1	5	3	2	1.64449e-06	0.975604	0.0287876	0.949586	0.57854	-0.192056	0.0173598	0.654164	7.86958e-11	-1.97024	0.019476	-0.90655	0.110996	-0.435784
RAB8B	5	2	3	0.257124	-0.262126	0.642211	0.404239	0.000274748	1.30017	0.0127567	0.877974	9.84561e-11	-1.52218	0.0310415	-0.592719	0.00327937	-0.571647
RAP1GAP	5	3	2	0.000484432	-0.741737	0.973971	-0.0462002	0.00685443	1.01822	0.00133674	1.24302	1.16873e-16	-3.17481	0.0064015	1.02449	0.785606	0.162711
RAP2B	5	1	4	9.43524e-28	-1.74907	0.0231562	-1.06961	0.116299	-0.736723	0.629207	-0.305116	3.88064e-23	2.12517	0.0167113	-0.613709	0.000792303	-0.573195
RARRES3	5	4	1	6.88262e-05	-2.75314	0.763129	0.462467	0.00126985	2.93162	2.10342e-05	3.36059	0.142546	-0.686934	5.98775e-14	2.32327	1.88795e-16	2.12031
RASA3	5	2	3	9.66258e-09	1.47208	3.59241e-06	1.8343	0.65319	0.181027	0.736915	0.150105	0.0399264	-0.5683	3.26839e-06	-1.79934	0.000747488	-0.85024
RASAL1	5	4	1	0.000193633	0.802975	0.346908	0.637794	0.474863	-0.276862	0.00107376	-1.0137	7.00977e-16	2.40455	0.00465484	1.02387	4.81353e-13	1.40323
RASGRP1	5	3	2	0.204144	0.430311	0.960244	-0.11454	2.06537e-05	5.2417	0.000140102	4.02621	6.54968e-20	3.01674	2.12491e-62	-4.78787	2.07545e-121	-3.89432
RASSF6	5	3	2	0.00173689	1.15571	0.0196506	1.43978	0.0798346	0.805704	0.934221	-0.0606147	1.56068e-15	2.914	2.192e-05	-2.80986	5.12455e-05	-2.14212
RBL2	5	3	2	0.048355	0.408711	0.305344	0.775768	0.0824721	0.593356	0.0135253	0.767036	0.00793629	0.780055	0.00604326	-0.702689	4.07062e-05	-0.693272
RBP7	5	0	5	3.75577e-07	-0.90495	0.123887	-1.15656	0.79544	-0.228399	5.44762e-18	-8.22856	0.0371156	-1.04973	1.2087e-36	-4.40463	1.43458e-30	-3.67364
RBPMS	5	2	3	7.19438e-40	-2.64036	0.105653	-1.09794	0.000155521	1.69418	5.53487e-09	2.44825	3.97339e-24	-2.68699	0.791208	0.101738	1.02201e-18	-2.10022
RECQL4	5	3	2	0.00162663	-0.641369	0.94761	-0.0989552	0.598092	-0.289907	0.0394299	0.743688	1.66358e-06	-1.21696	0.00106241	0.92146	1.88348e-13	1.14519
RELL1	5	1	4	0.00103052	-0.644903	0.993913	0.00887943	0.0356549	0.713402	0.920513	0.0497667	1.35892e-11	-1.9018	0.00112127	-1.02807	0.00109452	-0.607195
REPS2	5	3	2	0.853327	-0.0778946	0.982531	0.0488324	1.43133e-05	2.38215	4.52228e-09	2.93841	1.45142e-35	3.72447	1.30561e-15	-2.32381	1.36861e-26	-2.1663
RFC4	5	1	4	0.00948058	-0.455331	0.907258	-0.153269	0.296577	-0.43384	0.0330632	-0.799348	0.0119351	0.541868	2.30701e-07	-1.24989	7.21146e-09	-0.896624
RGMB	5	1	4	6.38041e-10	-0.993396	0.647799	-0.440496	0.0121351	-0.941162	0.00488445	-1.06069	8.87721e-27	2.7514	0.000368486	-0.975017	0.531408	-0.194808
RGS7	5	2	3	1.97363e-07	-1.9892	0.0328408	1.10991	NA	1.79172	NA	-1.06296	2.47233e-34	4.79917	2.0982e-08	-8.13333	4.3758e-07	-4.04885
RHOBTB3	5	3	2	1.43799e-14	1.12336	0.043504	0.869827	0.478549	0.361205	0.188686	-0.415371	6.72798e-17	1.80405	2.47661e-18	-1.95055	2.84057e-06	-0.767959
RHOG	5	1	4	6.9712e-06	-0.717477	0.72089	-0.389571	0.0475206	-0.558096	0.00933361	-0.719507	0.0451631	0.496669	0.00232959	-0.820938	0.757421	0.113609
RHPN2	5	2	3	0.116295	-0.22397	0.0275924	-0.842703	0.123115	-0.498221	9.56318e-13	-1.62973	3.83407e-10	1.32922	0.0162332	-0.628939	0.0205914	0.464421
RIMS1	5	4	1	5.99149e-05	-0.7211	0.0225638	1.02691	NA	-1.56235	NA	-2.38329	1.88869e-25	2.96521	0.0104612	4.95658	0.00118888	5.36141
RIMS3	5	2	3	0.17998	0.328681	0.911038	-0.212348	0.0157259	1.11354	3.97317e-07	2.41157	3.10337e-24	-4.70131	5.49344e-05	-1.39203	2.83971e-05	-1.10023
RIN1	5	3	2	8.14257e-05	1.25975	0.0276931	1.53724	0.34281	1.00989	0.0393367	1.49192	0.279815	0.385773	0.00304339	-0.841305	0.00837377	-0.524379
RNF144B	5	3	2	8.7054e-55	2.10799	0.0139793	1.02364	0.00137292	-0.842646	0.00225262	-0.763385	0.059532	-0.386429	0.988579	0.00869773	1.5408e-05	1.09487
RNF152	5	3	2	5.10132e-71	3.12545	0.606785	0.670186	0.0543153	0.985536	0.0209503	-1.22595	4.71321e-06	-2.54647	2.00194e-35	3.46337	1.10868e-07	1.72816
RNF157-AS1	5	2	3	5.05624e-05	-1.29955	0.0452496	-1.45059	0.00055804	2.37777	1.0221e-06	2.73987	0.000151068	-4.39502	0.180949	1.07121	0.728444	0.449296
RNF5	5	3	2	0.0154279	0.360525	0.437451	-0.477705	0.325146	-0.349509	0.0326743	-0.614677	0.0067929	-0.650407	3.17435e-05	1.10962	2.64271e-09	1.08321
RNFT1	5	4	1	6.51181e-12	1.20417	0.58187	0.602752	0.00606015	1.46404	0.000698393	1.62203	2.96449e-05	-1.00681	0.126006	0.592282	2.33163e-06	1.19675
ROBO1	5	1	4	0.00117918	-0.514379	0.869659	-0.257288	1.10399e-18	-5.11646	1.56758e-37	-5.83095	7.678e-12	-2.2674	0.000179288	0.966748	0.125089	0.342204
ROR2	5	4	1	3.30167e-09	3.4005	0.000498484	3.04221	1.39037e-08	3.87864	0.028759	2.03795	0.0255432	-5.03464	NA	-2.63018	0.776357	1.00505
RP11-10A14.5	5	1	4	0.00671959	-1.25568	0.205514	1.25063	0.0842197	1.7673	1.92318e-12	4.37223	8.19951e-09	-2.56483	1.19468e-16	-4.38637	4.26215e-10	-2.08113
RP11-389K14.3	5	2	3	0.00217341	-0.852339	0.0640979	-1.61721	0.0157995	1.50463	0.275985	-0.878355	1.07727e-09	-2.66291	0.0260668	1.42301	0.00737823	-2.846
RPH3AL	5	4	1	0.0137887	-2.11813	0.473968	0.897892	0.00492454	2.20998	1.13997e-05	2.8131	0.494945	-0.365393	5.42414e-11	2.60559	0.000815444	1.38436
RPL22L1	5	0	5	4.30733e-05	-0.99328	0.796553	-0.380571	0.00207553	-1.29142	1.16982e-07	-1.99172	0.460485	0.392205	0.000142354	-1.56798	0.0205256	-1.6155
RPL6	5	2	3	5.53372e-07	-0.64811	0.162912	-0.681751	4.66147e-07	-1.16314	1.19661e-08	-1.34754	0.916617	-0.0350563	0.00607533	0.723952	0.00631965	0.577272
RPP25	5	1	4	6.31348e-09	-2.38285	0.798552	-0.334575	0.00668406	-0.999782	3.5739e-07	-1.51094	5.82549e-29	-3.70619	0.606738	-0.151953	0.000246806	0.625759
RPS6KB1	5	5	0	0.00414311	0.358447	0.87175	0.148708	0.0151837	0.613737	0.00575187	0.754811	0.621854	0.12698	0.00114923	0.787442	7.96372e-09	0.92604
RRAGD	5	4	1	3.16862e-12	1.35552	0.281172	-0.724178	4.79302e-09	1.74679	1.59246e-14	2.62941	6.74026e-42	-4.58376	0.0585947	-0.787215	3.9131e-45	2.61988
RRS1	5	1	4	3.46595e-09	-1.27279	0.957357	0.108097	0.0227096	-1.11989	0.0245693	-1.27719	0.00496148	-0.988811	0.77292	-0.106938	0.00669391	0.652441
RUNX1	5	5	0	1.39438e-06	0.589317	0.273183	0.630044	0.000310063	0.990887	1.08035e-09	1.59052	3.60213e-09	1.14224	0.0552048	0.472368	1.37926e-05	0.76893
S100A16	5	2	3	5.82605e-33	1.57458	0.0562271	0.792395	0.616785	0.214804	0.00218561	-0.967062	0.00348614	0.574251	6.66258e-12	-1.57393	5.97087e-07	-0.737592
S1PR1	5	1	4	1.50394e-34	-5.9741	1.54289e-10	-3.02221	0.836026	-0.678194	0.706814	0.753665	0.00502912	0.614545	2.99755e-72	-6.70551	1.90833e-49	-7.65627
S1PR3	5	4	1	0.00114887	-0.750522	0.460288	-0.704607	0.00834343	1.12876	0.0301083	0.984169	0.397787	-0.480103	0.00165338	0.954072	9.58744e-08	1.47987
SAA2	5	5	0	0.225267	2.22417	0.0185341	4.10067	3.87535e-09	4.38365	6.32553e-06	3.56697	1.68908e-59	4.16326	0.0362825	1.70657	0.749906	0.497211
SBSPON	5	2	3	0.0123682	-2.69262	0.648239	-1.15071	0.0268763	-2.19807	0.000106913	-3.80477	0.306994	-1.80278	6.15973e-26	7.59636	4.55464e-18	6.03172
SCARA3	5	2	3	0.759641	-0.0612289	0.936172	0.090365	0.00390202	-0.744955	6.90629e-17	-2.89925	4.78756e-52	-4.60199	8.89992e-80	5.44515	1.52884e-275	5.55231
SCARB1	5	2	3	0.000101012	-0.658137	0.859391	0.20342	0.0156631	-0.850007	0.106303	-0.542587	0.00461539	-1.03149	1.22648e-11	2.07449	9.41602e-14	1.8259
SCARF2	5	4	1	0.934697	0.0320595	1.6486e-06	2.1213	0.770998	-0.272353	0.000233181	1.57447	2.99075e-22	-3.86493	0.000425913	1.292	2.95769e-07	1.41339
SCEL	5	4	1	9.85306e-42	1.55929	0.777008	0.352742	0.101667	0.846256	3.47283e-07	-2.17233	1.65131e-114	5.95165	8.42784e-23	2.25135	5.92173e-32	1.76339
SCN8A	5	1	4	1.78363e-06	-1.54243	0.000539055	-1.77129	0.975931	-0.0447839	0.0380315	1.51223	0.840069	0.167572	5.41719e-06	-1.27312	0.000120189	-0.817614
SCPEP1	5	4	1	0.0986371	0.269289	0.875519	0.155056	0.0215344	0.669496	3.73188e-05	0.953283	8.7248e-58	-4.55309	5.36358e-08	1.29901	2.75692e-21	1.5092
SCRN3	5	3	2	0.000200354	0.576694	0.823329	0.276982	0.00191799	1.27217	0.000310949	1.32424	0.0497619	-0.459019	0.291282	0.301055	1.86204e-05	-0.824669
SDCCAG3	5	0	5	0.000613842	-0.454317	0.842019	-0.195427	0.0147483	-0.692065	1.29997e-06	-1.25041	0.651582	-0.129857	0.0005049	-0.839087	1.83948e-08	-0.916259
SDPR	5	1	4	4.07091e-16	-2.85156	0.797861	0.369591	0.0120786	-0.842941	3.91342e-24	-3.91619	5.99531e-54	-8.06802	3.17341e-07	1.20553	0.757443	-0.14378
SELT	5	1	4	0.0167904	-0.341585	0.292245	-0.500556	0.588195	0.211087	0.00416281	-0.727601	0.0199912	0.526458	0.000501419	-0.814656	1.8252e-07	-0.825227
SEMA3A	5	4	1	0.225923	-0.266906	0.00441864	1.36863	0.813769	-0.129337	6.45025e-19	-1.9859	3.14908e-113	5.10249	4.2661e-50	3.12171	9.08884e-43	1.98645
SEMA3F	5	3	2	0.825288	0.0404452	1.11741e-11	1.86487	0.499554	-0.288238	8.13597e-09	-1.75078	9.52349e-08	1.41161	0.0396999	-0.608979	0.00197111	0.586003
SEMA7A	5	3	2	0.453951	-0.3238	0.00117031	1.5002	0.027608	0.704021	0.516764	-0.252607	1.95086e-17	1.90774	5.83987e-18	-2.89829	6.85408e-06	-1.02339
2024-09-11	5	2	3	1.35987e-08	1.09106	3.32049e-06	1.85358	0.924598	-0.0474311	0.249817	0.322232	0.0318555	-0.680717	1.82717e-12	-2.31195	4.27293e-13	-1.36511
2024-09-06	5	2	3	0.345139	-0.157913	0.361585	0.524823	8.47152e-05	1.10886	3.62024e-07	1.6368	9.46026e-28	-2.4054	0.000137681	-1.16262	0.000447391	-0.758253
SERINC2	5	4	1	4.58412e-25	1.97706	0.0256759	1.0284	0.358047	0.489143	0.864535	0.106127	1.85824e-39	4.54567	8.15098e-06	-1.23918	1.09368e-17	1.41061
SERP1	5	1	4	0.0129045	-0.3449	0.242123	-0.58195	0.888997	-0.0589851	0.0010566	-0.90889	7.0648e-05	0.882331	0.00160883	-0.67476	4.45998e-06	-0.755905
SERPINA1	5	5	0	2.40299e-08	1.12514	7.87074e-15	3.02493	1.43931e-11	2.3344	2.14688e-05	1.53606	0.773173	0.106612	0.114569	0.438865	3.16416e-12	1.37071
SERTAD3	5	3	2	0.0153223	0.308371	9.15085e-08	-1.80985	0.368757	-0.441451	0.0185285	-1.00359	0.369016	-0.384663	0.00472574	0.804166	0.0261179	0.463783
SESN3	5	1	4	0.0382116	0.478152	0.296558	0.691762	1.52359e-07	-1.44169	6.18901e-78	-7.59219	0.558265	0.80396	3.28508e-14	-2.35315	0.0225494	-0.620094
SGCB	5	2	3	1.40151e-10	0.957267	0.499531	0.481282	0.0370504	0.738956	0.755903	-0.137946	3.0521e-13	-1.83586	0.000632637	-0.836276	0.0120583	-0.414421
SGIP1	5	2	3	0.0300614	0.492161	0.60735	-0.481191	0.0480869	1.0249	0.00492507	-1.64526	3.64431e-18	-7.02225	0.000927503	-1.50104	0.981088	-0.0208883
SH3BGRL	5	4	1	0.0426403	0.382036	0.721594	0.348956	8.96166e-14	2.15205	2.06117e-08	1.68099	1.56174e-61	-6.03106	0.00464437	0.816676	0.444524	0.270958
SH3KBP1	5	3	2	0.214454	-0.218528	0.193546	0.580476	0.0442927	0.617047	4.25688e-05	0.925404	1.94552e-18	1.62073	1.33042e-21	-2.61848	4.68956e-11	-1.01626
SHANK2	5	3	2	3.2605e-12	1.06234	0.92385	0.113617	5.64378e-07	1.46897	0.00119293	0.989828	0.276452	-0.267237	2.85699e-05	-1.14021	1.94028e-79	-3.85222
SHOX2	5	1	4	1.03541e-08	-2.17676	0.622604	0.604356	0.295987	0.729366	0.00487452	1.55496	8.60805e-12	-2.54725	1.25274e-26	-4.39608	2.0652e-30	-4.35084
SIPA1	5	2	3	0.179762	0.240652	0.916196	-0.172631	0.000199841	-1.05677	2.57617e-11	-1.80417	0.0316303	-0.503029	0.00295929	0.808937	1.26101e-14	1.32357
SKAP1	5	2	3	0.43906	0.729985	0.865274	-0.648235	0.0257045	-1.92316	1.4239e-05	-3.07157	8.34699e-41	4.36746	3.16946e-05	1.67757	4.29468e-06	-2.9388
SKIL	5	3	2	0.000134319	0.639653	0.687879	0.283683	9.29113e-08	1.7134	0.457372	-0.270152	0.000956877	0.9765	7.18816e-19	-1.984	7.52157e-09	-0.967982
SLC16A10	5	1	4	2.24963e-07	1.57082	0.0285504	-1.80726	0.509291	-0.339715	0.017706	-0.980799	0.0205547	-1.61984	0.0218511	-1.49478	0.365508	0.470046
SLC16A5	5	4	1	0.000243681	0.684294	0.390365	0.504157	0.140541	-0.693021	0.000526403	-1.15891	8.91549e-07	1.13437	0.00168062	0.993539	2.92183e-17	1.75464
SLC16A7	5	2	3	0.0311749	-0.543875	2.22001e-05	-1.76736	0.71588	0.284637	0.461564	0.402733	1.69386e-21	-2.99989	1.17616e-52	5.76349	6.46349e-48	4.83905
SLC16A9	5	2	3	1.26289e-10	-1.45615	0.937478	-0.0948744	0.173629	0.701507	0.00131011	1.17292	8.10925e-14	-1.93463	1.62001e-36	2.80322	1.46069e-19	-1.79476
SLC1A3	5	1	4	3.17191e-09	-1.13759	0.697767	0.284961	1.31398e-14	-1.74144	0.60406	-0.182928	4.42926e-07	-1.07391	6.05652e-17	1.95573	1.70174e-30	-3.88098
SLC22A17	5	4	1	0.00134874	0.690817	0.175614	0.743668	NA	4.11254	1.9009e-05	6.96082	3.69857e-22	-5.30634	2.51012e-07	1.63272	0.00731674	0.875192
SLC22A18	5	3	2	9.19057e-07	-1.229	0.034175	-1.35701	0.880078	-0.173679	0.308598	-0.868644	5.82848e-07	2.30957	1.69147e-06	1.76623	0.00111095	0.975446
SLC22A23	5	5	0	0.00501934	0.673902	0.888894	-0.237956	1.39315e-07	1.88404	0.000274389	1.31335	3.69423e-08	3.37239	0.140868	0.590345	0.0216223	0.651676
SLC26A7	5	3	2	7.88986e-50	-3.84663	0.662144	0.429296	0.379785	-0.466111	4.82553e-05	-1.79108	4.22057e-06	1.93168	1.27064e-08	6.95538	0.00293793	4.50911
SLC2A10	5	3	2	0.00162844	-0.763804	0.321546	0.767978	0.00256748	1.38132	3.01946e-29	3.34445	3.72446e-13	1.43265	0.91431	0.0407839	2.22228e-05	-0.937729
SLC2A13	5	2	3	0.00610243	1.08272	0.894803	-0.285135	0.000194504	-1.59247	0.0166349	-1.15143	4.8419e-09	-2.06841	0.160137	0.596296	3.65648e-07	1.21787
SLC2A9	5	5	0	3.09795e-12	1.31355	0.00117839	1.42318	0.779075	0.225215	4.02298e-09	2.04587	3.36363e-13	5.87555	1.45874e-14	3.16879	0.593342	0.333641
SLC35F2	5	1	4	0.551488	-0.11328	0.231034	0.582844	0.0104589	-0.67712	2.0513e-06	-1.16148	0.00265142	-0.5895	0.0129774	-0.641828	0.00847915	0.512276
SLC39A11	5	5	0	0.802401	0.0582706	0.90129	0.133464	0.00248641	0.885117	1.95982e-05	1.12914	3.16079e-18	1.81965	2.91419e-25	2.18317	2.78637e-34	1.77303
SLC39A13	5	2	3	6.99773e-08	0.995954	0.347896	0.530752	0.268461	-0.462296	0.0445173	-0.641678	0.00388929	0.736873	0.025032	-0.672399	0.000108595	-0.760886
SLC41A2	5	2	3	0.119348	0.284854	0.435497	-0.554059	6.85388e-09	2.08993	2.04141e-05	1.59856	1.23366e-05	-1.15173	6.30406e-05	-1.03814	7.72831e-06	-0.784344
SLC43A2	5	2	3	0.00702126	-0.782805	0.000881211	1.45042	0.550331	-0.290344	2.2254e-05	1.27161	0.715532	0.117791	0.000151538	-1.46533	0.000397806	-1.12016
SLC44A5	5	1	4	6.83229e-06	-1.32371	5.27975e-16	-4.02488	NA	1.40816	0.155617	4.27593	0.0262015	1.26143	6.92064e-05	-2.00891	1.29245e-12	-3.82478
SLC45A4	5	4	1	0.0451501	0.336739	0.0689168	0.860515	0.105651	-0.464185	0.0176211	-0.694838	5.23216e-14	2.31336	0.000173171	1.08559	8.43586e-07	1.09508
SLC46A3	5	5	0	1.97871e-07	1.89859	0.332574	1.06517	0.00134592	1.97403	4.73948e-06	2.24662	0.595185	-0.192495	1.22124e-05	1.68303	0.0104258	0.964309
SLC50A1	5	3	2	3.06953e-05	0.53806	0.948845	0.0723523	0.000108563	-1.12127	0.0106485	-0.656358	4.59109e-05	1.19169	0.00951018	0.655576	0.681977	0.147221
SLC7A2	5	3	2	0.0221924	0.561602	0.0032376	1.30229	0.91695	0.0537685	0.354253	-0.4832	0.00760911	-1.24724	0.0349503	-0.644341	0.000881829	0.6616
SLC7A8	5	3	2	5.08449e-40	2.73792	5.27067e-20	3.0278	0.0821119	-1.01162	2.10672e-11	-3.57901	NA	-0.641672	0.0275721	0.925686	0.0227115	-0.996991
SLC8A1	5	3	2	0.0357297	0.542214	4.85406e-08	2.57734	0.994824	-0.00357739	0.000235829	-1.12387	1.98378e-07	1.77482	0.35367	0.412478	1.31345e-13	-1.87649
SLC9A6	5	3	2	4.71498e-06	0.64382	0.936918	0.0827541	5.10072e-08	1.26163	2.17591e-08	1.37762	0.500196	0.204276	1.26933e-05	-1.08231	0.000192364	-0.642029
SLC9A7	5	3	2	4.24325e-35	1.86626	0.0558552	1.00848	1.96833e-05	1.16546	0.108289	0.480436	0.000173896	0.909151	0.00261295	-0.696624	8.18712e-08	-0.881899
SLCO4A1	5	3	2	0.0132906	0.970369	0.000141012	1.98747	0.148677	-0.488268	1.40606e-11	-2.07714	2.6586e-80	3.72724	1.30954e-12	-2.94059	0.775037	0.136431
SLIT2	5	0	5	6.97782e-17	-1.77696	0.522899	0.623665	0.0208466	-0.993982	7.58298e-20	-7.14252	0.297889	-0.523156	1.07472e-11	-1.65349	1.36127e-71	-3.62882
SLIT3	5	1	4	1.76669e-23	10.6499	NA	-0.597219	0.0517139	-0.682446	2.29704e-09	-1.41577	1.91535e-58	-6.46169	0.0486948	-0.874337	6.20772e-44	-3.2901
SLITRK5	5	1	4	1.82692e-09	-1.4304	0.00844854	-1.35576	0.251046	-0.506125	0.00119064	-1.0742	1.21314e-30	-4.8863	0.201677	-0.79016	0.0107983	0.87697
SLMAP	5	4	1	1.6698e-07	0.901624	0.00503262	1.04835	0.462489	0.24648	0.000108011	0.923257	0.00548044	0.681173	0.00133982	-0.789179	0.281981	-0.227951
SMAD7	5	3	2	4.87623e-32	2.20015	0.00763875	0.999364	0.00792352	0.801035	0.109189	0.515458	5.63401e-27	-3.05418	6.45538e-07	-1.3353	0.101446	0.414879
SMARCA1	5	4	1	5.50066e-10	0.787627	0.713009	0.355127	0.046309	0.61443	0.116983	0.508244	4.58993e-12	-1.45355	0.000648002	0.901054	1.48396e-06	0.980147
SMIM13	5	3	2	4.72741e-08	0.798678	0.67606	-0.369355	0.800025	-0.104622	0.0204806	-0.647028	0.0331291	0.438815	0.0187866	-0.635564	1.96717e-13	1.12801
SMPD1	5	5	0	0.398584	0.204524	0.958065	-0.0980797	0.0015242	1.53818	0.000521885	1.68479	0.00160686	1.32555	0.0168499	1.26036	0.0238068	0.837611
SMURF2	5	3	2	0.105432	-0.241759	0.900426	0.159303	3.89511e-08	1.58953	3.36986e-07	1.14495	0.00019976	0.706414	8.23188e-07	-1.06431	0.0305875	-0.35924
SNHG7	5	0	5	0.00721624	-0.63561	0.351106	-0.819368	0.0186174	-1.23994	2.83784e-06	-2.15339	0.0311944	-0.905472	0.968912	-0.0229016	0.00192922	-0.864261
SNPH	5	3	2	2.77584e-09	1.57234	0.349207	0.728834	0.0165346	1.83297	0.000240213	2.43329	0.88373	-0.0632259	0.020373	-0.864334	1.41422e-10	-2.16091
SNRPC	5	2	3	0.825789	-0.0422185	0.583715	-0.472715	0.0136237	-0.724739	8.02273e-05	-1.00584	0.00403792	-0.771562	0.000499615	0.811782	8.58868e-11	0.987952
SNX30	5	2	3	1.84249e-09	1.11106	0.964678	-0.0852165	0.145419	0.690878	0.000982694	1.53807	0.0279225	-0.835288	5.90564e-14	-1.84138	1.063e-07	-1.16585
SORBS2	5	2	3	4.37636e-28	2.47641	0.161722	0.868715	0.0129674	1.00209	0.00101289	-1.24329	3.20255e-07	-1.91361	0.304135	0.471604	2.83507e-12	-3.58124
SOX12	5	1	4	0.0377293	0.280527	0.51844	0.524315	3.53712e-06	-1.79875	0.0127997	-1.01262	5.53167e-05	-0.803079	0.938465	-0.0280847	0.0126816	-0.479078
SOX6	5	3	2	0.00605266	0.623566	3.53061e-05	-2.09787	0.300534	-0.600618	3.8011e-14	-3.11899	4.781e-07	6.24446	7.54296e-08	3.54184	0.206957	1.32879
SPAG9	5	3	2	1.6286e-06	0.928188	0.534682	0.673355	0.00280044	1.34372	0.00083972	1.45531	1.18271e-07	-1.40487	0.00232534	-0.845342	0.742077	0.113852
SPHK1	5	5	0	4.75048e-11	2.94105	0.773411	0.683773	0.148814	0.732819	0.000661326	1.29848	0.0203026	0.809285	8.1626e-06	1.51019	4.06463e-38	2.90242
SPRY1	5	3	2	0.997443	-0.000829176	0.758023	-0.248682	0.00708644	-0.651815	1.36617e-08	-1.30717	0.00566281	0.649434	7.55051e-10	1.72697	5.23875e-12	1.55122
SRGAP2D	5	3	2	0.00525434	1.22312	0.556636	0.853033	0.0451486	1.75996	0.0196665	2.04624	0.0424892	-0.814198	0.0159694	-0.779098	0.917255	0.0682052
SRGAP3	5	2	3	0.00921514	-0.594375	0.578513	0.398466	0.759087	-0.145631	0.00254204	1.10501	5.02522e-13	3.06412	0.00535764	-0.888256	8.02216e-08	-1.33257
SRPX	5	0	5	0.985049	0.0210592	0.133718	1.49308	0.0473734	-3.97271	0.00191217	-3.06078	4.67484e-31	-2.94006	2.00278e-14	-2.20167	0.0407501	-0.411464
SRSF9	5	1	4	0.0165448	-0.386123	0.0216017	-0.839253	0.054967	-0.49101	0.0314741	-0.569097	0.000602887	-0.740322	0.29693	0.27781	1.20222e-06	0.741844
SSBP2	5	3	2	0.0226434	0.427219	0.0393312	-1.0751	0.228473	-0.532594	0.861883	0.075476	0.000847494	-1.24758	1.14328e-33	3.0792	0.0407743	0.595918
SSH2	5	3	2	0.0119621	0.3838	0.618688	0.575561	0.879179	-0.097293	0.00513145	1.16981	0.00873404	0.986425	4.89542e-05	-1.2934	2.73616e-07	-1.13113
ST6GALNAC1	5	3	2	5.56187e-50	-3.08999	1.67414e-08	-2.21014	4.44005e-08	1.57693	4.32875e-05	1.03406	2.07954e-09	8.24494	NA	1.71369	NA	NA
ST6GALNAC5	5	2	3	1.62442e-18	-10.9014	5.31653e-08	-1.9775	0.168907	3.40151	NA	-1.36563	2.61289e-71	5.82089	2.41746e-28	2.22253	8.69688e-10	-0.997316
ST6GALNAC6	5	2	3	0.000797491	0.568482	0.820954	0.198606	2.22414e-05	-1.32682	2.81516e-05	-1.43614	0.0027133	-0.784143	1.11376e-07	1.42515	0.361068	0.251346
STAT2	5	4	1	0.00320882	-0.526012	0.826316	-0.29263	0.0352211	0.627919	7.55001e-06	1.25297	0.25818	-0.419345	7.43213e-07	1.29954	1.46736e-08	1.10288
STBD1	5	2	3	0.554108	-0.33741	0.699392	0.63724	0.000285793	1.66163	0.000944343	1.30575	1.21808e-13	-2.86225	6.22226e-09	-1.90657	2.30372e-05	-1.14331
STC2	5	1	4	6.05263e-11	-0.980634	0.853732	0.204112	0.00315032	-1.17854	0.000646398	-0.982896	7.13645e-12	1.65509	2.11334e-06	-1.51357	0.0773181	-0.385339
STEAP2	5	3	2	3.36209e-33	-3.5274	0.0291236	-1.25527	0.0661481	-1.63851	0.00013668	1.51401	1.14591e-57	3.44942	0.000712204	0.977744	0.293919	-0.234533
STEAP4	5	2	3	9.62487e-06	-1.60163	0.132596	0.826826	0.197417	0.721483	5.62817e-06	-3.11479	4.93092e-21	10.2339	3.84416e-05	1.14705	1.00588e-18	-2.69127
STK38	5	4	1	0.23756	0.186474	0.924983	-0.108118	0.0333884	0.5231	0.0089606	0.606304	1.19851e-08	-1.13566	9.49343e-09	1.42248	1.3738e-05	0.696612
STK39	5	3	2	6.41529e-12	1.16281	0.406724	0.648924	0.0267195	0.968036	0.247173	-0.588952	0.00495297	0.631747	1.02871e-23	-2.39466	1.03612e-10	-1.05587
STOX1	5	1	4	9.61078e-13	-1.98738	0.000100478	-1.72305	0.911022	0.0678065	6.06303e-08	1.69838	0.00904308	-1.43129	0.731512	-0.185673	0.0446214	-0.809335
STRA6	5	2	3	0.0246511	-2.55717	0.634828	0.81586	3.18478e-08	4.05607	5.47082e-05	3.18931	0.271999	0.607117	2.94939e-111	-6.25375	1.09802e-125	-5.49535
STRADB	5	4	1	0.0814161	0.317717	0.909774	-0.129193	0.0120606	0.808381	0.00427528	0.919629	0.00169269	-0.660392	3.80588e-07	1.41405	0.0183636	0.512358
STXBP6	5	0	5	2.87014e-07	-1.03413	0.0744676	-0.878893	0.0120299	-0.725146	2.88914e-06	-1.21838	NA	-1.69582	6.28541e-08	-1.99593	1.13095e-05	-1.14758
SUCO	5	5	0	4.98944e-10	0.845536	0.00704221	1.14594	0.0161143	0.691033	0.00850262	0.630143	0.447182	0.194897	0.279071	-0.281934	0.000140512	0.530987
SULF1	5	1	4	5.26587e-27	-4.60636	0.0032376	-2.23742	0.213015	0.918722	3.12347e-06	-2.5498	NA	0.0442131	0.00154519	1.50603	0.00415571	-1.39212
SULT2B1	5	0	5	0.0222637	-0.898606	0.0249098	-1.87853	0.737421	0.3485	0.0454058	-1.44196	0.649022	0.826513	0.0127552	-0.773441	0.000903792	-0.797821
SUSD4	5	2	3	7.76698e-25	-1.70995	0.211793	-0.639511	0.00919732	0.999883	0.116368	0.622626	1.60483e-52	-5.21727	0.000609461	1.39208	0.0196563	-1.38558
SUSD5	5	2	3	0.359733	-0.401608	0.876628	-0.304181	0.0341785	1.08752	1.57666e-07	1.97438	4.07524e-05	-1.49911	1.77875e-16	-4.38349	1.99378e-19	-3.24325
SYNJ1	5	5	0	0.0493241	0.395959	0.728366	0.327091	0.0136674	1.06635	5.74104e-06	1.58957	0.1235	-0.516169	9.22189e-05	1.29073	0.00259045	0.939081
SYNPO2	5	3	2	3.11646e-06	-1.90942	0.0641832	-1.33891	0.00131505	2.50806	0.179991	1.2047	0.000489883	-2.02799	2.2825e-07	2.1823	0.000298122	1.47288
SYT11	5	3	2	1.30185e-05	1.20282	0.0241353	-1.85127	0.538441	1.07515	0.0108932	2.52835	3.62615e-26	-5.80588	0.0016522	1.76268	0.155759	-0.904609
SYT12	5	4	1	0.548034	0.194706	0.0450952	1.42956	0.175086	-0.909777	0.00909818	1.115	0.0463094	-0.567273	2.20839e-06	1.43226	8.84949e-08	0.905665
SYT13	5	4	1	0.000131105	-1.58971	0.0134505	1.73804	0.204112	-0.719646	0.165233	0.846603	0.0019141	1.17073	1.73259e-12	2.1842	2.56162e-107	3.82291
SYT16	5	3	2	0.00353881	1.39936	0.956367	-0.148916	NA	3.05177	0.0178257	4.09839	0.000240965	-2.51477	0.00785077	-2.06999	0.0227115	0.975501
TACC1	5	2	3	0.647684	0.0961159	0.145752	-0.669957	0.00433424	0.727962	0.00139158	0.791768	5.20449e-05	-1.10441	2.18273e-12	-2.02893	3.51644e-05	-0.888421
TACSTD2	5	3	2	1.37666e-13	1.27292	0.000682873	1.52929	0.900112	0.0730922	4.60139e-05	-1.51668	1.97881e-23	2.69367	0.00672871	-0.821323	0.0656153	-0.483843
TAF9B	5	4	1	1.15903e-08	0.741955	0.446395	-0.482587	0.0757537	0.709831	0.00445394	0.890451	0.0168204	0.61638	0.000535625	0.817009	0.000736674	-0.589529
TAGLN	5	2	3	0.926507	0.0638393	0.743155	0.564476	1.7222e-08	-1.75757	3.86535e-126	-5.00281	2.634e-107	-5.40657	5.55179e-39	4.33333	3.41908e-06	1.7596
TANC2	5	3	2	8.88849e-30	1.73759	0.485548	0.768225	1.49616e-05	1.95261	7.6509e-05	1.71324	0.88146	-0.0785605	0.00334623	-0.796776	0.000591008	-0.779208
TAPSAR1	5	4	1	0.0181389	1.40695	0.0738284	1.7594	0.169962	2.0498	8.68905e-05	3.47999	0.00800521	-1.21813	6.66767e-18	3.37754	4.29021e-10	2.62156
TBC1D23	5	3	2	0.842495	0.0416517	0.965834	0.0740823	0.0037579	1.15705	0.0313498	0.840592	3.0286e-06	0.927951	0.000525952	-0.837863	1.01174e-06	-0.731723
TBC1D30	5	2	3	0.195407	-0.343451	0.0112718	-1.18121	0.0346593	-0.716689	6.79811e-12	-1.83745	1.28366e-15	4.97796	0.0619775	-0.924834	0.000258754	1.096
TBL1XR1	5	2	3	1.58748e-18	1.1909	0.948296	-0.0851198	0.874528	-0.0750033	0.000602006	-1.05574	0.0212447	0.599033	0.000315864	-0.878815	2.95884e-07	-0.824278
TCEA3	5	2	3	2.55186e-22	-3.43886	4.32977e-05	-2.55933	0.827125	-0.263278	0.803406	0.25821	3.55946e-16	-4.78871	1.77213e-21	4.47189	1.57031e-11	3.02978
TENC1	5	2	3	3.01797e-15	-2.1172	0.99577	0.00622371	0.00878967	-1.49232	0.995518	-0.00432415	2.6626e-32	-3.00156	0.00103009	1.04075	7.51642e-07	1.0813
TENM1	5	3	2	1.70233e-07	-7.46155	0.0231757	-2.82927	4.85199e-06	3.91613	1.07802e-08	4.29292	NA	-1.41768	4.55684e-06	7.2366	0.442996	3.29538
TENM3	5	1	4	1.30267e-05	0.652126	0.413674	0.779579	5.91225e-07	-1.90586	0.00528125	-1.15091	2.23939e-22	-4.66061	0.041453	-0.7019	0.710699	0.200289
TENM4	5	2	3	1.86674e-20	2.6253	0.00389729	1.74843	NA	2.05955	NA	NA	0.000604032	-1.43197	1.21732e-13	-3.31136	6.31201e-37	-4.10022
TET2	5	4	1	1.34467e-05	0.666845	0.757082	0.427952	0.00991461	1.12515	0.0445173	0.834655	0.0225158	-0.703876	9.44792e-09	1.48755	0.92777	0.0404449
TFEB	5	4	1	1.16718e-11	2.54938	0.0337767	1.54873	0.0410522	1.05244	0.311159	0.570138	0.000783432	-1.18237	2.31204e-05	1.60682	0.480695	0.419642
TFPI2	5	2	3	0.120154	-0.415202	0.00508993	-1.36076	3.53336e-05	1.16192	0.0038997	-1.22737	1.52485e-15	2.7982	1.77807e-11	-1.69143	0.240622	-0.292878
TGFA	5	3	2	2.70187e-107	3.21996	5.17107e-06	2.01464	0.117227	0.584877	0.243977	-0.538834	1.29071e-11	1.67251	1.46468e-40	-3.41619	0.0230734	-0.428012
TGFB1	5	3	2	0.167533	0.431186	0.00416438	1.30751	0.000979148	1.44493	0.00675884	1.12347	0.370333	-0.271973	3.42815e-14	-1.94027	3.64715e-05	-1.10335
TGFB2	5	1	4	2.75295e-152	-6.87954	9.97675e-07	-1.70351	0.0367434	0.889692	0.516058	0.280208	6.67126e-40	-2.79771	0.132797	-0.781227	8.53512e-11	-3.65879
TGFB3	5	3	2	0.0150197	-0.70555	0.935472	-0.130713	0.120807	0.870397	0.00449328	1.19178	0.00803593	-1.53715	0.000188008	1.3908	3.62415e-05	1.25436
TGFBI	5	2	3	0.934426	0.0698641	0.0233329	2.35006	0.206685	5.51894	6.11757e-10	8.60766	0.00145492	-0.670931	3.27107e-87	-6.87375	8.39457e-146	-5.27867
TGM2	5	3	2	0.00570111	0.472605	0.631255	0.510212	0.000251565	1.92077	0.0954311	0.618517	6.73823e-10	1.92979	7.31772e-13	-2.53961	9.17116e-68	-4.23978
TGM5	5	5	0	0.946764	-0.0428914	0.00117839	1.8456	2.86868e-09	4.06629	8.10534e-19	4.96773	0.191311	-0.61297	0.00725373	3.1308	0.000144163	3.42261
THRB	5	3	2	0.000380001	0.628396	0.01019	1.03953	0.934231	-0.0370744	0.711048	0.136459	6.05739e-08	-1.56796	2.00484e-10	1.58328	1.47901e-11	-1.66285
THUMPD3	5	2	3	1.95818e-07	-0.808953	0.12306	0.628449	0.945473	0.0283108	0.0294823	0.68729	0.00160754	0.788996	0.00107983	-0.797666	1.60902e-05	-0.673095
TIGD5	5	3	2	0.0242941	-0.549686	0.74169	-0.378276	0.0131961	-1.16235	0.288065	-0.550054	0.033888	0.698084	0.000143567	1.16489	0.0343782	0.50975
TIPARP	5	2	3	2.75504e-15	-1.31191	0.958731	0.0841929	0.380128	0.305944	3.0625e-13	1.99197	8.82584e-16	1.93824	0.000509837	-0.956252	2.53955e-15	-1.29138
TLL2	5	2	3	3.2152e-05	-2.26419	0.0579277	1.28407	0.00729907	1.47616	3.11308e-54	4.47557	5.61854e-15	-2.83309	3.04759e-05	-2.85037	0.404381	0.39657
TLR2	5	4	1	0.118311	1.05418	0.626032	-1.17371	0.00260993	1.63295	0.0141789	1.1893	3.52828e-20	-2.72922	0.00417826	2.16669	9.22581e-10	3.17298
TLR5	5	3	2	0.000164955	-1.36274	0.942163	-0.124029	0.00168154	1.71643	0.000451836	1.99731	0.000409023	-2.42705	0.00162539	1.78181	0.97722	0.0398673
TM7SF2	5	3	2	6.99956e-06	-0.545926	0.433367	-0.550378	0.243075	-0.61625	0.0417531	-0.887462	7.19343e-39	3.65095	1.13167e-05	1.04734	0.00115543	0.535221
TMC4	5	3	2	0.00122096	-0.414721	1.4652e-06	-1.8879	0.932858	-0.0614437	0.61472	-0.30734	3.6953e-29	8.3623	3.12973e-09	1.82382	2.50475e-05	0.865691
TMEM154	5	3	2	0.786544	0.11763	0.696544	0.453387	6.09225e-05	1.97562	6.82935e-05	1.93875	4.20304e-13	2.31101	2.63e-11	-1.85904	0.0282809	-0.467595
TMEM173	5	4	1	8.82551e-05	0.761084	7.70468e-10	1.91133	9.93937e-07	1.29544	1.88189e-06	1.24988	7.58811e-07	-1.39404	0.879335	0.0532272	0.345518	0.22489
TMEM216	5	1	4	1.22931e-05	-0.856379	0.00166295	-1.18259	0.0400309	-0.594479	0.00119392	-0.831171	0.614026	0.190484	0.0220547	0.758063	0.332674	0.296648
TMEM261	5	2	3	0.0793339	-0.277167	0.00900948	-0.864073	0.0406266	-0.8131	0.0231155	-0.92293	0.0187217	0.622807	0.00158204	1.09776	0.577931	-0.301541
TMEM30A	5	4	1	0.0116242	-0.326715	0.702196	0.259949	0.0329785	0.684856	0.5527	0.195984	0.000169175	1.00479	0.000519932	0.743181	8.89985e-14	0.979593
TMEM41A	5	1	4	0.000394503	-0.490101	0.590308	-0.384598	0.417895	-0.351374	0.000829051	-1.07896	3.73326e-06	0.910582	0.00095465	-0.813944	0.000103636	-0.613996
TMEM45A	5	4	1	0.00196059	0.845644	0.248932	-1.04386	3.88008e-06	1.86382	0.204738	0.747069	2.26071e-11	-1.60819	8.64676e-23	3.28171	1.33604e-81	4.02932
TMEM47	5	3	2	1.16066e-12	1.31345	4.74602e-06	-2.10397	0.72488	0.198129	0.974024	-0.0215003	3.94566e-54	-7.60651	8.12887e-06	1.38236	0.00776457	0.723666
TMEM62	5	3	2	0.870335	-0.0472074	0.923366	-0.137731	0.0333023	1.06572	0.0118245	1.21577	0.000149814	1.14485	0.00513811	-0.725388	4.97594e-06	-0.785147
TMEM80	5	3	2	0.00131671	-1.01037	0.281058	-0.835016	0.0151631	-1.02228	0.0949244	-0.664603	0.00468566	0.99478	0.0216365	1.08837	0.0105609	0.891801
TMEM98	5	2	3	0.0891784	0.335961	0.0178984	-1.01186	0.00131505	1.52652	0.062722	1.01603	9.81778e-08	6.48468	0.0381406	-0.543354	3.51644e-05	-0.724098
TMPRSS3	5	3	2	1.38785e-11	-3.09847	0.709738	-0.439796	0.936603	-0.048935	0.00279082	-1.27945	0.000601725	4.56347	2.82828e-20	2.66559	3.16535e-08	1.36587
TMSB15B	5	3	2	1.36045e-06	0.990696	0.989166	-0.0213254	0.000102655	3.12863	2.3421e-06	3.42883	9.70546e-16	-3.79454	0.580177	0.282757	0.0233149	-0.943009
TNF	5	2	3	0.25044	-1.56773	1.28528e-09	3.91636	0.0589278	-1.14777	4.36121e-05	-2.30856	5.45623e-46	6.6737	0.00362495	-2.09788	0.0403727	-1.22575
TNFAIP8	5	2	3	0.0021782	0.864848	0.670773	0.440226	0.123671	-0.528087	0.0219679	-0.781503	3.15086e-19	2.46472	4.95308e-21	-2.77054	9.12445e-18	-1.86407
TNRC6C	5	4	1	0.209148	0.234903	0.670773	0.469259	0.00372845	1.63957	0.000508839	1.97838	1.98497e-11	-2.01833	4.23331e-10	1.94774	0.00544103	0.775492
TNS4	5	4	1	3.27216e-09	3.3979	5.31291e-05	3.07827	0.00389872	0.96063	0.083923	0.622392	3.57809e-24	12.6033	0.00349185	-0.934066	0.370238	0.220017
TOM1L2	5	3	2	1.64367e-08	-0.916578	0.93355	-0.127674	0.0105372	0.796525	0.0278663	0.555193	1.88979e-05	1.17996	0.54895	-0.263466	1.8493e-07	-1.1056
TPBG	5	1	4	0.132267	0.335225	0.0632389	1.07646	0.00902041	-0.756876	2.0884e-17	-2.24241	3.4205e-35	2.6398	3.06323e-07	-1.27977	3.6971e-18	-1.12967
TRABD2A	5	3	2	0.448964	-0.449622	6.61611e-05	2.09202	0.00898891	3.57157	0.00182791	3.7519	0.456147	-0.328522	5.96516e-20	-7.63481	4.13899e-31	-4.3078
TRANK1	5	4	1	0.413202	-0.284533	0.659596	0.635263	0.000528484	3.43626	1.03029e-05	3.87388	4.29764e-07	-2.15022	0.0384866	0.874784	1.69103e-05	1.08082
TRIL	5	3	2	2.99491e-08	-1.13561	0.78574	0.244129	0.0505801	-0.965674	0.0157165	-1.03771	4.47365e-11	8.78667	1.10935e-27	4.76493	2.4104e-20	3.6841
TRIM16L	5	2	3	0.000166931	0.588105	0.940052	0.112695	0.64565	0.229779	0.0112353	0.906841	4.86755e-08	-1.29371	5.18268e-06	-1.39166	5.67508e-05	-0.889733
TRIM2	5	3	2	2.02631e-27	1.82853	0.691316	0.374227	0.000105123	1.42825	1.31324e-07	1.57835	0.1635	0.374961	4.88901e-06	-1.1675	0.00033688	-0.630922
TRIM29	5	3	2	5.07138e-09	0.958488	0.0446966	1.05229	0.0298974	-0.74209	6.96779e-19	-2.96489	0.000541241	6.13128	0.734591	-0.126397	0.776203	0.125577
TRIM47	5	3	2	0.06313	0.742789	3.9227e-14	3.31016	0.0296275	-0.728328	0.00868519	-0.831607	0.22718	-0.305058	0.0069432	0.716804	7.24223e-12	1.04712
TRIM58	5	1	4	9.83087e-09	7.6259	0.668817	2.60625	0.499329	-0.318139	3.67418e-20	-5.03566	4.47538e-06	-1.47816	5.55678e-25	-2.72772	2.45939e-13	-1.38986
TRIM59	5	2	3	0.00782344	-0.385136	0.449447	-0.571196	0.07223	0.733442	0.0190179	0.930605	0.00312744	0.783639	2.62669e-06	-1.14354	2.06984e-09	-0.922834
TRIP10	5	2	3	0.00531868	0.407953	0.605237	0.389116	0.0136264	-0.687364	5.80765e-05	-1.0622	8.01862e-06	1.02681	0.00248955	-0.706679	0.143513	-0.296177
TRNP1	5	3	2	0.00025461	0.684429	0.81203	0.26149	0.423693	-0.291729	0.00486494	0.859297	3.99336e-06	1.38468	0.00320464	-0.943567	0.0290474	-0.585845
TRPC1	5	2	3	0.000231224	-0.870876	0.829198	-0.261433	0.000198852	1.80044	6.29764e-10	2.58077	0.00130586	-1.14992	0.216314	0.43843	0.0119677	-0.769079
TRUB2	5	2	3	0.88697	-0.0313454	0.976886	0.0317188	0.00051005	-0.876333	0.00764502	-0.651416	0.000406361	-0.762921	0.0125425	0.689793	2.99506e-06	0.786903
TSEN15	5	2	3	0.877393	-0.0268296	0.894062	-0.169737	0.00196625	-0.773973	1.41925e-05	-1.13371	0.0252157	-0.69879	0.00243861	0.787478	2.85061e-06	0.851539
TSFM	5	0	5	1.39966e-06	-0.75001	0.0146672	-1.06807	0.0246518	-0.712445	0.617693	-0.217989	1.08741e-07	-1.35419	0.0429203	-0.492504	0.134995	-0.283681
TSHZ2	5	3	2	5.02303e-71	-4.73768	0.00137398	1.95012	5.21456e-17	-5.3202	0.102163	-1.05726	4.65602e-05	6.14579	1.05514e-20	3.66709	0.139288	-1.0459
TSPAN12	5	3	2	1.76005e-20	-1.59253	3.70715e-09	-2.12717	1.17632e-05	1.35011	0.177641	-0.494542	0.097418	0.486713	9.10623e-23	2.43425	4.21837e-23	2.38854
TSPAN14	5	3	2	5.54335e-06	-0.569767	0.636717	0.321251	0.0052679	0.835109	0.000110786	1.11113	0.0309204	0.685178	4.91753e-07	-1.24969	0.0775578	-0.438993
TSPAN18	5	5	0	0.0376988	0.550675	6.73317e-21	2.96736	0.000382294	3.90315	0.397911	1.54147	1.15442e-36	2.7389	0.333973	0.492584	2.84472e-14	1.92308
TSPAN7	5	1	4	9.5187e-13	-2.81673	0.428533	-0.634242	0.00777029	-6.10273	0.0278436	-4.33647	0.00335563	-5.65688	0.0220166	1.35577	0.518901	-0.642553
TSPO	5	1	4	0.661254	0.123999	0.0123964	1.30857	0.00087	-1.15675	4.44232e-05	-1.21673	0.39311	0.266193	0.00174346	-0.98828	4.19502e-11	-1.55718
TTC7B	5	3	2	0.831643	-0.0527397	0.849003	-0.211372	0.0496267	0.786972	0.00344632	1.06197	2.70909e-08	1.31289	2.71804e-07	-1.63943	0.0323125	-0.446835
TTC8	5	3	2	0.000286127	-0.574047	0.00124834	-1.12594	0.201127	0.408177	0.351984	0.305919	0.0166028	0.668259	0.00926459	0.697452	0.0126347	0.536139
TUBB4A	5	0	5	3.8504e-10	-1.04535	0.976551	0.0650758	0.540625	-0.49163	0.0439654	-1.2651	1.14034e-08	-1.87404	3.93752e-07	-4.09041	2.48674e-10	-4.34972
TXNIP	5	5	0	0.162688	0.478796	0.204791	0.991885	0.00691771	0.843471	1.53518e-11	1.7026	7.35331e-05	1.52296	1.2227e-14	1.9836	4.60394e-24	2.07566
UBASH3B	5	3	2	0.00397794	0.873461	0.0570939	1.38086	0.00700054	4.32683	2.84907e-17	7.69431	0.624363	-0.181463	2.56666e-15	-2.59248	1.07617e-47	-2.56082
UBE2A	5	3	2	0.000365666	0.460334	0.996202	0.00431813	1.37747e-06	1.21111	3.14996e-05	1.10569	0.00917221	-0.517727	0.0177551	-0.543658	0.145664	-0.255789
UBE2J2	5	3	2	0.0324762	-0.298797	0.998063	-0.00217967	0.10628	-0.422176	0.0178231	-0.580583	0.00125676	0.644885	0.000471339	0.841727	3.16067e-09	0.901943
UBE2L3	5	1	4	0.00660197	-0.376102	0.960099	0.0556744	0.0086379	-0.578306	0.00766028	-0.578366	0.00198296	0.641282	0.00264716	-0.814358	0.851871	0.0725616
UBE2N	5	1	4	4.63531e-08	-0.737382	0.196578	-0.613554	0.0281902	-0.58101	0.00600558	-0.678676	0.000249452	-0.952658	0.776328	-0.101383	3.5933e-09	0.857736
UBE2Q2	5	2	3	0.0676498	0.372708	0.108389	0.826699	0.0306047	0.775729	0.000585514	0.913027	7.55304e-08	-1.30057	0.00373208	-0.700121	0.0161037	-0.38165
UBXN10	5	2	3	8.55023e-09	2.21223	0.389912	0.990337	0.0225658	-1.4007	1.53471e-09	-4.78732	7.61695e-09	6.23773	0.502632	-0.524731	8.08498e-05	-5.34507
UGT2B7	5	3	2	3.91692e-45	1.92205	3.57704e-09	-1.98185	NA	1.10404	NA	-0.749429	9.46892e-17	-1.79108	6.66498e-08	1.78623	6.537e-06	1.34842
ULBP2	5	4	1	1.26655e-14	2.27869	0.111877	1.10059	0.0224106	1.31031	0.00288747	1.53355	0.0408262	0.687252	0.000134901	-2.30103	0.219356	-0.625277
ULK2	5	1	4	5.00504e-18	-1.93338	0.327456	-0.621272	0.259523	-0.664233	0.00483867	-1.40579	1.70451e-11	1.62536	0.0436415	-0.589291	0.0159802	-0.521781
UPP1	5	3	2	0.0723209	0.457547	5.00583e-07	1.72477	0.00129367	1.04702	0.751543	-0.185619	5.19188e-16	2.93839	1.29702e-13	-2.19271	2.09582e-15	-1.55692
UST	5	0	5	1.70634e-12	-1.82203	0.745661	0.403521	0.000373251	-1.20916	0.767573	-0.130057	4.10022e-18	-3.07179	1.45506e-08	-1.81969	5.88744e-06	-1.0454
VANGL1	5	2	3	3.94077e-11	0.858542	0.673888	0.47975	0.0166926	1.00035	0.230429	0.552877	6.52852e-05	-1.36781	0.00651563	-0.891346	0.0174653	-0.517076
VAV3	5	2	3	8.66933e-05	0.648499	0.856387	0.22515	0.33062	0.371667	1.6871e-15	-10.4776	2.22818e-26	-11.5975	0.000731362	1.34235	0.000123779	-1.80481
VDR	5	2	3	0.000498173	-0.701343	0.0189549	1.03162	0.142399	0.466748	0.0592144	0.568296	1.50479e-20	2.17004	0.0165105	-0.686733	0.00028546	-0.762706
VEPH1	5	2	3	4.02006e-05	-1.00619	0.522899	0.509462	0.667944	0.209745	0.0157131	0.861991	7.97984e-15	-2.03274	1.59906e-16	2.4113	1.01989e-22	-1.92103
VGLL3	5	1	4	0.565291	0.316975	0.0332993	-2.44565	0.0624882	1.13579	2.81649e-12	-9.31081	5.15759e-53	5.18558	4.32111e-15	-2.30952	5.38625e-43	-2.79241
VIM	5	1	4	6.94859e-09	-2.25447	0.729209	0.429475	0.000960113	1.03678	0.91068	-0.0631381	1.26598e-49	-4.13959	3.00176e-148	-8.86437	2.36032e-76	-3.88233
VLDLR	5	2	3	0.0337816	0.399061	0.73236	0.39232	0.262576	0.445061	0.00509519	1.0362	2.01386e-14	-2.46171	7.22517e-10	-2.26268	7.59759e-06	-1.1344
VWA2	5	2	3	6.38551e-16	-5.07798	0.00065028	-2.19971	0.0401544	1.62948	0.68038	0.46479	4.80758e-09	3.68655	0.893195	0.06793	5.11911e-21	-6.05854
WDR34	5	3	2	0.000195351	0.530953	0.365468	-0.637271	0.00474521	-0.924917	0.00906157	-0.772339	0.691731	-0.107059	1.03175e-05	0.989281	2.27222e-09	0.927214
WDR90	5	2	3	0.0187608	0.692378	0.923366	-0.159222	0.00732762	-1.75135	0.0525216	-0.957223	1.70797e-10	-2.15376	0.0285768	0.79966	0.0128759	-0.638291
WFDC2	5	3	2	9.99586e-93	-3.61893	0.979451	0.0480159	0.00599691	-1.66821	0.609348	-0.394442	2.04848e-55	5.17522	0.000208754	1.14575	5.72652e-06	0.687396
WNK3	5	4	1	0.00527092	0.560301	0.760936	0.360288	0.663166	0.252536	0.00033236	1.44683	2.88652e-16	-5.51894	0.025709	1.16455	0.00137232	1.25094
WNT11	5	3	2	1.27809e-25	-3.14899	8.05807e-07	-2.4316	0.00535657	2.37038	0.853113	-0.322095	NA	-1.5268	1.28157e-08	2.5622	1.89402e-61	4.80838
XAF1	5	4	1	0.185521	2.9496	0.526006	2.69943	0.0443719	2.2465	1.00537e-05	3.23176	1.86812e-05	-2.02357	5.06044e-68	4.26916	1.12349e-90	4.12802
XDH	5	5	0	2.51943e-35	2.79797	5.67004e-08	3.41004	0.0585577	1.27448	2.06532e-18	3.21484	3.92139e-112	5.01477	0.284609	0.373207	5.19727e-11	2.0076
XKR9	5	1	4	0.00140493	-0.896956	0.914308	0.165133	0.000441625	-1.52687	0.00263675	-1.23254	1.41738e-09	-2.61508	0.0100592	1.53344	0.551415	0.522389
XRN1	5	3	2	0.0083749	-0.56196	0.767739	0.398705	0.00924156	0.86049	0.000691923	1.17692	0.00260434	0.973739	0.221323	-0.319738	0.00110598	-0.510735
YBX3	5	2	3	7.58323e-05	0.513582	0.816807	-0.275836	0.00140842	-1.17016	2.76004e-11	-2.25572	4.17389e-07	1.15736	4.17051e-09	-1.31228	0.116526	-0.285761
ZAK	5	2	3	0.000925023	0.525515	0.455111	0.503217	0.0385795	0.630633	0.93463	-0.0385993	0.00426289	-0.639578	1.78215e-09	-1.4024	0.000967734	-0.531843
ZBED6CL	5	2	3	0.0478285	1.2929	6.19777e-13	3.81271	0.20755	-0.468746	0.64644	-0.172369	1.95152e-65	-3.74072	0.010365	-0.814627	1.58487e-06	-0.955525
ZBTB38	5	2	3	0.01289	-0.573456	0.974286	-0.0638838	0.0695786	0.979457	0.00464641	1.40407	1.3793e-07	1.85801	4.73181e-06	-1.12964	8.33862e-19	-1.61903
ZCCHC3	5	2	3	2.32809e-06	0.723818	0.554921	0.366801	0.0125418	-0.660158	0.000110007	-0.951927	0.0253796	0.576222	0.660535	0.129647	2.11092e-05	-0.720575
ZDHHC14	5	3	2	2.16617e-07	1.99914	0.901487	-0.308487	0.0291723	0.921134	0.0343768	0.916044	0.02993	-0.664076	0.0650127	-0.85567	0.0107844	-1.02564
ZDHHC2	5	2	3	1.10427e-07	0.800284	0.974377	0.0632739	0.0499335	2.41803	0.491857	1.14666	0.0236489	-0.734151	0.00192994	-0.892039	2.34799e-07	-0.727209
ZFAND1	5	2	3	0.000128419	-0.694047	0.824296	-0.225408	0.000972911	-0.920114	5.00066e-05	-0.984213	0.012298	0.663664	0.0110913	0.746355	0.474889	0.261317
ZFP36L2	5	3	2	2.02688e-78	2.47478	0.000243685	1.17977	0.0558663	-0.480495	0.0969848	-0.437713	2.3894e-09	1.36165	0.000727916	-0.855709	1.50515e-14	-1.25509
ZFPM2	5	2	3	3.56739e-12	-8.92835	3.29191e-12	-3.65143	0.684386	2.67727	NA	NA	1.53795e-14	-9.83037	5.70801e-79	9.79022	4.5976e-82	9.11373
ZHX1	5	4	1	0.0303729	0.388274	0.894003	-0.139304	0.0277606	0.589677	0.164011	0.432425	6.9969e-06	-0.86029	1.14715e-06	1.04517	0.000413249	0.557148
ZIC1	5	0	5	5.39978e-44	-2.37017	0.0212246	-1.3987	0.121922	-0.940552	0.299804	-0.5999	6.24987e-07	-6.49678	0.000918936	-3.51107	4.66602e-05	-4.21817
ZIK1	5	2	3	6.19522e-08	-6.48486	0.00680851	-2.04237	0.319871	2.97935	NA	-1.04917	4.70671e-05	-1.39992	3.38584e-09	1.75589	3.10524e-40	2.35666
ZMAT3	5	2	3	0.00744668	0.527468	0.192516	0.662782	0.00807872	-0.802438	5.18456e-06	-1.24532	3.62296e-08	1.2322	0.788933	-0.0948565	4.34e-06	-0.982019
ZMIZ1	5	2	3	0.000646096	-0.50879	0.937958	-0.0875481	0.791326	-0.107445	5.04245e-14	-1.67559	0.000161289	-1.10534	3.49169e-05	1.02931	1.3523e-05	0.9187
ZMYM4	5	3	2	4.09319e-07	-0.770597	0.90951	0.159244	0.180049	0.486884	0.0431285	0.646967	0.0100109	-0.756012	0.0102453	0.648649	0.00159416	0.561586
ZNF10	5	2	3	2.58041e-05	-1.13407	0.0245026	-1.31976	0.887096	0.160407	0.418734	0.68763	1.59769e-08	-2.1529	6.15254e-08	2.04097	0.000230629	1.13505
ZNF114	5	3	2	0.00664637	-3.77044	0.800079	-0.857578	0.00735768	1.00673	0.0193978	0.881651	3.66815e-64	-4.80656	0.369383	0.340564	5.52645e-09	1.22402
ZNF135	5	3	2	1.69214e-05	-3.89547	6.99324e-05	-6.91601	NA	3.3371	NA	1.91799	4.49236e-05	1.71331	1.24137e-06	1.2821	1.94579e-07	1.03968
ZNF16	5	2	3	8.07892e-06	-0.917337	0.611736	-0.46652	0.034298	-0.784932	0.459946	-0.307996	0.0378211	-0.648683	4.84141e-06	1.23572	9.08796e-05	0.98458
ZNF321P	5	2	3	0.0220097	0.821931	0.898173	-0.239299	0.00676486	-1.03565	0.000150284	-1.17347	0.00856086	-0.809014	2.14101e-05	1.60304	0.0731297	0.701795
ZNF44	5	4	1	0.142253	-0.385461	0.709606	-0.387252	2.54072e-05	1.64768	2.44832e-05	1.61378	1.54951e-08	-1.90262	7.97207e-07	1.34012	1.95315e-05	0.852449
ZNF488	5	2	3	0.0822189	1.34699	0.10832	2.07856	0.00207815	2.11115	0.000660953	2.25736	0.000517911	-1.72744	5.20471e-05	-2.04089	4.93678e-07	-1.66163
ZNF506	5	3	2	1.44835e-11	-8.87546	5.48096e-08	-5.58907	0.969848	0.0248903	0.874794	-0.0991018	5.65765e-12	2.17804	0.0386936	0.508326	0.00863838	0.454483
ZNF528	5	2	3	7.95761e-12	-8.94885	3.71729e-08	-5.75457	0.328556	1.27064	0.0605943	1.50113	1.18941e-11	-2.02217	0.0174448	0.658924	0.0492693	0.397549
ZNF606	5	3	2	0.26065	-0.317104	0.00372514	-1.34123	6.15068e-05	1.45783	0.645537	-0.307225	0.000752781	-1.01205	1.84158e-05	1.23175	0.0261296	0.593925
ZNF639	5	1	4	1.10656e-07	-0.648335	0.702278	-0.264643	0.798307	-0.0939968	0.000358787	-0.882736	0.00634829	0.603037	0.0161958	-0.555937	0.00892666	-0.451929
ZNF681	5	2	3	0.108958	-0.790639	0.0367764	-1.75092	0.971616	0.0266719	0.0108944	-1.58303	1.2889e-08	-1.38661	0.0001435	1.04394	2.84652e-06	0.872792
ZNF697	5	2	3	0.000174755	0.831624	0.210341	0.835268	0.0564456	0.945957	0.0464782	1.03684	3.81486e-14	-1.92617	0.00350299	-1.17295	0.0054504	-0.817996
ZNF704	5	4	1	0.0176713	-0.45326	0.201096	-0.650775	6.48049e-06	1.69759	3.25761e-19	2.56538	0.279226	1.12589	2.42529e-32	2.87848	9.05349e-50	2.21321
ZNF718	5	2	3	5.0063e-09	-6.8872	0.128093	-1.13857	0.0200283	-4.00806	0.714224	0.309264	1.99462e-07	-1.94297	2.74942e-06	1.24841	1.36534e-07	1.10487
ZNF747	5	3	2	0.418716	-0.630976	0.628484	-1.06089	0.000689389	-1.98675	2.43339e-06	-2.2544	1.35458e-12	1.91203	0.0130957	0.645876	0.000286705	0.650262
ZNF76	5	3	2	0.42859	-0.146368	0.000432686	-1.345	0.525981	0.28218	0.00297755	1.04621	0.0193733	-0.600195	1.06269e-08	1.76557	0.00223451	0.746315
ZNF793	5	2	3	1.737e-75	-5.45693	3.23572e-27	-5.53181	0.577237	-0.551973	0.000405733	2.07359	3.98488e-22	-3.31467	3.27407e-05	1.2758	0.0567252	0.580735
ZNF84	5	2	3	5.8026e-08	-0.917779	0.0127226	-1.09534	0.417852	0.411662	0.364592	0.454547	1.13366e-06	-1.49248	5.30307e-05	1.00996	0.0125015	0.581243
ZNF879	5	2	3	3.73636e-06	-1.78999	0.0107922	-1.88396	0.115004	-0.981827	0.699574	-0.269504	5.88396e-12	-2.32065	0.00108235	1.04636	6.70932e-07	1.04373
ZNF883	5	0	5	0.223729	-1.12683	0.0414722	-3.77251	0.000333458	-3.92098	4.35227e-06	-2.79817	5.86823e-07	-1.38982	0.0795345	-0.703264	5.83204e-16	-2.12808
ZNRD1	5	2	3	0.435614	0.163771	0.041654	-1.0328	0.000927844	-1.12543	1.08834e-07	-1.28443	0.818729	-0.114788	1.84068e-10	1.99331	1.76574e-06	1.32929
ZYX	5	0	5	0.0216366	-0.33718	0.660373	0.301522	0.0188239	-0.914847	0.00931445	-0.765098	0.183926	-0.3295	6.96497e-09	-1.45318	0.00486458	-0.676584
AADAC	4	2	2	3.11317e-05	-6.2018	0.00182795	-5.77915	NA	1.40646	NA	NA	8.70895e-17	10.5762	0.03485	3.60494	0.228922	2.57022
AAK1	4	2	2	3.79905e-05	0.576148	0.349159	0.465196	0.479781	0.250434	0.0330254	0.562106	0.0415526	-0.625766	0.14296	-0.393182	3.25554e-05	-0.78555
AASS	4	2	2	4.17933e-10	-2.69841	0.106007	-1.76079	0.0816775	-2.34707	0.991549	0.0154104	5.97173e-07	-1.60354	0.00255125	1.08498	0.026461	0.622813
AATF	4	2	2	0.0173273	-0.382372	0.395818	0.443852	0.336523	0.341687	0.0280108	0.593415	0.0497188	0.466932	0.0286148	-0.615967	0.873538	-0.0820966
ABCA7	4	4	0	3.96935e-06	1.14218	0.000233677	1.55716	0.799414	-0.219031	0.475091	0.487411	5.10776e-25	2.95463	0.0376887	0.937847	0.450102	-0.518311
ABCD3	4	2	2	0.952281	-0.013748	0.552578	0.569518	0.0293777	0.925455	0.014703	0.990224	0.942092	0.0303726	0.00718578	-0.806414	3.07818e-07	-0.731511
ABCD4	4	2	2	3.98684e-06	-0.785902	0.193529	-0.632267	0.995138	0.00347931	0.419891	-0.377023	0.000225184	-0.923659	0.000509846	1.05244	0.00388442	0.633396
ABLIM3	4	2	2	7.52414e-07	1.64451	0.929322	0.219178	NA	3.04267	NA	-1.31028	1.00906e-28	3.54099	1.13011e-20	-4.72655	1.86248e-25	-3.33025
ABT1	4	2	2	0.635629	0.0873018	0.0450952	-0.784077	0.0844586	-0.453803	0.0149715	-0.582825	0.823021	0.0641674	0.000243764	0.927006	2.29436e-07	0.94783
AC002480.3	4	4	0	0.164705	1.18279	1.51353e-07	3.47095	6.71525e-05	3.21257	1.89568e-08	3.71269	3.65753e-20	2.2357	NA	-1.13836	0.998379	0.0128307
ACAT1	4	1	3	0.00119313	0.592506	0.95868	0.0762023	0.518591	-0.354183	0.0960118	-0.832402	0.0415414	-0.590378	0.0202893	-0.697472	0.000905087	-0.613888
ACBD7	4	0	4	0.349872	-0.194927	0.974377	0.0377871	0.040825	-0.651552	0.725081	-0.16257	1.7265e-43	-3.09236	0.00826582	-0.878258	0.0196808	-0.408487
ACER3	4	2	2	0.093952	0.254082	0.890969	-0.139319	0.00140818	0.827187	0.241749	0.374789	0.000225964	1.00869	0.00142183	-0.948005	0.0139992	-0.610796
ACKR2	4	3	1	4.22192e-15	-1.35081	0.336679	0.493885	0.00347872	1.43081	1.95964e-20	3.24568	2.3123e-23	6.64331	0.148384	-1.19991	0.797726	-0.307386
ACOT11	4	3	1	6.40561e-06	-1.75977	0.370223	0.651137	0.0931368	0.684335	0.0224921	0.830737	5.86524e-06	2.08697	0.25269	0.542418	0.0409719	0.706075
ACOT4	4	0	4	0.316373	-0.371126	0.974377	0.05952	2.27081e-07	-3.45546	0.000698304	-1.85587	1.86912e-05	-2.02783	0.507898	-0.408066	0.0108036	-1.17635
ACOT7	4	3	1	0.00401907	0.459075	0.984471	-0.0232856	0.489831	-0.289639	0.00850262	-0.811445	0.0160342	0.498306	0.274665	-0.377629	2.27057e-11	1.09161
ACOT9	4	2	2	0.247573	-0.222163	0.630864	0.409219	0.00370644	0.824966	0.0873746	0.517675	0.0211186	0.501457	0.00023525	-0.992944	0.00328289	-0.519563
ACSF2	4	4	0	3.43642e-31	1.99629	0.000939518	1.24181	0.000110628	1.0901	1.20495e-05	1.30999	0.603419	0.196198	0.97308	-0.0143801	0.0570165	-0.436506
ACSL4	4	2	2	0.625318	-0.116222	0.589225	0.500191	0.000197054	1.38086	1.1343e-07	1.66242	0.356663	0.270924	0.0122107	-0.620534	9.29369e-06	-0.636495
ACSS1	4	0	4	3.67264e-14	-1.43677	0.946997	-0.0807421	0.0106304	-0.779189	0.524174	0.231079	1.34389e-16	-3.44577	0.399475	0.305458	1.2824e-13	-1.57507
ACVR1C	4	2	2	1.24574e-13	3.76366	0.958163	0.221843	0.722241	-0.557171	0.0589598	-2.93818	0.000169834	3.72919	0.00235705	-1.53043	0.00477711	-1.19275
ACVR2A	4	2	2	7.88493e-09	-0.926159	0.369738	-0.471599	0.238128	-0.477045	0.0148657	-0.958273	0.690846	0.124282	6.44679e-07	1.30812	4.96326e-09	1.1098
ACY1	4	3	1	0.338663	0.189865	0.922083	0.134399	0.00802808	-0.901639	0.678714	0.190737	2.19908e-06	1.16922	0.0189446	0.770089	0.00501226	0.76524
ADAL	4	0	4	0.138947	-0.467551	2.00781e-11	-6.18259	0.733492	-0.138693	0.00174265	-0.878253	0.441358	-0.250174	0.0214105	-0.622076	2.75553e-05	-0.743358
ADAM12	4	2	2	0.258677	0.678338	8.05807e-07	2.62439	NA	4.92049	4.70743e-09	8.27392	0.224663	0.467235	3.64647e-11	-4.73885	7.30377e-11	-3.41053
ADAM1A	4	2	2	2.78511e-10	-1.65724	0.437451	-0.604326	0.420878	-0.617228	0.508417	-0.479997	4.78901e-08	-3.01256	9.59306e-06	2.23785	6.40365e-06	1.37417
ADAM22	4	1	3	1.85287e-06	-1.63977	0.933528	0.15859	2.35634e-09	3.21295	0.126744	-1.62922	0.000659332	-2.48744	0.35041	-0.446439	0.00197127	-1.16237
ADAM9	4	2	2	0.505089	-0.191073	0.860882	0.287872	0.0105372	1.19639	0.0237385	1.03098	0.0927536	0.488047	9.61226e-09	-1.60103	6.17864e-05	-0.722953
ADAMTS12	4	2	2	0.000262159	2.83687	0.987129	0.0891204	4.76956e-06	-7.59037	2.29147e-05	-6.62411	5.36293e-06	2.21869	0.377751	0.872201	0.833351	-0.416599
ADAMTS5	4	3	1	0.00965184	-0.523191	0.501268	-0.454738	2.08941e-06	1.61843	0.716787	-0.182563	0.00223435	1.25978	3.59139e-23	12.523	0.869466	1.855
ADAMTSL4	4	1	3	0.984488	0.0292645	0.932079	0.338803	0.0235741	-1.56611	0.552161	-0.407672	0.022486	-2.69423	0.000194444	-1.35504	2.557e-21	1.82599
ADAP1	4	4	0	4.89817e-26	1.79727	0.0185981	1.10798	0.871636	0.0987066	0.618955	-0.285742	1.90632e-86	6.03296	0.459908	0.263703	0.0271017	0.497408
ADC	4	3	1	0.36091	0.754119	0.0263062	1.92937	0.653073	0.36687	0.00209835	1.4567	4.11473e-06	-2.96754	0.0185487	1.18776	0.992366	-0.00798987
ADCY3	4	2	2	5.931e-09	0.981748	0.17308	0.999699	0.717084	0.182005	0.224584	0.568182	0.00391299	0.946379	7.70692e-05	-1.15485	0.000856146	-0.6818
ADRA2C	4	2	2	2.63913e-06	-1.0995	0.166878	-1.19769	0.738354	0.467956	0.704005	-0.617421	3.10426e-06	-7.15662	3.18936e-53	4.72492	5.02742e-17	2.40665
ADRBK2	4	2	2	2.90988e-42	-2.1813	0.000421507	-1.62818	0.266098	0.641545	6.78075e-08	2.09438	0.141994	0.537697	0.470948	0.274717	0.0149059	0.649285
ADSSL1	4	4	0	0.00868604	0.538625	0.684286	-0.345971	0.0504763	0.93835	0.00326553	1.18491	0.11587	-1.1589	0.0017819	1.27212	0.0108635	0.958757
AFAP1	4	4	0	0.706656	0.0572547	0.961919	0.068892	0.309586	0.340599	0.0352482	0.770597	0.00083894	1.07864	0.00124464	1.01608	5.82956e-10	1.47625
AGER	4	2	2	0.00143827	-0.995846	0.267489	-1.17603	0.25023	-1.25113	0.357905	-0.94633	0.00693576	-1.71895	1.71351e-11	3.73548	0.000908409	1.54399
AGPAT2	4	0	4	0.00379144	-0.446311	0.761471	-0.390352	0.465391	0.354076	0.000253288	-1.27781	0.778632	-0.101171	4.08351e-07	-1.40545	4.92637e-07	-0.84882
AGR2	4	1	3	0.000145559	-1.61235	0.103821	-1.30713	0.087219	2.18478	0.945104	-0.151602	1.10314e-31	14.474	0.0189592	-1.49169	0.0252283	-1.18227
AGTRAP	4	3	1	0.00473746	-0.501007	0.970045	-0.0537266	0.244368	-0.455512	0.574438	-0.220592	0.000631386	0.942018	0.046175	0.568854	0.00996422	0.56389
AHCTF1	4	0	4	2.26928e-08	-0.708296	0.549326	0.349539	0.309929	-0.300069	0.341737	-0.280785	4.97319e-09	-1.16488	4.43923e-09	-1.50544	4.91479e-05	-0.7728
AHCY	4	1	3	0.126606	0.215099	0.829441	0.178773	0.0618006	-0.467607	0.0015992	-0.702391	3.75417e-09	1.14989	0.0204209	-0.546821	0.0060962	-0.459984
AK5	4	0	4	0.444612	-1.10334	0.92385	-0.411837	0.00184493	-1.13131	0.0659079	-0.776709	1.38881e-45	-3.41867	1.09621e-21	-4.25882	1.6777e-21	-3.07438
AKAP1	4	3	1	0.906204	-0.0232789	0.262403	0.539369	0.09866	0.51988	0.0178231	0.658315	0.016206	-0.74357	0.0136415	0.771831	6.06879e-05	0.886557
AKAP2	4	2	2	1.84433e-06	0.659441	0.0504069	0.866317	0.171846	-0.413411	0.725739	0.16608	1.36081e-11	1.25116	1.91815e-40	-3.65281	0.00603433	-0.635775
AKAP6	4	0	4	4.14911e-56	-3.78541	1.04297e-17	-3.70164	0.108169	-0.77681	7.36075e-07	-2.53961	0.413184	0.479782	0.782673	-0.152831	0.00898358	-0.974116
AKAP7	4	2	2	0.000135168	0.818871	0.155914	0.831982	0.695306	0.177849	0.000315155	1.1127	4.41535e-31	-3.32539	0.000983511	-1.21001	0.277708	-0.356271
AKIRIN2	4	1	3	5.43799e-05	-0.688197	0.471946	-0.492729	0.135406	-0.597797	0.00890922	-0.983296	0.0629579	0.652954	0.0468728	-0.590494	0.000535327	0.570016
AKNA	4	1	3	3.70332e-06	-0.715556	0.691316	0.289927	4.17628e-05	-1.35618	0.000289616	-1.18416	5.81885e-14	1.76633	0.21084	-0.593419	0.298166	-0.423841
AKR1A1	4	2	2	3.48e-10	-0.898224	0.53638	-0.392614	0.0214797	-0.765825	0.228242	-0.37917	1.71074e-06	1.28072	1.53627e-05	1.09011	0.345473	0.260063
AKR1E2	4	0	4	0.427927	-0.348154	0.735849	0.413011	0.0163881	-3.73221	0.000910048	-3.48856	0.167892	1.74534	1.92353e-07	-2.11587	2.96933e-10	-1.69534
ALDH1A1	4	1	3	0.213365	0.225798	1.39251e-08	-2.01456	0.0270439	1.19644	1.01845e-10	-9.02532	NA	-2.02449	0.124466	-1.22872	0.000586937	-2.69278
ALDH1B1	4	1	3	0.0367013	0.331985	0.479532	0.468591	0.711538	-0.199428	0.457087	-0.337289	5.61982e-33	-2.98861	0.00254304	-0.801681	0.000278268	-0.550231
ALDH3B1	4	3	1	0.000291024	-0.603336	0.923683	-0.130651	0.770759	-0.286316	0.0743205	1.05917	5.3667e-11	1.5645	1.39169e-07	1.5283	0.000143075	0.939709
ALDH3B2	4	3	1	1.51369e-10	-1.56775	0.616374	-0.505212	0.201857	0.975631	0.0111191	1.4202	NA	NA	2.95404e-15	2.99826	1.53253e-36	3.13207
ALDH5A1	4	2	2	0.321919	0.17913	0.0372178	-0.892801	0.771121	-0.110536	0.193654	0.366171	0.00433415	-0.831129	7.76617e-08	1.34374	2.20133e-09	0.882611
ALDH9A1	4	3	1	0.0455938	0.285314	0.99871	-0.00156966	0.720767	-0.142474	0.400824	0.28761	0.00557381	-0.591422	0.0330359	0.572209	0.00066769	0.49393
ALDOA	4	3	1	0.0453221	0.289307	0.968612	0.0497095	0.386776	-0.274673	0.00553286	-0.739816	0.00240511	0.603068	0.325782	-0.277745	0.0310201	0.442425
ALG14	4	0	4	1.15623e-05	-0.950139	0.234214	-0.732055	0.0483212	-0.660369	0.000347005	-0.937402	0.0144691	-0.890315	0.319529	0.32687	0.92346	-0.044674
ALG8	4	1	3	2.10539e-16	-0.993623	0.0688407	-0.72746	0.0111813	-0.663365	0.00209184	-0.782738	0.60481	0.131704	0.0594805	0.641039	3.19616e-05	0.607101
ALKBH2	4	2	2	0.00134946	-0.634879	0.818036	-0.295404	0.69367	-0.221438	0.142989	-0.742445	0.00653202	-0.993968	0.0153274	0.739945	9.03101e-05	0.805994
ALPK1	4	3	1	0.00362018	0.539855	0.960016	0.0606945	0.637334	0.212482	0.0299105	0.733483	0.000592424	-1.01167	0.00254545	0.95134	0.833351	0.130475
ALS2CL	4	4	0	5.60632e-46	2.76999	0.000638261	1.78979	0.954834	0.0453023	0.663349	-0.282445	6.01494e-26	3.55659	0.000327727	3.02727	0.375654	0.434157
ALX1	4	1	3	1.93977e-08	-2.23681	0.000877195	-2.48752	NA	0.488525	NA	NA	1.59618e-17	-4.36658	0.716077	0.497251	4.8518e-07	3.15327
AMDHD1	4	1	3	0.000669717	-1.7857	0.036554	-1.8898	NA	-1.20304	0.632607	0.827459	1.45272e-06	-7.25721	0.0201499	2.23669	0.749906	0.636931
AMN	4	2	2	0.0191278	-2.44608	0.626146	-1.1733	0.506393	-0.861711	0.000409822	-6.11825	0.0519453	1.63812	3.57487e-08	4.9251	1.27915e-10	4.76817
AMN1	4	3	1	0.000316044	0.661317	0.12901	-0.808487	4.74087e-20	-2.66955	0.119533	-0.436494	3.70887e-07	1.64358	0.0431314	0.847545	0.08966	-0.854331
AMOTL2	4	4	0	0.0418414	0.277741	0.916196	-0.108038	4.47957e-07	1.12064	8.19998e-16	1.92315	0.831947	0.0655114	0.579358	-0.175928	3.64715e-05	0.716079
ANAPC7	4	2	2	0.00482628	-0.431528	0.330459	-0.539684	0.564682	-0.229811	0.308688	-0.367033	7.71984e-06	-0.978882	0.0012294	0.832266	7.2896e-13	1.17339
ANGPTL2	4	1	3	9.86329e-20	-2.41486	0.673888	0.4831	0.602384	-0.433273	0.000399706	-2.70067	1.81566e-16	-4.62979	0.200335	0.748616	2.32024e-17	2.35525
ANGPTL4	4	1	3	NA	-3.59157	0.632736	1.65868	0.474948	-1.55297	0.00141719	-5.56393	1.32159e-05	1.83768	7.45966e-18	-2.04139	0.000807275	-0.641671
ANK2	4	1	3	1.51633e-13	-1.33056	0.175614	-0.973841	0.532271	-0.343569	0.306626	-0.508219	4.82811e-08	-2.37141	4.857e-06	1.53374	0.00285029	-1.32166
ANKH	4	0	4	6.06936e-95	-2.84453	8.88786e-05	-1.35412	0.625448	-0.194433	0.00190468	-0.782145	0.769709	0.0957765	0.000488521	-0.964812	0.148065	-0.38333
ANKMY1	4	4	0	0.0747305	0.617918	0.976551	-0.0521899	0.04344	1.17542	0.0276811	1.15612	0.0291457	0.966132	0.000596761	1.39545	0.260125	0.405702
ANKRD2	4	3	1	0.464646	0.3354	2.09957e-07	1.94748	3.30738e-07	2.62278	9.70271e-20	3.66355	0.551181	-0.251487	2.67854e-18	-3.55003	0.895127	-0.0828218
ANKRD27	4	1	3	0.000221224	0.613732	0.293523	-0.574533	0.199943	-0.36746	0.0431285	-0.525348	8.75076e-27	-2.09433	0.00860049	-0.613535	0.89371	0.057622
ANKS6	4	4	0	1.10767e-11	0.921287	0.76135	0.389126	0.782555	0.127056	0.614338	-0.204534	0.0312001	0.792281	0.0158438	0.769166	0.00820389	0.711674
ANPEP	4	0	4	5.7235e-19	-5.60209	0.313778	0.919119	0.280958	6.05666	0.265027	3.88791	2.133e-52	-5.53519	9.42638e-11	-1.4575	8.75652e-46	-2.18532
ANTXR1	4	3	1	8.86886e-05	0.531821	0.129534	0.932582	0.000933419	1.0732	7.26665e-05	1.43871	1.55356e-40	-4.06174	0.400775	0.233578	0.528822	-0.159309
ANTXR2	4	1	3	0.378142	0.45152	0.790354	0.490794	0.253723	-1.95256	0.0120961	-5.59576	0.00886537	1.08681	3.14086e-18	-3.03791	4.32395e-19	-2.42572
ANXA4	4	2	2	0.103191	0.295185	0.706631	0.334896	5.05566e-07	1.30166	7.58298e-20	2.27201	2.8875e-05	-1.19408	0.443758	0.244395	0.0329655	-0.513764
ANXA5	4	0	4	0.496152	-0.128398	0.216106	-0.5638	0.119162	-0.386242	0.00393282	-0.661022	6.29381e-07	-1.06268	8.49237e-07	-1.15047	4.39504e-05	-0.627692
ANXA6	4	1	3	0.157426	-0.382855	0.014549	1.31189	0.829665	0.140989	0.40231	0.490236	2.06788e-16	-2.47489	0.00298774	-1.00501	0.0112446	-0.73174
ANXA9	4	2	2	7.57559e-18	-2.01465	5.57623e-06	-1.76582	1.75357e-20	2.34337	3.14361e-27	2.7384	0.920309	0.175848	0.469222	0.251754	0.253457	-0.357068
AP4E1	4	2	2	0.0924427	0.302523	0.969967	-0.0513712	0.0198889	0.869355	0.00388627	0.994451	0.60006	-0.199004	1.98734e-06	-1.38436	0.00600801	-0.682276
AP4S1	4	0	4	8.40608e-07	-1.16297	0.0361915	-0.995506	1.28007e-06	-1.17159	0.104123	-0.435969	0.459442	0.229724	0.972199	-0.0130631	0.0495713	-0.422339
APBB1	4	1	3	0.0948114	0.352148	0.975075	0.0542419	0.588038	0.952981	0.000380256	3.40107	6.57953e-12	-2.67919	0.00101581	-1.00548	1.08564e-07	-1.2919
APCDD1	4	4	0	3.19926e-24	3.89494	6.82531e-05	2.5903	NA	2.33519	NA	NA	0.105389	3.80586	2.66198e-38	5.14623	3.95521e-59	5.2149
APLP1	4	1	3	4.03185e-13	1.15361	0.762706	-0.304437	0.943104	-0.036639	0.889087	-0.0690095	4.82529e-08	-3.1014	8.89513e-07	-2.25122	2.16158e-05	-1.31548
APOA1	4	1	3	4.42869e-07	-6.22953	0.000234844	-3.94166	0.881854	-0.147551	0.00593099	-1.79311	NA	-1.49128	5.32396e-18	5.10745	0.353008	1.24063
APOBEC3C	4	2	2	6.95231e-21	-2.57085	0.0118757	-1.30268	0.00731316	0.928989	1.00437e-05	1.28553	0.272134	0.297671	0.662784	-0.163025	0.515736	-0.202682
APOBEC3F	4	3	1	1.27118e-13	-2.45874	0.254552	-0.734335	0.629411	0.338462	0.0165642	1.02952	0.00217832	0.767874	0.000835736	1.07272	0.11764	0.482899
APOC1	4	1	3	0.0065954	-1.85163	0.958166	-0.160063	0.000367217	-1.98692	0.000793423	-1.78641	0.715312	-0.191705	0.0168194	1.84563	0.630229	0.61253
APOL1	4	4	0	0.103727	-0.379326	0.818171	0.260738	3.14109e-108	5.58488	7.2492e-105	5.812	0.209447	-0.404884	2.70432e-29	3.1476	1.27126e-59	3.58923
APOL3	4	3	1	0.0193328	-2.13367	0.849003	0.430504	0.0980225	2.05266	0.493533	1.05464	7.69432e-22	2.72382	8.8331e-20	3.23649	1.71126e-38	3.39118
APRT	4	2	2	1.67536e-10	0.865897	0.915563	0.175656	0.0490753	-0.888933	0.015623	-0.934369	0.0107283	0.776022	0.6121	-0.155408	0.825334	-0.0853478
AQP9	4	2	2	0.000377512	-5.47545	0.0438507	-4.41979	NA	NA	NA	0.411184	NA	NA	3.27629e-16	10.4662	0.00373511	4.92984
AQR	4	0	4	0.0102415	-0.444051	0.89022	-0.193028	0.955738	0.0266807	0.912247	0.0604094	0.0155412	-0.778147	0.000703499	-1.02759	0.0254697	-0.546186
AR	4	2	2	4.09209e-24	-12.5227	0.91862	0.161409	0.614042	3.20958	NA	3.15286	6.4527e-11	-2.94793	2.90952e-11	1.36198	1.14087e-27	1.48157
ARF5	4	1	3	0.0443436	-0.266198	0.925633	0.135209	0.00406773	-1.05268	0.979209	-0.0158614	0.00293919	0.916145	0.599498	-0.174396	0.0311617	-0.474446
ARHGAP10	4	1	3	1.1528e-20	1.74329	0.516884	0.638534	0.380074	0.612843	0.822166	0.169981	1.94687e-05	-1.54367	2.27719e-34	-4.88783	4.18939e-07	-1.45298
ARHGAP17	4	2	2	0.000699841	0.548526	0.654916	0.329226	0.521734	0.218149	0.604133	0.167882	1.18459e-08	1.30034	0.00907776	-0.665805	0.027069	-0.497358
ARHGAP29	4	3	1	0.578757	-0.11074	0.946882	0.0902317	0.00344893	1.00219	0.00468561	0.730458	1.81253e-10	1.35734	0.0894656	0.396946	0.00155872	-0.459367
ARHGAP31	4	3	1	7.44344e-05	1.60764	0.631471	0.643644	1.3961e-09	3.86203	3.61044e-29	5.97108	0.0488038	-0.787486	0.169791	-0.82398	0.873538	-0.159838
ARHGAP44	4	2	2	3.38034e-19	2.41161	0.49713	-0.828508	NA	1.03443	0.0995324	2.70574	8.85869e-10	2.94749	3.61763e-05	-1.61397	4.16877e-19	-2.36036
ARHGEF26	4	0	4	3.24085e-29	-2.27644	0.44071	-0.512353	7.83671e-18	-3.09602	0.0396382	-0.75636	2.04189e-09	-2.31402	0.546191	0.258804	0.206655	0.459555
ARHGEF4	4	3	1	3.93567e-16	1.79372	0.00175099	1.423	0.465611	0.398354	0.809203	0.140558	6.115e-51	4.72474	4.69016e-05	-2.00778	0.957278	-0.0300546
ARHGEF5	4	2	2	0.00015935	0.68816	0.396518	0.658649	0.934851	-0.0512337	0.032128	0.806648	0.079545	0.692885	1.18216e-05	-1.2424	2.12431e-09	-1.09285
ARHGEF9	4	2	2	0.289169	1.43131	0.970045	0.243113	0.000575328	0.967248	1.66738e-06	1.29167	6.99945e-07	-1.13816	0.713356	0.122529	0.0384884	-0.499027
ARL4A	4	0	4	0.0064267	-0.501656	0.346438	-0.588885	1.62144e-06	-1.27884	1.01268e-06	-1.18078	0.0112657	-0.723334	0.264128	-0.342507	0.81319	0.118292
ARL6IP4	4	2	2	0.000545808	-0.521647	0.999816	0.000235277	0.926387	-0.0539448	0.930627	-0.0560288	0.0482326	-0.607625	0.00090437	0.895361	0.0113377	0.489551
ARL8B	4	2	2	0.9553	-0.0156086	0.00207889	1.50439	0.731521	0.162741	0.0258948	0.910422	0.212258	0.341827	5.61809e-06	-1.03148	4.22352e-10	-0.865715
ARMCX3	4	4	0	0.565117	0.0878513	0.906303	-0.121224	4.24908e-13	1.53836	1.08179e-09	1.30324	0.00683311	0.579662	0.0290164	0.533446	0.880871	-0.0754446
ARMCX5-GPRASP2	4	3	1	0.0128916	0.705002	0.773023	-0.41912	0.00232069	3.56172	0.000508578	3.86373	2.51623e-12	-2.97249	0.789175	0.107565	0.624338	-0.219856
ARMCX6	4	2	2	0.0107892	-0.399392	0.00445429	-0.964086	0.0349014	0.592549	0.809162	0.0977699	0.585162	-0.156499	0.0463163	0.565848	0.41694	0.24535
ARNT2	4	0	4	0.0330571	-0.512689	0.000582085	-1.69087	0.0667399	0.665986	0.608878	0.251728	3.88001e-40	-4.7661	0.431062	0.264228	0.00819814	-0.571797
ARNTL2	4	2	2	0.00236447	0.573327	0.629917	0.600296	0.385512	0.666534	0.862197	0.161452	2.31175e-08	1.71971	1.13152e-25	-3.605	3.34695e-49	-2.82543
ARPC3	4	2	2	7.73828e-06	-0.730917	0.20571	-0.870947	0.452307	-0.373823	0.406314	-0.406742	0.0123022	-0.861062	0.00265661	0.8081	6.44554e-06	0.854623
ARSA	4	2	2	0.867229	0.0636451	0.932388	0.118997	0.382035	0.416997	2.08254e-06	1.37607	1.60809e-12	2.08111	0.00274785	-1.05999	2.9717e-13	-1.82815
ARSD	4	3	1	1.15826e-09	-0.839846	0.706169	-0.279627	0.02615	0.819807	5.90447e-06	1.6578	0.593183	-0.164575	0.000207297	0.91649	0.71876	0.116568
ARSJ	4	2	2	1.31044e-09	-1.61074	0.0048228	1.13636	0.493064	0.58211	0.142245	0.953997	6.54869e-09	1.34757	0.0866428	0.494701	2.41065e-06	-1.17095
ARTN	4	1	3	0.00756021	-1.08356	0.300267	-1.01671	0.142399	-0.982475	0.153337	-0.911849	6.29837e-17	3.97044	7.58301e-09	-2.09762	0.000654448	-1.19057
ASAP3	4	2	2	0.278152	-0.209041	0.801596	0.227114	0.0328963	-0.716659	0.783126	0.114953	1.80179e-30	-4.29159	9.09914e-16	2.70834	2.10949e-09	1.79377
ASB13	4	1	3	2.76218e-08	1.23293	0.760936	0.328857	0.260943	-0.556924	0.844583	-0.129817	5.80381e-06	-1.38515	1.1688e-07	-1.3898	1.09946e-20	-2.18394
ASB6	4	2	2	0.89445	-0.0284945	0.977319	-0.0313567	0.0325025	-0.618175	0.0246986	-0.620023	0.707987	-0.111577	0.00389881	0.748654	0.000444973	0.693033
ASPH	4	2	2	2.07129e-14	1.0366	0.268479	0.594066	0.343551	0.310023	0.754586	-0.108022	5.39055e-13	1.43619	0.00966532	-0.591126	0.000770781	-0.58661
ASPM	4	1	3	1.14777e-10	0.910651	0.906303	0.163463	0.727308	0.194334	0.974693	0.0169898	0.00128979	-0.970796	0.000174473	-1.14244	1.01426e-05	-0.742228
ASUN	4	1	3	0.318366	0.194899	0.864958	0.182145	0.0502936	-0.604122	0.00023724	-1.2827	0.0104108	0.839013	0.038747	-0.663679	0.0056609	-0.41642
ATP1B1	4	2	2	0.000214942	0.600755	0.327072	-0.620907	0.830859	0.109016	0.0131094	-0.869567	1.22125e-29	2.73567	1.0549e-11	-1.67501	0.56732	-0.170248
ATP2B2	4	2	2	3.83941e-12	-2.12209	1.53294e-18	2.66938	0.00554269	-0.793065	1.08834e-07	1.28798	NA	-1.93859	NA	4.03899	NA	NA
ATP2C2	4	1	3	2.61196e-06	-0.968725	0.0504132	1.00332	0.252521	0.508517	0.166474	0.643031	5.19769e-22	11.9897	7.16666e-05	-1.80898	0.00970249	-1.04411
ATP5I	4	2	2	0.0378745	-0.323404	0.380579	-0.952339	0.139644	-0.9979	0.0455819	-1.25873	0.107184	-0.872736	9.60261e-07	1.54841	0.00117928	0.927281
ATP6AP2	4	4	0	0.00330683	0.428202	0.72089	0.272742	8.53706e-09	1.16771	2.32197e-06	0.9975	0.969694	0.0118176	0.0390112	0.496462	0.149388	0.281654
ATP7A	4	4	0	0.0123269	0.546477	0.932913	0.162111	5.64543e-06	2.04175	2.84414e-06	2.09273	0.480844	-0.389903	0.0624821	0.691209	0.0220619	0.636092
ATP8A1	4	2	2	1.28497e-12	1.66575	0.899927	-0.216916	0.0285428	-2.3505	0.532978	-0.535729	2.96915e-15	-2.17394	4.24142e-12	2.26176	0.166648	0.523023
ATP8A2	4	2	2	3.57251e-06	6.39331	NA	-0.648855	NA	3.44393	NA	NA	0.000442338	1.46813	1.27039e-13	-8.48138	3.23652e-16	-7.55694
ATP8B2	4	3	1	1.18015e-27	1.91393	0.160546	0.8973	0.163705	0.508265	0.114355	0.528498	8.75101e-09	-1.85356	1.01054e-13	2.71838	5.89003e-56	3.40782
ATXN10	4	2	2	0.00505624	0.375557	0.909078	0.131853	0.831135	0.10892	0.964881	0.0275341	3.02351e-15	1.65737	2.26953e-15	-1.8705	5.77955e-21	-1.7632
AURKA	4	1	3	0.00443169	-0.402068	0.940052	-0.0977252	0.830045	-0.101452	0.282607	-0.402962	0.0169872	-0.594312	0.0235529	-0.885404	0.0133984	0.51037
AURKAIP1	4	2	2	0.0135996	-0.358163	0.906303	0.196437	0.080998	-0.761525	0.0310989	-0.876046	0.336496	0.401172	0.000350293	0.922122	3.28899e-06	0.837506
AURKB	4	1	3	0.0057403	-0.591527	0.728126	-0.40212	0.0307968	-0.702654	0.83861	-0.100206	0.187588	-0.378996	0.00557889	-0.963313	0.0438751	0.423014
AUTS2	4	2	2	2.71414e-21	-1.19773	0.902471	0.149949	0.536108	1.5337	0.295989	1.73926	9.80771e-59	-8.02331	6.4262e-05	1.14378	2.2611e-11	1.14716
B3GALTL	4	0	4	0.000588521	-0.734264	0.925633	-0.150439	0.98266	-0.012943	0.866747	-0.0927401	1.08396e-07	-1.54226	8.62849e-05	-1.13434	6.91164e-07	-1.01525
B3GNT7	4	3	1	0.835856	0.100012	0.924109	-0.186073	0.35873	0.573576	2.4059e-05	-3.04901	4.83292e-17	2.19415	1.91474e-48	3.4728	6.6863e-07	1.11493
B3GNT9	4	2	2	1.54866e-09	1.07417	0.0103082	-1.29229	0.656076	-0.261688	0.896031	-0.0830678	1.55227e-33	3.59042	2.83301e-07	-2.57066	0.070697	0.575894
B4GALT1	4	3	1	0.0792843	-0.310831	0.385069	0.764704	0.000733464	1.24691	0.016337	1.15363	0.00115283	1.29949	3.50798e-06	-1.27731	0.160748	-0.395759
B4GALT4	4	3	1	0.0184688	0.33043	0.634069	-0.386445	0.0323243	0.830089	0.184282	0.500209	3.58184e-05	0.879815	0.000887487	-1.00691	0.92777	0.0351295
B4GALT6	4	1	3	0.297398	-0.342266	0.283733	-0.719656	0.00826428	0.994234	0.177012	0.489307	0.00180876	-0.994558	5.037e-06	-1.1403	0.0144489	-0.496746
BACE2	4	2	2	3.37729e-06	0.895844	0.407785	-0.693719	0.968852	0.020873	6.17584e-06	-1.699	0.0045884	-0.939015	0.754921	-0.122275	0.0288884	0.423157
BACH1	4	4	0	0.819444	0.0570186	0.709606	0.428556	0.0897582	0.817113	0.0065759	1.02435	5.32908e-19	2.32171	0.0400029	0.618954	0.00101391	0.659865
BACH2	4	1	3	0.0130335	-0.710172	0.959541	0.0704633	0.825294	-0.109708	0.00973818	-0.897517	2.7558e-44	4.91735	0.00728275	-1.84782	0.0851683	-0.98459
BAIAP2	4	4	0	0.0268432	0.411926	0.991453	-0.0126124	0.42183	0.264991	0.0850502	-0.504666	6.82656e-20	1.81214	0.00216146	0.768786	2.04871e-20	1.56307
BANF1	4	0	4	3.88833e-05	-0.703662	0.917419	-0.206776	0.0339097	-1.04956	0.0155946	-1.14441	0.030706	-0.877247	0.132574	0.39798	0.0797429	0.358598
BBOX1	4	1	3	8.22478e-41	-2.47947	2.00951e-18	-2.59565	0.943277	-0.0441842	0.000828986	-1.6425	NA	NA	2.46862e-28	4.34226	0.715515	0.406907
BCAS3	4	4	0	0.0347802	0.560938	0.911872	0.183855	0.0745523	0.986256	6.69343e-05	1.86439	0.172431	-0.598547	0.0382507	0.760589	0.0121586	0.667003
BCHE	4	2	2	0.217875	0.382099	7.97102e-10	2.32321	0.00915412	-2.72942	0.000146028	-5.49574	2.30767e-48	5.10663	NA	4.44006	NA	NA
BCL10	4	1	3	0.0487353	-0.334714	0.970629	0.0443921	0.344713	0.280759	0.772011	0.0988171	0.000246442	0.743844	0.0007231	-0.848499	0.000153052	-0.555912
BCL2L15	4	4	0	0.342598	0.834173	0.955603	-0.268498	0.00262055	3.1679	0.0130374	2.62935	0.738203	-0.310581	0.0147495	2.08913	1.10674e-06	2.97452
BCS1L	4	2	2	0.433191	-0.173865	0.900595	-0.16278	0.0159937	-0.730511	0.0116597	-0.742789	0.26776	0.320246	0.00320622	0.784967	0.0317087	0.472948
BDKRB2	4	2	2	0.0803787	1.42816	4.65251e-05	3.01251	NA	1.91313	NA	0.297082	0.00191506	1.46625	9.04059e-20	-5.24241	4.00287e-20	-3.12918
BEND4	4	4	0	9.06975e-06	3.25313	0.000274098	3.65513	NA	-0.419727	NA	-1.31028	0.132901	0.836302	0.00409611	2.22624	0.00302628	2.10458
BEX4	4	2	2	0.01293	-0.407299	0.192693	-1.02134	0.228349	-1.31151	0.937568	-0.0759441	2.96235e-32	-4.79399	0.00146687	0.923765	0.00105061	0.74726
BGN	4	3	1	8.27152e-23	-2.35175	0.000104951	1.84262	0.775619	1.3647	NA	-3.46291	0.828095	-0.879922	8.11246e-52	4.05845	2.52469e-92	3.6386
BICC1	4	4	0	0.20218	-0.256202	0.0637469	1.31915	1.94072e-10	3.01912	7.53988e-23	3.8769	0.253643	-0.444788	3.33531e-07	1.38685	0.00074966	0.818824
BID	4	1	3	2.50374e-05	-0.504547	0.692412	-0.280754	0.51347	-0.257988	0.228054	-0.420357	1.10583e-17	1.79483	0.000812288	-0.812153	0.000300525	-0.688622
BIK	4	1	3	0.0792139	-1.29663	0.904781	-0.366091	0.333123	-0.681344	0.0173387	-1.43858	7.8409e-34	5.21215	0.000152383	-1.38273	1.32864e-17	-1.96994
BIRC2	4	2	2	2.12107e-06	0.762176	0.979222	0.038299	0.0190528	0.981787	0.126067	0.662526	0.00012191	-0.780027	0.056258	-0.501166	0.000469221	-0.525136
BIVM	4	2	2	2.24573e-06	0.837666	0.603413	0.437658	0.891442	-0.0844822	0.951795	-0.0391268	2.65013e-24	-2.5286	0.03608	0.673635	0.0176617	-0.645066
BLACAT1	4	1	3	0.000341825	-0.608323	0.9717	-0.0465636	0.0249585	-1.17034	0.00126988	-1.30459	1.07011e-19	2.26519	0.466871	-0.272792	0.342476	-0.378282
BLNK	4	4	0	0.565622	-0.266935	0.49004	0.772036	2.48857e-07	2.71746	1.18219e-10	2.98284	NA	NA	2.59767e-17	5.24249	1.76887e-22	5.38326
BLVRB	4	4	0	6.26991e-06	0.912027	0.9717	-0.0678287	0.137471	0.689748	1.10522e-05	1.41974	0.00980829	0.836426	0.0467209	0.701456	0.6639	0.227938
BMP6	4	3	1	0.0157791	-2.341	0.606256	-0.976957	0.444516	0.547454	3.54808e-06	1.98997	1.81202e-12	3.48708	0.828539	-0.287695	0.00132653	1.93284
BMP8B	4	4	0	0.456049	0.519697	0.67363	0.845492	0.0241121	1.76197	0.0392985	1.82948	2.70873e-05	2.49432	0.876119	0.108915	0.0130937	0.837523
BMPR2	4	3	1	2.95863e-07	0.705918	0.346317	0.619165	0.0907175	0.699301	0.63096	0.210244	0.00655884	-0.705159	0.0438718	0.492647	6.7036e-05	0.615481
BRCA1	4	2	2	0.919175	-0.0386018	0.664325	0.451044	0.000689389	1.30092	8.47885e-07	1.84534	0.551467	0.271827	0.0150308	-0.96052	0.0361975	-0.470439
BRD2	4	2	2	0.0447313	-0.284601	0.592938	-0.447107	0.93781	-0.0442245	0.610037	-0.277949	0.0413645	-0.476461	0.00739402	0.689126	1.57802e-06	0.934892
BRINP1	4	2	2	0.02117	0.73857	0.125444	0.962277	NA	1.29094	NA	0.493055	1.6247e-08	8.00473	7.28873e-18	-3.59964	2.5968e-13	-2.23412
BRWD3	4	4	0	6.27453e-05	0.865081	0.0286833	1.00003	4.48718e-07	1.53868	3.05356e-06	1.28738	0.309943	0.348498	0.717691	-0.120697	0.36118	0.225376
BSCL2	4	1	3	8.82051e-10	-1.37701	0.892893	-0.827802	0.0715692	-1.36321	0.00691395	-1.95432	0.000687341	-3.43028	0.00231041	1.19008	0.757443	-0.18808
BSG	4	0	4	0.00149575	-0.425012	0.836551	0.286188	0.0105829	-1.10247	0.00474905	-1.14081	0.648931	-0.120907	0.0241972	-0.522838	0.381166	0.168104
BTN2A2	4	4	0	0.00293054	0.583271	0.927408	-0.119403	0.0761878	0.596221	0.00853061	0.842	0.0635979	-0.553338	1.59744e-06	1.4225	0.00345133	0.760299
BTN3A1	4	4	0	0.666164	0.14701	0.808054	0.294895	0.00109178	1.62252	0.000611552	1.4903	0.28553	-0.436112	4.12562e-14	2.21061	3.19596e-15	1.67252
BUB1B	4	0	4	0.546751	0.0889717	0.893394	-0.183931	0.759368	0.168421	0.0466428	-0.741296	0.0196968	-0.511543	0.000287427	-1.16571	8.42816e-06	-0.74099
BZW2	4	1	3	4.82321e-10	-1.10693	0.94706	-0.082681	0.00349347	-0.946115	1.72088e-05	-1.2838	0.0283259	0.438935	0.5724	-0.16718	0.78021	0.0882673
C10orf118	4	3	1	0.14199	1.02678	0.323433	0.796511	0.000916741	1.4736	6.31723e-10	1.63122	1.11469e-07	1.48884	0.991284	0.00462752	0.000476818	-0.596554
C10orf55	4	4	0	3.73901e-18	3.3917	2.26252e-16	3.81047	0.822648	0.515816	0.499271	0.970967	3.17345e-06	1.44813	0.357757	-0.562973	0.0199725	0.825567
C10orf67	4	2	2	0.078256	-1.269	0.41054	-1.21266	0.219338	1.65781	0.00788418	2.48377	0.00110285	5.92296	0.00829897	-2.84886	0.00895259	-2.12385
C10orf82	4	0	4	5.98503e-06	-6.53595	0.000700419	-5.33992	NA	-2.01721	0.89499	0.283469	0.797582	0.471103	6.93657e-05	-4.37027	0.000134717	-3.08438
C11orf31	4	1	3	0.00048184	0.435317	0.193362	-0.605823	2.53492e-05	-0.994075	1.13576e-06	-1.10727	0.431576	-0.245184	0.96931	-0.0161684	0.0150686	-0.661355
C12orf57	4	3	1	0.110073	0.239703	0.196037	-0.857534	0.683652	-0.251375	0.0237785	-0.865213	0.0488371	0.68391	8.72287e-05	1.00597	0.0293193	0.517695
C12orf65	4	2	2	9.88335e-20	-1.60463	0.606785	-0.648655	0.350548	-0.675062	0.974693	-0.0307746	0.000558659	-1.19129	0.0285177	0.76453	0.00286443	0.701433
C14orf1	4	1	3	0.000182934	-0.531643	0.645757	-0.419765	0.0333023	-0.832315	0.0489707	-0.758616	0.858899	0.06092	0.988579	-0.00537706	0.0149736	0.459699
C14orf159	4	0	4	1.58873e-06	-2.21732	0.0227523	-1.58481	0.498045	-0.224911	0.0178074	-0.584527	0.000120234	-0.955812	0.107091	0.466867	0.0567336	-0.4647
C15orf39	4	3	1	7.10052e-13	1.14325	0.814469	0.256139	0.00446334	1.10164	0.138686	0.638377	5.64281e-05	1.28226	0.000452886	-1.0234	0.176555	0.436138
C15orf48	4	2	2	0.758702	-0.351105	0.859436	0.529642	0.000598405	3.12408	0.51495	0.878106	2.84661e-33	4.19603	5.2131e-15	-2.79466	1.52417e-64	-3.28798
C15orf62	4	4	0	4.03145e-29	2.73645	0.99603	0.0115857	0.138259	1.35112	0.728618	-0.417134	6.90153e-37	4.78867	0.0428605	1.78563	0.000131556	2.40566
C17orf107	4	2	2	0.0836052	1.15344	0.848473	0.480505	0.00982428	-2.2832	0.618153	-0.340925	0.00957125	-1.77132	0.0473743	2.16771	0.00382699	2.53302
C17orf67	4	3	1	0.0781886	0.785447	0.0314304	1.3489	0.590344	0.519564	0.391785	0.735675	0.000481359	-1.43891	0.00157956	2.00331	0.0089418	1.56615
C19orf47	4	2	2	0.00211501	0.508397	5.76221e-05	-1.65019	0.504967	-0.317769	0.167988	-0.503348	0.0308395	-0.551646	0.88001	0.0624935	0.00235468	0.709661
C1orf145	4	2	2	5.4683e-08	-2.40727	0.737456	-0.526797	0.500224	-0.695251	0.577635	0.533066	1.75541e-07	-3.36433	2.75362e-07	3.42969	0.00310755	2.11902
C1orf198	4	2	2	0.0423582	-0.328315	0.757082	0.330357	0.0191761	0.877171	0.00377326	0.958419	3.46075e-08	-1.23807	0.952206	0.0247338	0.581661	0.143397
C1orf233	4	2	2	0.151133	-0.251699	0.623062	0.518848	0.0040625	-1.49897	3.51447e-05	-1.91886	0.286467	0.327028	0.0215334	1.40556	9.17782e-23	3.38679
C1S	4	1	3	1.16124e-09	-1.41399	0.800541	-0.269755	0.394836	0.964491	0.00418319	1.98923	0.000316387	-1.2461	0.801222	0.152703	5.43599e-07	-2.5848
C21orf91	4	2	2	1.71547e-07	-0.737505	0.361435	-0.562473	0.640429	0.235859	0.61632	0.252044	6.82335e-06	-1.08244	9.42347e-14	1.61907	1.00139e-12	1.13954
C2orf54	4	3	1	1.20278e-28	2.00226	0.924983	-0.147946	0.639902	0.19743	1.55821e-11	-2.51222	0.0100446	5.33733	0.695071	0.144239	8.56281e-35	2.09428
C3orf14	4	3	1	0.297255	-0.273801	0.974716	0.0425999	0.824518	0.0874031	0.00215455	0.82512	5.81882e-07	-2.08833	2.9418e-14	9.80816	1.3406e-15	10.003
C3orf18	4	1	3	5.8485e-06	1.22767	0.397385	0.767274	0.560404	0.601159	0.679574	-0.420476	0.0286431	-0.942665	0.0057079	-1.06146	6.2999e-07	-1.5232
C5	4	3	1	0.220188	0.437938	0.933182	0.167274	0.00115325	2.21281	0.00013746	2.15057	0.00575256	-2.23303	4.63514e-11	2.88035	0.899567	0.198694
C5orf30	4	1	3	2.42655e-05	-0.640034	0.240684	0.529697	0.23429	-0.353502	0.000116987	-1.18832	5.0061e-06	1.44081	0.837546	-0.0673493	0.0364291	-0.582123
C5orf54	4	4	0	2.70191e-08	1.02845	0.663145	-0.468311	0.0969711	0.846108	0.969747	-0.0290981	1.4303e-05	1.15023	1.10294e-08	1.94967	0.000390131	0.997041
C5orf63	4	1	3	0.0111821	-0.702609	0.936942	0.146215	1.93289e-09	-4.41032	0.774656	-0.206256	0.105328	-0.570165	0.00188144	1.21518	0.00460252	-1.04995
C6orf136	4	2	2	0.547802	0.138566	0.646193	-0.456958	0.105651	-0.767074	0.0155675	-0.91489	0.00322372	-0.837102	0.000830204	1.19106	0.000134717	0.937544
C6orf48	4	2	2	0.619835	-0.142795	0.552698	-0.655066	0.0166586	-1.41621	0.0174622	-1.33468	0.0565519	-0.851994	0.000184039	1.40538	0.0338656	0.595637
C6orf52	4	3	1	0.885196	0.0879711	0.933528	0.167328	0.00717031	1.41241	4.69111e-07	2.06458	3.23679e-05	-2.41972	0.00994689	1.57635	0.865997	-0.283028
C7orf73	4	0	4	9.15851e-06	-0.650581	0.891925	-0.162661	0.0441037	-0.590244	0.756146	-0.121789	0.926246	-0.0383232	0.0385797	-0.5433	0.00226646	-0.631812
C8orf44	4	1	3	0.0244383	-0.775597	0.921267	0.159525	0.045476	-1.01396	0.217201	-0.725999	1.65268e-08	-1.74979	0.00085519	1.43155	0.534203	0.373775
C8orf82	4	2	2	1.97874e-11	-1.22607	0.375622	-0.648438	8.15452e-06	-1.42399	0.085165	-0.582106	0.188014	-0.463761	2.13496e-09	1.50927	3.06204e-11	1.01602
C9orf116	4	0	4	0.00415651	-0.636222	0.340324	-0.637274	0.0750025	-0.729583	0.00313227	-1.21566	0.503287	-0.250719	0.00297875	-1.19624	0.0308398	-0.673128
CA2	4	1	3	4.26966e-298	-4.47365	1.99081e-16	-2.69653	0.766361	-0.232088	0.43512	-0.47551	1.10519e-30	2.40035	0.000544114	-1.14473	0.629272	0.143521
CABYR	4	1	3	0.59033	0.174308	0.0181075	1.10063	0.00186931	-0.900422	0.000568045	-0.982295	2.68142e-14	-1.94309	0.973811	0.017948	0.202463	0.377762
CACNA1A	4	4	0	NA	-0.984814	NA	-2.28111	NA	1.1374	4.56164e-18	10.6678	6.5183e-10	6.25117	7.79238e-06	1.84492	0.0287754	0.810334
CACNA1H	4	3	1	0.0218147	3.84048	NA	-1.58875	0.00595054	4.35433	NA	-0.421879	NA	-2.85452	8.09348e-05	2.46027	0.0105539	-3.90679
CACNA2D1	4	1	3	7.26347e-07	-2.36002	1.37014e-05	-3.4377	0.0822901	-3.03656	2.8173e-05	-7.06266	0.0301305	1.14454	0.623648	0.202029	0.612576	0.22266
CACNB4	4	3	1	0.158323	0.498067	0.03918	1.31891	0.193829	1.59222	0.408869	0.967377	9.05933e-11	-3.32883	0.00156451	3.06167	3.91553e-08	3.90658
CACYBP	4	3	1	0.0236628	0.273585	0.570726	0.36807	0.493625	-0.223998	0.23748	-0.335131	0.000310919	-0.800734	0.039379	0.585562	3.91493e-18	1.36584
CADM2	4	1	3	9.61231e-06	-2.05371	0.708101	-0.697576	4.67531e-05	-6.07631	2.28949e-07	-7.9221	0.943639	-0.248163	1.0103e-11	8.17436	0.364581	2.62179
CALB2	4	2	2	0.0522344	-4.63526	1.26511e-05	3.84178	NA	1.50282	NA	0.493055	2.29646e-26	2.85221	5.90415e-13	-9.36103	3.54632e-28	-5.432
CALD1	4	0	4	5.19163e-30	-1.89347	0.0335517	-0.894136	0.968407	-0.0177713	0.0558867	-0.646836	3.98555e-05	-0.964906	0.73647	-0.091216	7.4266e-17	-1.31132
CALML4	4	2	2	0.00164892	-0.755227	0.957357	0.11022	0.536746	-0.492244	0.950585	-0.0518024	0.0045884	-1.12361	0.000104806	1.43373	0.0232378	0.639947
CAMK1D	4	0	4	0.0597274	0.483494	0.290314	0.892255	0.000237518	-1.24566	0.118715	-0.701136	6.68616e-33	-4.53772	2.03309e-06	-2.01018	1.10179e-31	-2.52331
CAMK2D	4	3	1	2.39042e-140	3.97132	0.102863	0.980821	0.0746317	-0.81552	8.15037e-05	-1.47469	0.392524	-0.225942	4.85242e-12	1.66747	5.17211e-20	1.73464
CAMK2G	4	2	2	0.00235643	-0.542021	0.622643	0.397726	0.932858	0.0405299	0.0159586	0.743315	0.0221039	-0.537552	0.547443	0.205429	1.50444e-10	1.0665
CAMK2N1	4	1	3	0.000133139	-0.703854	0.0581697	1.23141	0.979687	-0.0168244	0.0829403	-0.92535	2.28452e-09	1.64237	9.15333e-38	-3.53255	2.01491e-17	-1.33007
CAMK2N2	4	1	3	0.000313428	-1.68925	0.499531	-0.829104	0.955972	-0.0505469	0.0134896	1.22114	0.70902	-0.25315	1.12063e-05	-2.5561	0.00462723	-1.34026
CAMK4	4	0	4	3.55645e-33	-3.42611	0.940052	0.127845	0.0550198	-3.80676	0.000356154	-5.40854	0.135577	-2.03464	0.000201081	-1.70904	0.000991703	-0.948358
CAMKK1	4	1	3	3.6552e-10	1.32805	0.595203	0.443832	0.757251	-0.163436	0.00275366	-1.1884	5.52296e-06	-1.12036	0.0317873	-0.852419	0.235347	-0.416134
CAND2	4	1	3	9.73877e-09	-1.86771	5.06635e-08	-2.84702	0.188743	-1.18892	0.980065	-0.0213756	6.53066e-11	-6.49724	0.00273978	1.01502	0.175524	0.44867
CAPN5	4	3	1	0.328155	-0.174447	0.884613	0.162724	6.38652e-06	1.80075	0.000790195	1.41033	1.72707e-07	-1.53533	0.00731716	0.781928	0.212633	0.352772
CAPNS1	4	1	3	2.20214e-05	0.526503	0.582505	-0.380661	0.306254	-0.345168	0.0254632	-0.665087	0.00439876	-0.581545	0.00654753	-0.585148	0.379905	-0.168076
CARD10	4	1	3	0.0024462	-0.819689	0.404186	0.816333	0.605483	-0.25456	0.0594766	0.838681	0.0128147	0.799581	2.36033e-08	-1.90188	1.44812e-07	-1.41211
CARD16	4	2	2	0.10008	0.440503	0.000362059	-1.92727	0.63698	0.315183	3.95801e-05	-2.79373	0.70168	-0.297708	6.73071e-29	5.29892	1.38684e-05	3.01493
CARF	4	4	0	0.000545634	0.779474	0.957348	0.106989	0.539973	0.437773	0.0397095	0.934794	0.0610626	0.663845	1.19825e-12	2.51216	0.0337274	0.900586
CARHSP1	4	1	3	0.000645419	-0.506678	0.908741	-0.136525	0.725592	-0.147269	0.000132458	1.10613	0.590566	-0.138888	7.55925e-06	-1.05085	0.00196266	-0.538054
CASC9	4	1	3	0.0226471	-0.484802	0.921485	0.196521	5.12392e-08	-4.68426	1.69874e-08	-4.75463	NA	0.937464	5.87919e-05	6.8017	NA	NA
CASP4	4	3	1	0.463491	0.1609	0.772221	-0.239041	0.427975	0.340232	0.00639772	-0.933916	0.00128569	0.989856	6.56535e-06	1.31675	1.53232e-07	1.29804
CAV2	4	2	2	5.83323e-10	0.911715	0.363557	0.787355	0.287951	0.591994	0.636632	-0.310001	0.0215459	1.00663	8.23415e-19	-2.12167	3.635e-05	-1.12731
CBLN2	4	1	3	NA	0.744209	NA	NA	0.0124278	-5.89734	0.00520505	-5.89508	5.81564e-09	-6.56785	0.000274966	4.41846	0.12163	2.65514
CBR3	4	0	4	0.0206117	-0.966497	0.783772	-0.453856	0.133661	0.750033	0.897243	0.0919972	1.34222e-05	-1.73987	2.58875e-05	-1.66233	1.03774e-06	-1.50294
CBS	4	1	3	2.10469e-09	-0.755675	0.872545	-0.165194	9.54558e-05	-1.07568	0.956159	0.0223105	0.00217293	0.648653	0.123703	0.446658	1.85215e-07	-0.812036
CCDC106	4	3	1	0.00115387	0.603896	0.995138	0.00942425	0.127699	-0.890327	0.00474977	-1.38158	0.624363	0.200955	0.0141081	0.950752	1.68801e-05	0.998237
CCDC107	4	0	4	0.000426032	-0.906949	0.983172	0.0516413	0.457168	-0.604577	0.857503	-0.159216	0.00241123	-1.37166	0.0134682	-0.795964	0.000107774	-0.937674
CCDC109B	4	1	3	2.53759e-17	1.33124	0.875748	0.167692	0.52836	0.205474	0.841461	-0.0792192	0.0484861	-0.445498	0.00675029	-0.713987	0.000120651	-0.721957
CCDC14	4	2	2	0.0396309	-0.421289	0.559822	-0.436832	0.866929	0.140685	0.699211	0.301259	0.0064017	-0.967173	0.000671486	1.2414	0.0378218	0.483176
CCDC146	4	2	2	3.06413e-09	-1.13804	0.668328	0.358761	0.939188	-0.0352856	0.204224	-0.675523	1.43006e-11	-3.31988	2.16626e-103	7.56485	5.57148e-34	4.09158
CCDC150	4	2	2	0.00504324	-0.748985	0.760936	-0.415722	0.808779	-0.236225	0.941767	0.0767373	0.00476869	-1.21408	0.00206456	1.29314	0.0378001	0.914221
CCDC180	4	3	1	0.32562	-1.6553	0.818171	-0.487818	0.0010988	6.63873	0.653791	2.80846	2.31191e-08	-5.61776	0.00071119	3.38946	0.0461737	2.22232
CCDC22	4	4	0	0.00217561	0.587589	0.990688	-0.020405	0.163244	0.68334	0.037752	0.787145	0.0197748	0.638407	0.0346822	0.699273	0.942234	-0.0328269
CCDC28B	4	1	3	0.000809652	0.846412	0.407785	0.717601	0.00024238	-1.61951	0.00505446	-1.10717	0.00300125	-1.4894	0.0898386	0.88508	0.190188	0.662126
CCDC40	4	3	1	0.00506871	0.795269	0.838284	0.314289	0.0561113	1.16954	0.0482991	1.09554	0.0051968	-1.46016	0.00549006	1.71313	0.797369	0.288464
CCDC82	4	4	0	0.00219306	0.617953	0.686733	0.383997	3.11863e-06	1.18496	1.19427e-05	1.15867	0.101287	-0.46084	0.00859875	0.668093	0.953957	-0.0252196
CCDC85A	4	2	2	0.000118655	-2.75831	0.0008568	-3.29266	NA	2.00967	NA	-1.00417	0.000333369	2.86541	9.16765e-53	4.15827	0.886596	-0.146965
CCDC85C	4	0	4	0.647968	0.0934664	0.983478	-0.0287333	0.0149129	-0.773651	9.85081e-06	-1.17797	0.593875	0.136737	0.000245799	-1.07879	1.51682e-07	-1.05661
CCHCR1	4	3	1	0.0237212	0.463171	0.976551	0.0373953	0.670526	-0.24403	0.28339	0.396091	0.0374969	-0.530025	4.1733e-07	1.47093	1.33485e-06	1.0756
CCL2	4	0	4	0.000103671	-6.37776	0.116781	-3.02414	1.62289e-32	-3.65	0.477791	-0.530161	NA	-0.024309	0.00129	-2.1875	1.17119e-05	-2.52127
CCNY	4	2	2	0.000552375	0.565082	0.732849	0.279318	0.0733016	0.532899	0.148231	0.476341	0.00413661	0.69974	0.00101304	-0.734334	1.11998e-07	-0.715028
CCNYL1	4	2	2	1.47044e-20	1.2761	0.0208975	1.11153	0.145291	-0.562563	0.489475	-0.315024	0.270162	0.332783	0.000479367	-0.898245	0.000752555	-0.668678
CCNYL2	4	0	4	0.000151957	-4.57876	0.899927	-0.333961	0.00180722	-5.82185	0.000767544	-5.81936	2.13134e-11	-7.84668	0.571374	0.798323	0.808719	0.578965
CCPG1	4	1	3	0.0124689	0.464043	0.90951	-0.12402	0.0549286	0.55156	0.144716	0.437872	1.57262e-16	-1.69009	0.015666	-0.787105	9.40129e-07	-1.19351
CCZ1B	4	1	3	0.000227854	-0.592399	0.72089	-0.2841	7.17881e-05	-1.01831	2.93668e-05	-1.09592	0.00991218	0.725716	0.88628	0.0481765	0.680469	0.128079
CD163L1	4	4	0	1.94511e-08	6.60352	0.498762	2.88326	NA	-0.924749	NA	0.614423	7.43098e-44	6.0677	0.0403864	1.3697	0.0185645	1.33988
CD1D	4	3	1	0.260577	-2.11594	4.23794e-09	4.29492	NA	0.615174	0.367389	1.96106	0.0226496	-4.03486	0.0219999	2.25531	0.0189721	2.1406
CD320	4	0	4	0.0146317	-0.512196	0.796463	0.296202	0.0257045	-0.684437	0.000305198	-0.925134	0.370834	0.248567	0.0787241	-0.442345	0.00367389	-0.510278
CD47	4	2	2	3.89477e-86	-2.468	0.792913	-0.223828	1.73287e-05	1.10527	0.0397275	0.550905	0.0566259	0.431299	0.345831	0.238075	1.72186e-14	-1.04921
CD69	4	3	1	0.0107205	2.22412	0.0103801	2.84876	0.795843	-0.312672	0.00271557	-3.88445	2.09552e-40	6.02108	NA	3.37384	0.694835	1.96986
CD70	4	2	2	4.58071e-08	-3.55095	1.03483e-05	3.43562	0.847739	-0.246529	0.763394	-0.320087	3.91234e-07	-2.70099	0.199756	-0.582523	1.97783e-71	3.33884
CD99	4	1	3	6.91105e-26	1.40124	0.918904	-0.151233	0.670526	-0.228268	0.240965	-0.530745	0.000532311	-0.877221	2.37943e-10	-1.35703	4.60295e-05	-0.603147
CDC14B	4	1	3	0.397066	0.180282	0.81224	-0.264947	0.217092	0.42039	0.00132264	0.894252	0.00931108	-0.867113	7.54787e-07	-1.37849	0.00549046	-0.545644
CDC27	4	4	0	0.001945	0.471652	0.519925	0.461151	0.00345342	0.98437	0.00677743	0.827697	0.750875	-0.0820073	0.577536	0.171251	0.0329031	0.378197
CDC42EP1	4	1	3	2.31276e-21	-2.13581	0.167289	0.644138	0.000783614	-1.16935	0.00144423	-1.13512	2.86172e-22	2.05791	0.272279	-0.336386	0.327535	-0.302594
CDC42EP2	4	1	3	0.000352478	-1.09069	0.357765	0.64268	0.27262	-0.476371	0.0139312	-0.772861	0.0413645	0.587825	0.00183737	-0.835494	0.4407	-0.242782
CDC42EP4	4	4	0	0.00874458	0.462438	0.00709158	1.23934	0.0881432	0.967421	0.0677486	1.0766	0.142039	-0.447101	0.00232959	0.892867	2.90521e-19	1.33323
CDC42EP5	4	2	2	1.69186e-15	-1.59704	0.436088	-0.711062	0.266133	-0.734523	0.00011869	-2.01878	1.59897e-16	3.65227	0.90398	-0.186175	0.0010188	2.13305
CDC6	4	1	3	0.0289987	-0.32879	0.889677	-0.188544	0.658966	0.227813	0.0482621	0.764466	0.852389	-0.0565267	1.23769e-08	-1.83531	0.0292576	-0.470898
CDH16	4	3	1	NA	NA	5.15324e-12	9.58604	0.00691771	5.90064	1.55273e-06	7.3298	0.0287031	-0.871395	NA	0.738443	0.948208	-0.433405
CDH18	4	1	3	5.70613e-34	-1.86228	8.07291e-07	-1.72757	0.610358	-0.189681	2.42079e-20	-2.48074	0.286409	-0.351173	3.64193e-08	7.64269	0.54068	2.61688
CDH2	4	0	4	2.94054e-36	-6.20746	4.80193e-06	-2.09349	0.764492	0.154973	0.947925	0.0314382	0.186516	-0.399463	5.64393e-06	-1.78052	1.52759e-21	-2.8393
CDH3	4	1	3	0.1097	0.211283	0.556325	-0.364419	0.264815	-0.339449	6.99666e-07	-1.16748	9.11778e-118	7.36351	4.934e-62	-3.57198	1.55451e-105	-3.59719
CDK14	4	1	3	0.141218	0.340761	0.833141	-0.325843	0.906619	-0.28441	0.0403408	-2.78237	4.4964e-18	2.52274	9.99877e-08	-1.3145	8.14386e-07	-0.765209
CDK19	4	2	2	0.0179543	0.444234	0.919994	0.161964	0.113834	0.658079	0.111422	0.733801	0.00298148	-1.01171	0.000525952	-0.97087	0.00297561	0.588451
CDK2AP1	4	1	3	6.68688e-10	-1.1576	0.35626	-0.768244	0.133629	-0.678085	0.00160218	-1.29307	0.000228078	-1.27764	0.163084	0.375521	6.32736e-05	0.775979
CDKL1	4	1	3	0.287615	-0.61416	0.929226	-0.203277	0.730819	-0.358347	2.50279e-07	2.18434	0.0466992	-0.779615	3.08184e-05	-1.72141	1.23014e-10	-2.00166
CDKL5	4	3	1	2.51409e-06	1.47212	0.534682	0.763398	1.06107e-05	2.71546	0.000669311	1.99275	0.00776947	-1.3589	0.596685	-0.23059	0.765326	-0.190825
CDKN1A	4	3	1	1.11229e-28	3.05556	0.415715	0.764134	0.000140154	-1.4837	0.278321	-0.8385	3.74352e-09	1.85503	0.96719	0.030177	2.12153e-08	1.65873
CDKN2AIP	4	2	2	4.34548e-20	1.18377	0.028067	1.28298	0.4195	-0.305592	7.29044e-05	-1.19167	0.0220315	-0.557971	0.234238	0.378247	0.92777	0.0445488
CDKN2B	4	3	1	1.74068e-16	-1.46546	0.933423	0.0879397	4.63693e-06	1.10621	0.00395609	0.841679	0.00172183	0.736557	NA	3.03831	NA	NA
CDKN2C	4	3	1	5.02102e-06	1.51312	0.997227	-0.00545861	0.00174223	1.01898	0.17792	0.497038	1.71157e-20	-2.42087	0.0771277	0.501612	0.00214183	0.647642
CDON	4	4	0	0.0897664	0.38896	0.0043848	1.49307	0.918136	-0.0738472	0.0432223	0.947591	0.613404	0.263004	0.00748068	0.773764	4.71244e-09	1.27092
CDSN	4	4	0	0.0185088	1.7029	0.0196426	2.31336	0.425446	1.10171	0.387577	1.0767	0.00183216	4.78403	0.858837	-0.239877	1.3235e-20	3.79565
CEBPB	4	2	2	2.7957e-17	-1.17565	0.899792	-0.19983	0.0163128	-1.28154	0.852441	-0.133338	4.99323e-06	1.48493	0.691247	-0.156001	4.09304e-08	0.90524
CEBPD	4	1	3	6.36401e-28	-1.88583	0.0197724	-1.93037	0.0323301	-1.6091	0.195177	-1.09418	0.372124	-0.568881	0.00488255	1.0918	0.186753	-0.533367
CENPA	4	1	3	0.000719568	0.636375	0.906303	0.152884	0.483587	-0.295881	0.540964	-0.275289	0.00630291	-0.694072	0.00173339	-1.16883	0.00984883	-0.465538
CENPH	4	2	2	0.0158905	0.336272	0.914158	-0.123119	0.00670474	-0.704493	0.17598	-0.377384	5.0249e-13	1.62218	6.58848e-09	-1.63948	0.275244	-0.291107
CENPM	4	1	3	0.507223	-0.241516	0.522899	0.645337	0.80265	-0.120003	0.0312036	0.725822	0.0346017	-0.573603	9.66416e-10	-1.85017	2.01683e-09	-1.28285
CEP104	4	4	0	0.780759	-0.070674	0.528974	0.432605	0.00643564	0.741898	0.0115275	0.62565	0.0019277	0.93361	0.244176	0.368452	0.0326182	0.567844
CEP112	4	3	1	0.456751	0.261022	0.902471	-0.192518	2.8519e-08	2.49835	2.43126e-06	2.05971	8.27369e-34	-3.5493	0.0147566	0.766997	0.445606	0.241059
CEP128	4	1	3	0.000681321	-0.824311	0.931033	-0.110815	0.754499	0.153801	0.473024	-0.255645	0.0102916	0.650033	2.79405e-05	-1.40843	0.00401464	-0.686241
CEP135	4	3	1	0.0285908	0.40843	0.888022	0.16074	0.0123975	0.894718	0.000230969	1.04588	0.194764	-0.366487	0.0135968	-0.669122	0.672823	-0.136087
CEP350	4	4	0	3.64432e-06	0.798141	0.540488	0.494982	0.0398235	0.839853	0.48841	0.284334	0.543344	0.22029	0.000514264	0.79837	0.00119758	0.618331
CERK	4	2	2	0.0220555	0.478159	0.590656	0.628504	0.660982	0.281482	0.729905	0.234585	1.08593e-11	1.78701	4.95062e-15	-1.92968	1.00847e-10	-1.12502
CFB	4	4	0	0.591412	0.217516	0.823329	0.28988	0.607775	0.437486	0.000330242	1.79473	4.70664e-67	5.34585	9.26189e-47	3.7467	1.32717e-10	1.70042
CFL2	4	0	4	1.40352e-09	-0.876947	0.00235089	-0.978316	0.587321	0.250101	0.83296	0.101879	0.00201631	-0.786527	0.0498466	-0.56552	0.38706	-0.211773
CGREF1	4	2	2	0.467409	-0.227404	0.00320436	1.25633	1.58297e-06	-2.04477	0.000215679	-1.4194	0.765404	-0.113194	9.88084e-12	2.13358	0.255873	0.414353
CHAC1	4	1	3	9.04901e-09	-1.10692	0.18254	-0.908876	0.00567022	-1.88774	0.0844462	-0.956041	3.43377e-20	2.61362	0.836226	-0.139766	0.044853	-0.571807
CHCHD2	4	1	3	0.0428836	-0.255771	0.815938	-0.183286	0.0070387	-0.746462	0.00176579	-0.816826	0.00580688	0.719595	0.633698	0.149953	0.147976	0.320111
CHCHD7	4	1	3	6.1879e-05	-0.5916	0.917504	0.132326	2.59473e-11	-1.58455	1.65248e-09	-1.34351	0.0118117	0.621062	0.807706	-0.0752112	0.490417	0.189659
CHI3L1	4	0	4	1.43466e-05	-6.34463	0.841199	-0.438536	7.65666e-08	-2.71214	0.0137152	-1.07282	NA	-1.85482	0.0836061	0.70141	0.000448436	-1.18792
CHMP1B2P	4	2	2	0.0181072	-0.747539	0.822258	0.302811	1.64649e-08	3.48637	3.96331e-07	3.13078	6.35954e-13	-9.23938	NA	NA	NA	NA
CHMP4A	4	1	3	1.72937e-05	-0.75473	0.0264162	-0.87441	0.706672	0.178814	0.884085	0.0857674	1.09715e-06	1.17005	0.351061	-0.249323	0.00152779	-0.601818
CHODL	4	1	3	2.61784e-39	-2.5038	1.8008e-08	-2.39907	0.125956	-1.89759	0.983183	0.0266119	8.51459e-09	-7.7438	0.0107799	2.89317	0.966509	-0.137793
CHRFAM7A	4	1	3	0.0233311	2.20119	0.973066	0.22377	0.128961	2.7638	0.238198	2.20643	3.38698e-14	-9.84002	0.00197187	-1.6051	0.00291873	-1.55921
CHRM3	4	0	4	3.11569e-78	-6.38964	3.52686e-22	-3.22983	0.0162518	-4.69087	0.0199533	-3.14006	0.158	-0.669665	0.0524432	1.4887	0.369906	0.89198
CHRNA5	4	2	2	0.00473022	0.480368	0.490708	0.413241	0.800144	0.124303	0.912741	-0.05633	5.88487e-07	-1.05534	0.0394337	-0.642896	0.0362629	0.381648
CHRNB1	4	1	3	0.459179	-0.203631	0.0131072	-1.37468	0.310257	-0.697081	0.0548043	0.780425	9.64133e-26	2.77301	1.25865e-10	-1.9126	2.25169e-32	-2.81682
CHST15	4	2	2	0.52742	0.115111	0.0204529	1.32411	0.376308	0.514563	0.193438	0.659428	0.00110538	1.22311	3.20235e-06	-1.51874	3.74375e-52	-3.71842
CHST6	4	1	3	0.06578	0.677363	0.244777	0.952989	0.0203231	-0.804518	0.77109	-0.148713	7.52954e-29	3.18473	4.02955e-05	-2.98017	0.0150509	-4.97095
CINP	4	1	3	0.00322052	0.48065	0.935472	-0.109676	0.0479373	-0.532183	0.00166385	-0.774637	0.000851289	-0.803432	0.170089	-0.389833	0.278065	-0.224337
CIRH1A	4	2	2	0.000142858	0.519247	0.859436	0.182316	0.085909	-0.572918	0.0355542	-0.6711	0.0320407	0.491322	0.0194132	-0.63971	0.866887	-0.0781331
CITED2	4	3	1	2.46641e-35	1.6148	0.91336	0.154341	0.830859	0.124115	0.215528	-0.559916	4.09826e-10	-2.18673	0.00045805	0.927456	2.85654e-20	1.5808
CITED4	4	1	3	1.01666e-10	-1.67792	0.782061	0.448255	0.019909	-1.44729	0.0541774	-1.19433	0.00295064	-1.1689	0.163452	0.452622	4.12488e-06	0.910984
CIZ1	4	2	2	6.46956e-08	0.7194	0.646193	0.376749	0.0228228	-0.731364	4.30999e-05	-1.16164	0.203843	-0.344659	0.513027	-0.212862	0.0437104	0.458211
CKLF	4	2	2	1.16597e-09	0.808346	0.473605	0.411525	0.00715186	-0.747905	3.67794e-05	-0.996782	0.943395	-0.0250065	4.92621e-05	1.23606	0.591036	-0.26437
CKMT1B	4	0	4	5.17171e-06	-0.758851	0.991453	-0.0155446	3.31853e-27	-3.6193	3.97209e-09	-1.65933	0.311037	-0.788187	0.0532111	-1.30901	3.40806e-06	-6.57299
CLCN4	4	3	1	3.13172e-11	1.23848	0.0939818	1.03196	0.0204537	0.872228	0.019903	0.976844	0.0691215	0.773055	0.0129252	-0.673202	0.896444	-0.0662723
CLDN10	4	1	3	5.51149e-09	1.04445	0.00823986	-1.45955	4.16251e-13	-2.41604	7.29652e-30	-10.4684	0.397833	-1.32327	NA	4.01823	NA	NA
CLDN11	4	1	3	0.190325	-1.38772	0.874395	0.436849	0.603787	0.467071	0.0365168	-1.78888	3.28509e-09	1.48598	1.19173e-77	-5.09619	5.10429e-69	-3.00091
CLIC1	4	4	0	0.0199481	0.307615	0.5177	-0.382181	0.383071	-0.419558	0.121543	-0.642801	0.0140581	0.641639	0.00105575	0.856528	2.5878e-05	0.767478
CLIC5	4	3	1	0.135869	-0.318169	3.80942e-07	-3.21291	1.25747e-05	2.14781	0.58099	-0.392334	0.181688	1.30849	1.15206e-55	4.33236	1.91397e-37	1.78624
CLIP3	4	3	1	0.00233071	0.404073	0.884562	-0.196794	0.804923	0.330042	0.0993928	1.4465	0.000902166	-2.4457	8.4404e-35	5.58471	6.40179e-11	3.41923
CLK1	4	3	1	0.0134915	-0.485069	0.808027	-0.253112	0.89821	-0.0955183	0.630626	0.352362	0.02346	1.10961	1.96988e-06	1.18123	0.0229934	0.684517
CLMP	4	3	1	1.06326e-11	3.30291	2.5478e-12	4.16403	0.41767	-2.41348	0.428452	-1.86859	0.851181	-0.12001	4.04201e-14	-3.34974	0.000139199	1.10185
CLN6	4	0	4	2.08551e-05	-0.769829	0.598151	-0.539066	0.03066	-0.698316	0.0275726	-0.602135	5.35633e-07	-1.0399	0.0539641	-0.547659	0.970005	-0.0165622
CLTB	4	2	2	3.05974e-06	0.747034	0.816807	0.284942	0.666007	0.176754	0.0949631	-0.548521	0.01454	0.696455	0.0113053	-0.610921	0.00249445	-0.499441
CMPK2	4	3	1	0.356073	-0.619962	0.290757	1.10557	0.00207815	2.64703	0.215806	1.33991	5.35143e-09	-2.15908	3.92936e-06	1.34544	1.29679e-48	2.4243
CMTM6	4	3	1	4.93378e-06	0.547483	0.850568	0.174888	0.0343475	0.505202	0.640331	0.158076	1.86116e-42	2.8325	0.562836	-0.170285	0.0333295	-0.328839
CMTR2	4	4	0	1.88708e-15	1.28358	0.647799	0.600094	0.00203641	1.15355	0.00519262	1.0252	3.26366e-08	1.17948	0.516749	-0.217998	0.0665317	-0.408767
CNDP2	4	3	1	0.835773	-0.0413249	0.547139	-0.498987	0.0104361	0.889988	0.110311	0.711095	4.31416e-09	-1.8531	0.0132603	0.671064	0.034101	0.488032
CNNM1	4	1	3	1.2859e-13	3.41955	0.444103	1.35269	NA	2.12593	0.0970188	4.51367	0.00703295	-1.94327	2.35183e-12	-2.38632	0.000867567	-0.976561
CNOT6L	4	1	3	1.33406e-06	1.0488	0.963203	0.0737298	0.12814	0.609915	0.190984	0.541005	0.0169959	-0.779253	1.27654e-05	-0.964819	7.36982e-07	-0.96738
CNTN1	4	0	4	0.486067	0.306865	0.227038	-1.29576	0.105747	-5.62699	5.53487e-09	-8.44383	0.000855394	-4.37556	7.37032e-54	-3.97536	8.44392e-51	-3.18165
CNTNAP3	4	3	1	2.17908e-15	4.10615	0.70372	1.10838	0.185739	-3.47015	0.0873746	-2.95117	1.26502e-08	1.67777	9.30562e-15	2.33553	0.0110264	-1.04608
CNTNAP3B	4	2	2	2.4055e-10	2.47775	0.865458	-0.438111	0.00509962	-5.13344	0.000131286	-6.77675	0.873663	-0.0712479	0.00471101	1.27994	0.0895169	-1.05502
COBL	4	2	2	7.19334e-14	2.05276	0.933182	-0.165633	0.790425	-0.25202	0.387429	0.661493	2.36571e-49	9.39115	1.1044e-13	-1.86488	2.55385e-16	-1.69762
COCH	4	1	3	0.00102162	-1.0203	0.000392934	-1.87389	0.173265	0.891457	0.114697	0.996312	2.73669e-64	-3.97901	0.608341	-0.248077	1.63403e-07	0.999505
COL12A1	4	4	0	1.15441e-05	0.715884	0.352075	-0.95573	0.827673	0.16649	0.187961	0.600009	0.00109654	1.30354	1.10595e-26	4.18811	0.000384204	1.41835
COL21A1	4	1	3	0.802401	-0.131962	0.0483027	-1.18424	1.15207e-05	-7.42001	4.34903e-05	-6.47079	1.92386e-05	4.31186	NA	-0.207387	0.258091	2.12175
COL25A1	4	1	3	0.00176833	-2.10575	0.626032	0.597022	2.31125e-34	-4.09783	1.0523e-29	-6.16219	1.15225e-15	10.117	0.370671	1.69534	0.666541	1.15787
COL4A2	4	2	2	0.18941	0.192705	0.364174	0.563872	0.0333856	0.986182	0.000110394	1.221	0.204708	-0.532026	3.58892e-12	-2.90391	7.8044e-105	-7.07741
COL4A6	4	1	3	0.000911493	-1.06997	0.0307287	-1.56569	NA	NA	NA	NA	1.69166e-16	4.16355	0.320136	0.680271	0.0170938	-1.65534
COL5A1	4	2	2	NA	NA	NA	NA	0.046125	0.787805	2.38577e-05	1.41391	0.0671307	0.561336	4.84462e-62	-5.96358	3.61693e-95	-4.88418
COL9A2	4	1	3	2.39879e-14	-1.63557	0.818426	0.295744	0.0115402	-0.864016	0.000257368	-1.19491	7.44756e-05	1.24093	0.338637	2.06123	0.810407	0.994822
COMMD2	4	1	3	0.000310344	-0.516982	0.408094	-0.629656	0.771284	0.151941	0.309684	-0.423789	0.0138873	0.566833	0.00123584	-0.757227	3.08085e-13	-1.12514
COPS7A	4	2	2	2.99575e-08	0.748103	0.990688	-0.0148255	0.786569	-0.108222	0.00122537	-0.852868	2.72627e-17	1.77307	0.555058	-0.160087	0.0110724	-0.42504
COQ2	4	0	4	0.00043136	-0.559859	0.957357	-0.0741217	0.35873	-0.349025	0.500127	-0.281746	0.0217564	-0.726633	4.55434e-07	-1.39288	5.62713e-19	-1.43245
CORO1A	4	3	1	3.31302e-08	-1.66987	0.00396799	1.6179	0.544729	0.500609	0.67183	-0.290412	0.714368	0.253974	2.38881e-08	1.32507	2.93558e-06	0.810032
COX6C	4	1	3	1.02981e-05	-0.746877	0.420568	-0.690964	0.0535429	-0.947126	0.00931445	-1.0863	0.0242969	-0.938333	0.00539983	0.908259	0.380777	0.347889
CPA6	4	2	2	9.63129e-15	-6.01226	0.299249	-0.860833	1.99777e-11	1.92888	0.0425221	0.673659	0.0226496	-1.85827	NA	-2.66246	0.760154	-2.35437
CPLX1	4	1	3	0.00570749	-2.65785	0.984822	0.0701275	0.0342047	-1.57055	1.08675e-08	-3.78534	0.906179	0.241768	0.00110183	1.20431	0.919922	-0.058928
CPNE4	4	0	4	0.727716	-0.0872986	0.874395	-0.223617	0.0131505	-6.99855	4.27586e-13	-7.44025	0.984885	0.041248	1.17024e-06	-1.70874	1.2506e-59	-3.66448
CPNE7	4	1	3	0.729409	-0.769656	0.742396	1.21759	0.163705	-0.987696	2.79115e-05	-3.573	2.87024e-07	1.8436	3.48258e-05	-2.48777	2.55571e-07	-3.05995
CPOX	4	3	1	0.00162267	0.578258	0.605237	0.414617	0.000605228	1.2414	0.000248232	1.21496	0.240268	-0.365968	3.54688e-06	-1.12569	0.216867	-0.284219
CPSF1	4	2	2	0.000497233	-0.510999	0.779165	0.232815	0.222568	-0.354335	0.998662	-0.000681721	0.0466667	-0.630863	0.00136105	0.872423	1.49046e-06	0.945911
CPT1C	4	3	1	2.90181e-07	0.854425	0.732325	-0.288146	0.039183	-1.12097	0.15986	-0.638247	0.698715	-0.997506	1.59654e-06	7.35953	0.0175866	5.03036
CPXM1	4	2	2	0.000166996	-6.26641	0.363	-2.07819	NA	-2.14147	NA	-3.15004	5.85356e-18	-5.77206	1.98246e-11	8.03577	0.000595403	4.96382
CPZ	4	1	3	0.742345	-0.135417	0.601516	0.539454	0.968885	0.0401184	6.10918e-05	-6.41919	0.0016219	3.4984	5.46942e-06	-2.11996	0.00357256	-1.02588
CR2	4	4	0	5.45542e-11	1.77587	0.976734	-0.0565167	1.36404e-06	2.832	0.72048	-0.413119	4.43059e-06	5.88135	0.0825293	-1.19769	0.0173642	1.2144
CRHR1-IT1	4	3	1	1.55238e-05	0.966594	0.902471	0.22709	0.442025	0.662448	0.718574	0.285692	0.0201328	-1.32325	6.7802e-06	2.22976	0.0301519	0.795422
CRIP2	4	2	2	4.69839e-05	0.652861	0.963715	-0.0744962	0.332039	-0.470831	9.2814e-16	-2.79802	3.97509e-22	-3.18392	5.01163e-06	1.14564	0.0746486	0.351673
CRISPLD2	4	3	1	4.77463e-13	-1.16749	0.717721	-0.356344	0.00537908	0.953385	0.0907925	0.585312	3.93281e-14	2.37853	0.994119	-0.00881346	9.95703e-07	2.27338
CSNK2B	4	2	2	0.202647	-0.230426	0.440008	-0.607484	0.010383	-0.878192	0.00405594	-0.977989	0.133099	-0.440617	0.00742918	0.633359	2.30165e-27	1.51765
CSPG4	4	3	1	0.647968	-0.220308	8.1502e-23	3.48709	0.625419	-0.50939	0.0926243	1.04316	5.35202e-05	-6.14661	6.85516e-08	3.71085	1.90478e-12	3.79176
CSRNP1	4	4	0	2.10439e-08	0.79786	0.942181	-0.0929029	5.62705e-05	1.17613	0.00135464	0.955578	0.0186353	0.771878	0.307882	-0.363878	0.938662	-0.0518316
CTAGE15	4	2	2	0.0430366	0.935611	0.956585	0.13571	0.914882	0.0860208	0.0220475	1.07705	NA	NA	0.00454145	-1.12958	3.9131e-08	-1.28099
CTAGE5	4	1	3	0.00409103	-0.599373	0.331507	-0.624028	0.0795372	-0.638969	0.863969	-0.093348	5.4485e-10	1.69521	0.0283086	-0.575834	3.29575e-09	-0.933918
CTC1	4	2	2	0.279475	0.275482	0.732064	0.335215	0.743772	0.184266	0.00655799	1.05375	0.0101625	0.888542	0.0369015	-0.692197	0.00153087	-0.780997
CTH	4	1	3	7.51727e-06	-1.11433	0.162989	-0.761247	1.89629e-06	-1.7825	0.0209525	-0.795507	2.03522e-09	2.51772	0.999137	-0.000561178	0.193532	0.365002
CTNNAL1	4	2	2	5.21626e-11	1.00806	0.939053	-0.109259	0.988593	-0.010971	0.993769	-0.00574838	3.22613e-10	1.46502	2.54797e-05	-1.40228	1.39961e-12	-1.24636
CTNNB1	4	2	2	0.000500584	0.588998	0.937443	0.188975	0.371795	0.697802	0.0998037	1.23108	0.0054843	0.829699	0.00569494	-0.794056	1.69103e-05	-0.688968
CTNNBIP1	4	4	0	3.05126e-06	0.581902	0.859391	0.17834	0.714514	0.159586	0.345473	0.332499	1.40863e-14	1.60066	0.000481537	0.87305	7.75471e-08	0.960937
CTNND2	4	1	3	0.0228586	-0.529711	4.80685e-06	-1.8417	NA	-0.878899	NA	-2.35371	1.86163e-10	-6.57954	4.88452e-12	2.09636	0.127838	-0.652357
CTPS2	4	3	1	0.843608	0.0476353	0.959509	0.0806878	0.00514911	1.05944	0.00564321	1.05117	0.0121074	0.68648	0.127945	-0.394527	0.0105077	-0.495784
CTSA	4	2	2	0.00167674	-0.458717	0.0174518	0.807381	0.000129694	-0.934148	0.711148	0.126193	0.613773	-0.1379	0.363185	-0.254692	1.6985e-07	0.979613
CTSB	4	3	1	8.91135e-54	-1.81829	1.28654e-10	2.18952	0.241379	0.435726	0.000179035	1.10396	5.36506e-22	2.1411	0.341774	-0.245243	0.434666	0.169357
CTSV	4	0	4	0.0733433	-0.3496	0.0172688	-1.30687	0.764492	0.187832	0.216357	-0.646223	6.69575e-09	-1.42725	9.01686e-09	-1.65994	2.26037e-05	-0.753242
CTTN	4	1	3	0.0286945	-0.322333	0.889485	0.16121	0.801354	-0.0863413	0.720813	-0.145713	1.31586e-10	1.50174	0.00056513	-0.82155	0.0338656	-0.398882
CTXN1	4	0	4	0.790775	-0.0606447	0.923366	-0.177885	0.0339696	-1.13887	2.26974e-05	-1.94839	0.818825	0.097806	0.000643423	-0.945822	5.92294e-14	-1.24945
CUL7	4	4	0	0.00153871	0.631114	0.552698	-0.520592	0.00595054	0.999055	0.196686	0.517534	0.116544	0.579301	0.00523941	1.04544	7.49973e-08	1.01559
CXCL16	4	3	1	0.019879	0.414012	0.00379333	1.06684	0.085282	0.668186	0.8909	0.0580589	5.1573e-47	3.84418	0.00237249	-0.870142	0.841396	0.0971939
CXXC5	4	2	2	0.0066546	-0.342146	0.10598	-0.681577	0.364709	0.302223	0.811291	-0.0964714	2.48647e-18	-2.40375	9.29018e-06	0.974304	1.79233e-09	1.04164
CYB5R2	4	2	2	3.39764e-13	-1.86339	0.0214822	-1.09688	0.213853	0.510736	0.504212	-0.373269	8.33917e-15	9.85897	0.213112	0.41786	6.06873e-18	1.46477
CYB5R3	4	0	4	0.186494	0.214755	0.138619	0.699324	0.040989	-0.657331	0.00446	-0.858122	0.640914	-0.134401	3.73572e-14	-1.76108	9.08426e-12	-1.17484
CYB5R4	4	2	2	1.11815e-06	1.15377	0.686904	0.535906	0.138098	1.06536	0.245822	0.810477	1.34316e-25	2.50134	0.00141043	-1.09648	8.36386e-05	-0.7298
CYBRD1	4	2	2	7.76767e-55	3.01877	2.30948e-08	2.24076	4.50094e-05	-1.07784	0.463455	-0.274766	6.41624e-93	-5.87749	0.271911	0.354273	0.786723	-0.134171
CYHR1	4	2	2	0.023246	-0.382697	0.911038	0.127192	0.330528	-0.359766	0.953074	-0.0254756	0.0120497	-0.712353	1.21955e-06	1.2693	1.41704e-07	0.913118
CYP1A1	4	3	1	0.000634863	1.25813	0.802471	-0.417636	0.824384	0.143643	0.00163843	-1.26086	9.53733e-06	2.94477	0.414159	0.887919	0.028096	1.43428
CYP1B1	4	2	2	0.592581	-0.11941	0.00348958	-1.29846	0.0152659	0.940147	0.0793623	0.81452	8.66165e-41	-3.94667	0.094268	0.539278	0.00921267	0.556249
CYP27A1	4	2	2	0.00157519	-2.5627	0.0256482	-2.82017	NA	-0.0183656	0.493196	-2.04775	0.983892	-0.0261947	1.02974e-13	3.96371	1.90926e-07	2.98832
CYP2J2	4	2	2	0.00635871	-0.753444	0.997255	0.00444306	0.836709	-0.126098	0.11174	-0.75157	1.3241e-20	-3.16984	5.24361e-07	1.80004	2.36443e-16	2.14649
CYP4F11	4	3	1	2.09738e-12	1.88346	1.42298e-18	3.81596	0.484195	-0.519888	0.0425407	-0.916963	1.21257e-54	7.05505	0.190081	-0.350038	0.565354	0.158649
CYP4X1	4	1	3	4.42694e-10	-4.21186	0.705456	-0.513337	0.288098	1.24386	1.70689e-08	3.43776	0.00588808	-5.57023	0.582678	0.261105	1.69482e-06	-2.25957
CYTH3	4	1	3	4.71095e-54	-1.84907	0.889153	-0.219749	0.266691	0.512284	0.591151	0.258589	0.0110797	0.712563	7.67473e-06	-1.33482	1.41667e-08	-0.991758
DAPK2	4	0	4	8.72896e-10	-1.72075	0.0509556	-1.1365	0.248769	1.36455	0.639679	0.547085	0.000128882	-1.9145	2.28079e-12	-1.92389	2.32239e-47	-3.02646
DBP	4	3	1	3.54216e-08	1.15058	0.69643	-0.436072	0.181696	-0.872522	0.00251643	-1.49036	0.0989658	-0.932292	5.84853e-05	1.4805	1.62832e-11	1.82275
DCAF7	4	4	0	0.0554046	-0.259438	0.979438	-0.0279063	0.000114588	0.838851	7.66196e-05	0.865718	0.206892	-0.380698	0.0206075	0.63638	4.13983e-10	1.15407
DCBLD1	4	3	1	1.00778e-28	2.00221	0.475808	0.51799	0.0176418	0.727594	0.040176	0.641654	0.716552	0.0980252	1.35321e-38	-3.2712	0.226623	-0.301971
DCBLD2	4	2	2	1.11853e-23	-1.18294	0.0709687	0.860963	3.70206e-05	1.17415	5.41856e-10	1.47345	0.733376	0.127104	3.90255e-10	-1.69954	0.158671	-0.324607
DCHS2	4	1	3	5.61208e-07	-2.86461	0.971955	-0.0886324	0.344813	-0.983849	0.017734	-2.39945	0.0415526	-5.02878	0.0263646	0.860478	0.476698	-0.431539
DCLK1	4	0	4	0.705674	0.187183	0.0172554	-1.9368	NA	NA	NA	NA	5.86746e-06	-1.51584	6.52646e-07	-2.31633	1.09521e-15	-3.09879
DCLK2	4	2	2	0.193227	-0.325862	0.196805	-0.775552	0.794281	0.122025	1.48834e-08	-2.17164	1.71363e-11	-7.74586	0.0011557	2.07051	3.33497e-05	1.96552
DDAH1	4	0	4	1.3577e-05	-0.542924	0.468442	-0.496708	0.770998	0.140463	0.473024	0.28218	1.3343e-08	-1.09518	0.0237986	-0.610127	1.0068e-06	-0.758402
DDT	4	1	3	0.00201009	-0.642324	0.971955	0.048518	0.0037389	-0.936014	0.000533923	-1.03946	0.0161117	0.794432	0.970151	0.0133458	0.48022	0.188524
DDX39B	4	1	3	0.023542	-0.344628	0.311659	-0.586989	0.0281902	-0.616117	0.00835898	-0.698613	0.904717	-0.033469	0.117898	0.38232	0.000125424	0.576185
DDX47	4	1	3	0.941961	0.0137178	0.820954	-0.260181	0.892511	0.0846999	0.027264	-0.900103	2.00784e-14	1.64552	2.3244e-06	-1.27642	5.74861e-17	-1.08843
DDX55	4	2	2	2.88597e-10	-1.07629	0.973066	-0.0764773	0.32742	-0.718572	0.533628	-0.519437	0.00279496	-1.17027	0.00711201	0.83038	0.000270739	0.807645
DDX60	4	3	1	0.153083	0.477446	0.178135	1.08769	3.66653e-05	1.8777	0.360125	0.784404	0.00117246	-1.06964	3.19452e-16	2.25926	1.43396e-48	2.75239
DEK	4	3	1	0.00578877	0.541841	0.939168	-0.110166	0.930647	0.0359779	0.703426	0.123086	0.00104752	-0.70676	0.0441729	0.490631	3.14112e-07	0.852849
DENND2A	4	3	1	0.937495	-0.0186246	0.487624	-0.476349	0.0699056	1.91287	1.2885e-26	5.35065	1.24021e-10	-1.91883	0.000216454	2.16051	0.000800186	1.76168
DENND2D	4	3	1	1.14736e-26	1.99716	0.941099	0.125222	0.536214	0.239376	8.63406e-05	-1.13553	0.000444394	0.931666	0.0277947	0.587179	0.0594283	0.369954
DENND5B	4	1	3	0.0492858	-0.363859	0.0697107	-0.895907	0.733381	0.152771	2.95386e-05	1.07594	2.34615e-06	-1.42512	0.000284294	-1.31409	0.0666108	0.51427
DESI1	4	1	3	0.207729	0.227498	0.777762	0.248999	0.000796591	-0.789726	0.118923	-0.404833	0.0137151	0.916505	0.00146479	-0.741931	1.22103e-05	-0.778869
DGAT1	4	3	1	0.0357092	-0.460911	0.611098	0.38994	0.303689	-0.383477	0.40111	-0.317362	0.000237909	0.845111	0.026183	0.614308	3.51673e-07	0.953515
DHDH	4	2	2	0.994232	0.00752477	0.0311371	1.74918	0.308309	-0.775217	0.311901	-0.61102	0.000135342	5.30596	0.0218231	-1.19892	1.95245e-06	-2.19614
DHRS7	4	3	1	1.73552e-08	-1.00115	0.574557	-0.545744	0.691868	0.249229	0.0975831	-0.784116	0.000832793	0.980065	0.0181163	0.714145	0.016546	0.472288
DHRS9	4	3	1	5.54177e-05	-4.40525	0.633333	0.717767	NA	NA	NA	NA	0.0104607	2.52469	3.08741e-05	4.61433	0.00106611	3.80226
DHRSX	4	0	4	0.00478831	-0.518922	0.752629	-0.280644	0.173939	-0.460986	0.00343457	-0.834516	0.00244095	-0.747395	0.103827	-0.491774	0.011403	-0.553699
DHX37	4	2	2	0.048811	-0.372341	0.927408	-0.141567	0.881111	-0.0959712	0.907029	0.0736936	0.0238285	-0.848158	0.0348359	0.754329	1.14077e-05	1.19246
DIAPH3	4	2	2	0.119306	0.383389	0.899425	0.20748	0.0472777	0.765218	0.0010915	0.86994	4.37753e-07	-1.2042	0.000940872	-1.29337	0.187622	-0.355214
DIP2C	4	2	2	1.69791e-07	0.958748	0.482706	0.460115	6.08072e-10	1.64434	0.670831	0.18185	4.34486e-21	-3.32339	0.714855	-0.131156	0.00290446	-0.596421
DIRAS1	4	2	2	0.182511	0.52213	0.395493	0.965933	0.00211523	2.21668	0.00804709	1.95599	0.227035	-2.23247	2.61697e-07	-1.93776	1.00657e-27	-2.64952
DIRAS2	4	1	3	4.08951e-12	-1.30918	0.000256492	-1.84336	1.51182e-05	2.79466	0.150488	1.25675	0.000971907	-2.60771	0.131099	2.84777	0.859632	-1.47276
DLC1	4	1	3	1.4873e-14	3.98796	0.166878	-4.7905	0.540625	2.66841	NA	2.64285	5.654e-07	-1.1487	3.87461e-13	-1.9581	0.000577074	-0.651059
DLG1	4	2	2	0.294721	-0.159113	0.0412351	1.17567	0.779983	-0.146325	0.145036	-0.547891	3.02338e-18	1.67129	3.41391e-07	-1.1215	9.81369e-15	-1.09539
DLX3	4	4	0	2.27542e-27	1.56321	3.94008e-07	1.69347	0.149942	0.549028	0.842648	-0.10721	0.208378	-2.39111	0.00122351	1.20113	4.66928e-26	2.52006
DLX6-AS1	4	0	4	0.968528	-0.0244862	0.758023	0.468568	0.0499335	-0.792053	0.00335411	-1.08067	0.12828	-0.744329	2.0098e-05	-3.08934	1.50389e-07	-4.29928
DMXL1	4	4	0	2.3658e-05	0.703651	0.605237	0.47486	0.0247868	0.70491	0.00400187	0.846276	2.11894e-08	1.80061	0.613783	0.142178	0.807833	-0.0905735
DNAAF3	4	2	2	1.86139e-09	1.64197	0.512417	0.577782	0.75356	0.250472	0.630519	0.26985	0.0071285	1.50623	0.0142204	-1.0863	0.0350099	-0.775075
DNAH5	4	2	2	0.0167345	-0.680459	0.207479	0.80386	0.783849	-0.180012	0.217326	-0.615039	1.36142e-07	1.27021	0.004425	1.13708	0.0268569	-0.98158
DNAJB11	4	1	3	2.24737e-14	-1.19099	0.817875	-0.243385	0.503039	-0.279674	0.0173387	-0.973837	0.000815481	0.979889	0.000401564	-0.93897	0.109201	-0.297019
DNAJB13	4	3	1	0.397961	-0.323293	3.01931e-05	-2.44342	0.0196261	1.75661	1.11082e-06	2.58742	0.150241	-1.3342	0.000203013	6.47135	0.216027	3.88939
DNAJC3-AS1	4	4	0	0.000127361	1.39632	0.964757	-0.127642	0.677746	0.321018	0.568313	-0.488875	0.000536779	1.17543	0.00167123	1.73278	0.0161721	1.37754
DNAJC9	4	1	3	0.000160452	-0.53896	0.754657	-0.292235	0.479781	-0.259505	0.359967	0.326826	0.0377246	-0.518049	0.00318069	-0.83033	0.00183898	0.454532
DNASE1L1	4	2	2	8.13875e-09	-0.999343	0.231068	-0.645358	0.0159908	0.832687	0.0198535	0.744748	0.69535	-0.130964	0.935171	0.0332958	0.0487521	-0.569651
DNER	4	1	3	0.891592	-0.169703	0.874395	0.543098	1.92218e-59	-7.49053	2.04446e-44	-8.04457	0.0166292	2.28629	9.13893e-09	-5.43756	0.055404	-0.906047
DNMT3A	4	3	1	0.010878	0.379245	0.66137	0.356637	0.707549	0.14286	0.614453	-0.180472	0.00217869	-0.918971	0.000130435	1.08931	0.00374726	0.520353
DOCK10	4	1	3	0.901649	0.0594097	0.473251	0.898413	0.696168	0.299503	3.75935e-06	1.86144	4.95026e-39	-4.32456	6.80931e-08	-3.12033	2.97887e-10	-2.49686
DOCK11	4	1	3	1.83729e-08	-1.5968	0.346568	1.2027	0.263687	1.01209	0.00536613	2.2622	2.097e-16	-3.94508	0.0464647	-0.774109	0.0733655	-0.595242
DOCK9	4	2	2	0.00012207	0.87119	0.236805	1.05943	0.0706518	0.830202	0.0564917	0.835814	4.91878e-27	3.78948	0.00223101	-0.959136	0.0114306	-0.552979
DOLPP1	4	2	2	0.12906	-0.272114	0.396518	-0.482409	0.0132407	-0.707363	0.00236008	-0.890318	0.0608068	-0.47502	0.000300658	0.949536	4.89307e-08	1.05394
DPH6	4	1	3	3.79855e-08	-0.939186	0.354418	-0.663621	0.383155	-0.409058	0.882873	-0.077835	7.11597e-05	1.24161	0.0405012	-0.597826	2.38732e-05	-1.10944
DPM2	4	2	2	0.0882061	-0.281093	0.809416	-0.292343	9.73048e-05	-1.43367	8.04752e-06	-1.3501	0.716047	0.116872	0.0276291	0.603743	3.0581e-09	1.05722
DPP4	4	2	2	3.15159e-08	-2.91834	0.000119098	-2.83015	NA	1.45848	9.70068e-06	4.80108	0.554376	0.248406	0.817516	0.17989	9.78124e-15	2.52248
DPY19L1	4	2	2	0.123791	0.288752	0.286646	0.751292	0.00063856	1.52054	9.52081e-08	2.28006	0.167993	0.501345	0.00169676	-0.897638	0.0377158	-0.376753
DPY19L2P1	4	1	3	0.0320926	2.8495	0.0697107	3.75172	NA	0.915831	NA	NA	1.28284e-10	-2.04135	0.00839567	-1.53506	0.0411065	-0.997913
DPY19L3	4	3	1	3.64906e-05	0.563897	0.18113	-0.630265	0.973205	0.0163641	0.38742	0.361493	4.5973e-16	-2.09276	0.000932408	0.993023	0.000229764	0.725207
DSCR3	4	4	0	0.146401	0.340445	0.467935	0.59564	0.101667	0.610824	0.00269599	1.13549	0.0136054	0.894538	0.00523038	0.816885	0.0360389	0.441188
DSE	4	2	2	1.77941e-11	1.55731	0.638519	0.627822	0.503533	0.480776	0.343228	0.679839	0.0145252	0.857267	2.01193e-24	-3.67106	1.70526e-55	-3.02778
DSN1	4	2	2	0.00176604	0.450543	0.922106	-0.107769	0.332623	0.293274	0.0312005	0.565618	0.155336	0.306644	0.0125438	-0.84336	1.12491e-05	-0.77262
DSTYK	4	0	4	0.000906689	-0.470148	0.981822	0.0345394	0.458935	0.416987	0.156397	0.651948	2.07878e-06	-1.09288	0.000452932	-0.846317	1.26653e-05	-0.726841
DTNA	4	0	4	6.86149e-28	-1.73048	0.868714	-0.165075	0.00172599	-3.16459	6.69321e-08	-3.79977	1.12696e-17	-2.89569	0.26416	0.360103	0.0802842	-0.436195
DTX3L	4	4	0	0.320045	-0.172809	0.733815	0.370629	0.0135046	1.17376	0.02627	1.06439	0.7264	0.126168	8.72829e-07	1.09906	1.4337e-09	1.07367
DUSP12	4	1	3	0.000154836	0.598822	0.927408	-0.117179	0.10628	-0.614491	0.0242783	-0.776606	0.758493	-0.0891387	0.00568649	-0.67786	0.000109396	-0.694709
DUSP14	4	1	3	0.296044	0.23443	0.673628	-0.40024	0.00880448	-0.891419	0.593285	0.205758	0.0240867	0.657853	0.000134035	-0.903677	0.00662131	-0.506484
[truncated: 27,840 more rows]
